# Supplementary material for: The TyphiNET data visualisation dashboard: unlocking Salmonella Typhi genomics data to support public health
Source: Genome Med. 2025 May 9;17:51. doi: 10.1186/s13073-025-01470-4 (PMC12063449; doi:10.1186/s13073-025-01470-4)
Supplement: Supplementary file 3 — Additional file 3. TyphiNET downloadable line list (csv format) of all genome-derived data presented in TyphiNET. [file 13073_2025_1470_MOESM3_ESM.csv]

Name	TGC_ID	Accession	Biosample	Strain	Year	Country	Travel	Travel_Location	Country_isolated	Purpose_of_sampling	Source	Symptom_status	Lab	Contact	PMID	Dashboard view	Genotype	Cip	CipNS	CipR	CefR	MDR	XDR	Pansusceptible	ampC	blaCTX-M-12	blaCTX-M-15_23	blaCTX-M-55	blaOXA-1	blaOXA-7	blaOXA134_2	blaSHV-12	blaTEM-1D	catA1	cmlA	qnrB	qnrS	qnrD	sul1	sul2	dfrA1	dfrA14	dfrA15	dfrA17	dfrA18	dfrA5	dfrA7	tetA(A)	tetA(B)
ERS3400593	29999_5#80	ERR4325909	SAMEA5596384	-	2018	Bangladesh	local	-	Bangladesh	Non Targeted [Surveillance Study]	Blood	-	CHR	Senjuti Saha	33593966	Include	4.3.1.3.Bdq	CipR	1	1	0	-	-	0	0	0	0	0	0	0	0	0	1	0	0	0	1	0	0	1	0	0	0	0	0	0	0	1	0
343078_276146	ERR2663969	ERR2663969	SAMEA4759557	-	2012	Bangladesh	local	-	Bangladesh	Targeted [AMR investigation]	Blood	Symptomatic	CHR	Senjuti Saha	30425150	Exclude	4.3.1.3.Bdq	CipR	1	1	0	-	-	0	0	0	0	0	0	0	0	0	1	0	0	0	1	0	0	1	0	0	0	0	0	0	0	1	0
343077_221146	ERR2663772	ERR2663772	SAMEA4759360	-	2010	Bangladesh	local	-	Bangladesh	Targeted [AMR investigation]	Blood	Symptomatic	CHR	Senjuti Saha	30425150	Exclude	4.3.1.3.Bdq	CipR	1	1	0	-	-	0	0	0	0	0	0	0	0	0	1	0	0	0	1	0	0	1	0	0	0	0	0	0	0	1	0
343078_281186	ERR2663980	ERR2663980	SAMEA4759568	-	2008	Bangladesh	local	-	Bangladesh	Targeted [AMR investigation]	Blood	Symptomatic	CHR	Senjuti Saha	30425150	Exclude	4.3.1.3.Bdq	CipR	1	1	0	-	-	0	0	0	0	0	0	0	0	0	1	0	0	0	1	0	0	1	0	0	0	0	0	0	0	1	0
9475_6_56_MalA53789_2009	9475_6#56	ERR279153	SAMEA1903882	A53789	2009	Malawi	local	-	Malawi	Non Targeted [Routine diagnostics]	Blood	Symptomatic	MLW	Nick Feasey; Chisomo Msefula	25961941	Include	4.3.1.2	CipNS	1	0	0	-	-	0	0	0	0	0	0	0	0	0	0	0	0	0	0	0	0	0	0	0	0	0	0	0	0	0	0
15250	SRR3049189	SRR3049189	SRS1219811	-	-	India	travel	India	United Kingdom	Non Targeted [Reference lab]	-	-	PHE	Marie Chattaway	27069781	Exclude	4.3.1.2	CipNS	1	0	0	-	-	0	0	0	0	0	0	0	0	0	0	0	0	0	0	0	0	0	0	0	0	0	0	0	0	0	0
ERS1867217	23733_3#45	ERR3804528	ERS1867217	-	2017	India	local	-	India	Non Targeted [Surveillance Study]	Blood	Symptomatic	SJB	Carl Britto	31665304	Include	4.3.1.2	CipR	1	1	0	-	-	0	0	0	0	0	0	0	0	0	0	0	0	0	0	0	0	0	0	0	0	0	0	0	0	0	0
15251	SRR3048978	SRR3048978	SRS1219580	-	2014	India	travel	India	United Kingdom	Non Targeted [Reference lab]	-	-	PHE	Marie Chattaway	27069781	Include	4.3.1.2	CipNS	1	0	0	-	-	0	0	0	0	0	0	0	0	0	0	0	0	0	0	0	0	0	0	0	0	0	0	0	0	0	0
2011751233	16549_8#47	ERR1010133	-	-	2012	Kenya	Not Provided	-	Kenya	Non Targeted [Surveillance Study]	Blood	-	KEM	Rob Breiman	30504848	Include	4.3.1.1.EA1	CipS	0	0	0	MDR	-	0	0	0	0	0	0	0	0	0	1	1	0	0	0	0	1	1	0	0	0	0	0	0	1	0	1
9475_6_68_Mal1018617_2011	9475_6#68	ERR279165	SAMEA1903894	1018617	2011	Malawi	local	-	Malawi	Non Targeted [Routine diagnostics]	Blood	Symptomatic	MLW	Nick Feasey; Chisomo Msefula	25961941	Include	4.3.1.1.EA1	CipS	0	0	0	MDR	-	0	0	0	0	0	0	0	0	0	1	1	0	0	0	0	1	1	0	0	0	0	0	0	1	0	0
9475_6_67_Mal1019806_2011	9475_6#67	ERR279164	SAMEA1903893	1019806	2011	Malawi	local	-	Malawi	Non Targeted [Routine diagnostics]	Blood	Symptomatic	MLW	Nick Feasey; Chisomo Msefula	25961941	Include	4.3.1.1.EA1	CipS	0	0	0	MDR	-	0	0	0	0	0	0	0	0	0	1	1	0	0	0	0	1	1	0	0	0	0	0	0	1	0	0
9475_6_79_Mal1031581_2012	9475_6#79	ERR279176	SAMEA1903906	1031581	2012	Malawi	local	-	Malawi	Non Targeted [Routine diagnostics]	Blood	Symptomatic	MLW	Nick Feasey; Chisomo Msefula	25961941	Include	4.3.1.1.EA1	CipS	0	0	0	MDR	-	0	0	0	0	0	0	0	0	0	1	1	0	0	0	0	1	1	0	0	0	0	0	0	1	0	0
2011731796	16549_8#48	ERR1010134	-	-	2012	Kenya	Not Provided	-	Kenya	Non Targeted [Surveillance Study]	Blood	-	KEM	Rob Breiman	30504848	Include	4.3.1.1.EA1	CipS	0	0	0	MDR	-	0	0	0	0	0	0	0	0	0	1	1	0	0	0	0	1	1	0	0	0	0	0	0	1	0	1
9475_6_45_Mal1021624_2011	9475_6#45	ERR279142	SAMEA1903871	1021624	2011	Malawi	local	-	Malawi	Non Targeted [Routine diagnostics]	Blood	Symptomatic	MLW	Nick Feasey; Chisomo Msefula	25961941	Include	4.3.1.1.EA1	CipS	0	0	0	MDR	-	0	0	0	0	0	0	0	0	0	1	1	0	0	0	0	1	1	0	0	0	0	0	0	1	0	0
10561_2_28_Nepnp101_2011	10561_2#28	ERR357603	SAMEA2149622	np101	2011	Nepal	local	-	Nepal	Non Targeted [Surveillance Study]	Blood	Symptomatic	PAH	Abhilasha Karkey; Buddha Basnyat; Steve Baker	25961941	Include	4.3.1.1	CipS	0	0	0	-	-	0	0	0	0	0	0	0	0	0	1	0	0	0	0	0	0	1	0	0	0	0	0	0	0	0	0
10209_5_27_LaoUI1059_2001	10209_5#27	ERR340783	SAMEA2067818	UI1059	2001	Laos	local	-	Laos	Non Targeted [Surveillance Study]	Blood	-	LOM	Elizabeth Ashley	25961941	Include	4.3.1.1	CipS	0	0	0	MDR	-	0	0	0	0	0	0	0	0	0	1	1	0	0	0	0	1	1	0	0	0	0	0	0	1	0	1
10540_1_17_Viedtc76_1994	10540_1#17	ERR352614	SAMEA2160900	dtc76	1994	Viet Nam	local	-	Viet Nam	Non Targeted [Surveillance Study]	Blood	-	OCR	-	25961941	Include	4.3.1.1	CipS	0	0	0	-	-	1	0	0	0	0	0	0	0	0	0	0	0	0	0	0	0	0	0	0	0	0	0	0	0	0	0
311189_291186	ERR2663583	ERR2663583	SAMEA4759171	-	2007	Bangladesh	local	-	Bangladesh	Targeted [AMR investigation]	Blood	Symptomatic	CHR	Senjuti Saha	30425150	Exclude	4.3.1.1	CipR	1	1	0	MDR	-	0	0	0	0	0	0	0	0	0	1	1	0	0	0	0	1	1	0	0	0	0	0	0	1	0	0
10060_6_85_IraqH062640481_2006	10060_6#85	ERR331382	SAMEA2059693	H062640481	2006	Iraq	travel	Iraq	United Kingdom	Non Targeted [Reference lab]	Blood	-	PHE	Marie Chattaway (orignially Elizabeth De Pinna)	25961941	Include	4.3.1.1	CipNS	1	0	0	MDR	-	0	0	0	0	0	0	0	0	0	1	1	0	0	0	0	1	1	0	0	0	0	0	0	1	0	0
311189_302103	ERR2663593	ERR2663593	SAMEA4759181	-	2000	Bangladesh	local	-	Bangladesh	Targeted [AMR investigation]	Blood	Symptomatic	CHR	Senjuti Saha	30425150	Exclude	4.3.1	CipNS	1	0	0	-	-	0	0	0	0	0	0	0	0	0	0	0	0	0	0	0	0	0	0	0	0	0	0	0	0	0	0
8447_8_13_FijMDUST85_2008	8447_8#13	ERR204256	SAMEA1572806	MDUST85	2008	Fiji	local	-	Fiji	Non Targeted [Routine diagnostics]	-	-	PAH	Mary Valcanis	25961941	Include	4.2.1	CipS	0	0	0	-	-	1	0	0	0	0	0	0	0	0	0	0	0	0	0	0	0	0	0	0	0	0	0	0	0	0	0
9475_6_94_MalD41342_2007	9475_6#94	ERR279191	SAMEA1903921	D41342	2007	Malawi	local	-	Malawi	Non Targeted [Routine diagnostics]	Blood	Symptomatic	MLW	Nick Feasey; Chisomo Msefula	25961941	Include	4.1	CipS	0	0	0	-	-	1	0	0	0	0	0	0	0	0	0	0	0	0	0	0	0	0	0	0	0	0	0	0	0	0	0
11642_2_22_BanH10108318_2010	11642_2#22	ERR422771	SAMEA2228121	H10108318	2010	Bangladesh	travel	Bangladesh	United Kingdom	Non Targeted [Reference lab]	Blood	-	PHE	Marie Chattaway (orignially Elizabeth De Pinna)	27703135	Include	3.3.2.Bd2	CipNS	1	0	0	-	-	0	0	0	0	0	0	0	0	0	0	0	0	0	0	0	0	0	0	0	0	0	0	0	0	0	0
311189_292186	ERR2663585	ERR2663585	SAMEA4759173	-	2007	Bangladesh	local	-	Bangladesh	Targeted [AMR investigation]	Blood	Symptomatic	CHR	Senjuti Saha	30425150	Exclude	3.3.2.Bd1	CipNS	1	0	0	-	-	0	0	0	0	0	0	0	0	0	0	0	0	0	0	0	0	0	0	0	0	0	0	0	0	0	0
ERS1867203	23733_3#31	ERR3804548	ERS1867203	-	2017	India	local	-	India	Non Targeted [Surveillance Study]	Blood	Symptomatic	SJB	Carl Britto	31665304	Include	3.3.2	CipNS	1	0	0	-	-	0	0	0	0	0	0	0	0	0	0	0	0	0	0	0	0	0	0	0	0	0	0	0	0	0	0
311189_257103	ERR2663526	ERR2663526	SAMEA4759113	-	2000	Bangladesh	local	-	Bangladesh	Targeted [AMR investigation]	Blood	Symptomatic	CHR	Senjuti Saha	30425150	Exclude	3.3.2	CipNS	1	0	0	-	-	0	0	0	0	0	0	0	0	0	0	0	0	0	0	0	0	0	0	0	0	0	0	0	0	0	0
10071_3_9_BanTY063_2012	10071_3#9	ERR337985	SAMEA1973193	TY063	2012	Bangladesh	local	-	Bangladesh	Non Targeted [Surveillance Study]	Blood	-	CMH	Chris Parry; Md Abul Faiz	25961941	Include	3.3.2	CipNS	1	0	0	-	-	0	0	0	0	0	0	0	0	0	0	0	0	0	0	0	0	0	0	0	0	0	0	0	0	0	0
01TY405	ERR4133980	ERR4133980	ERS4552254	-	2010	Nepal	local	-	Nepal	Targeted [Other]	Blood	-	PAH	-	33085725	Exclude	3.3.2	CipS	0	0	0	-	-	1	0	0	0	0	0	0	0	0	0	0	0	0	0	0	0	0	0	0	0	0	0	0	0	0	0
01TY366	ERR4133972	ERR4133972	ERS4552246	-	2010	Nepal	local	-	Nepal	Targeted [Other]	Blood	-	PAH	-	33085725	Exclude	3.2.2	CipS	0	0	0	-	-	1	0	0	0	0	0	0	0	0	0	0	0	0	0	0	0	0	0	0	0	0	0	0	0	0	0
14555_2_45_NigKanoC1360	14555_2#45	ERR731388	SAMEA2603160	C_1360	2013	Nigeria	local	-	Nigeria	Non Targeted [Surveillance Study]	Blood	Symptomatic	AKT	Stephen Obaro	27657909	Include	3.1.1	CipS	0	0	0	-	-	0	0	0	0	0	0	0	0	0	1	0	0	0	0	0	0	0	0	0	0	0	0	0	0	0	1
gha200791	16404_6#9	ERR984891	-	-	2011	Ghana	Not Provided	-	Ghana	Non Targeted [Surveillance Study]	Blood	-	KNU	Michael Owusu	30504848	Include	3.1.1	CipS	0	0	0	MDR	-	0	0	0	0	0	0	0	0	0	1	1	0	0	0	0	1	0	0	0	1	0	0	0	0	0	1
gha112792	16404_4#47	ERR984749	-	-	2010	Ghana	Not Provided	-	Ghana	Non Targeted [Surveillance Study]	Blood	-	KNU	Michael Owusu	30504848	Include	3.1.1	CipS	0	0	0	MDR	-	0	0	0	0	0	0	0	0	0	1	1	0	0	0	0	1	0	0	0	1	0	0	0	0	0	1
gha400648	16404_5#29	ERR984820	-	-	-	Ghana	Not Provided	-	Ghana	Non Targeted [Surveillance Study]	Blood	-	KNU	Michael Owusu	30504848	Exclude	3.1.1	CipS	0	0	0	-	-	1	0	0	0	0	0	0	0	0	0	0	0	0	0	0	0	0	0	0	0	0	0	0	0	0	0
13566_1_82_NigAbujaBH726	13566_1#82	ERR657450	SAMEA2603253	BH_726	2013	Nigeria	local	-	Nigeria	Non Targeted [Surveillance Study]	Blood	Symptomatic	ZMC	Stephen Obaro	27657909	Include	3.1.1	CipS	0	0	0	-	-	0	0	0	0	0	0	0	0	0	1	0	0	0	0	0	1	0	0	0	1	0	0	0	0	0	0
9475_6_85_MalA40201_2006	9475_6#85	ERR279182	SAMEA1903915	A40201	2006	Malawi	local	-	Malawi	Non Targeted [Routine diagnostics]	Blood	Symptomatic	MLW	Nick Feasey; Chisomo Msefula	25961941	Include	2.4.1	CipS	0	0	0	-	-	1	0	0	0	0	0	0	0	0	0	0	0	0	0	0	0	0	0	0	0	0	0	0	0	0	0
sen00740	16404_4#1	ERR984703	-	-	2012	Senegal	Not Provided	-	Senegal	Non Targeted [Surveillance Study]	Blood	-	IPD	Adama tall	30504848	Include	2.3.2	CipS	0	0	0	-	-	1	0	0	0	0	0	0	0	0	0	0	0	0	0	0	0	0	0	0	0	0	0	0	0	0	0
10071_3_85_IndoA127_2011	10071_3#85	ERR338061	SAMEA2059203	A127	2011	Indonesia	local	-	Indonesia	Non Targeted [Surveillance Study]	Blood	Symptomatic	PAH	Mochammad Hatta	25961941	Include	2.1.8	CipS	0	0	0	-	-	1	0	0	0	0	0	0	0	0	0	0	0	0	0	0	0	0	0	0	0	0	0	0	0	0	0
10492_1_65_PNGMDUST355_1994	10492_1#65	ERR352318	SAMEA2154858	MDUST355	1994	Papua New Guinea	travel	Papua New Guinea	Australia	Non Targeted [Reference lab]	Blood	-	MDU	Mary Valcanis	25961941	Include	2.1.7.1	CipS	0	0	0	-	-	1	0	0	0	0	0	0	0	0	0	0	0	0	0	0	0	0	0	0	0	0	0	0	0	0	0
14555_2_58_NigAbujaPO1539	14555_2#58	ERR731401	SAMEA2603184	PO_1539	2010	Nigeria	local	-	Nigeria	Non Targeted [Surveillance Study]	Blood	Symptomatic	ZMC	Stephen Obaro	27657909	Include	0.0.3	CipS	0	0	0	-	-	1	0	0	0	0	0	0	0	0	0	0	0	0	0	0	0	0	0	0	0	0	0	0	0	0	0
14555_2_63_NigAbujaG953	14555_2#63	ERR731406	SAMEA2603193	G_953	2013	Nigeria	local	-	Nigeria	Non Targeted [Surveillance Study]	Blood	Symptomatic	ZMC	Stephen Obaro	27657909	Include	0.0.1	CipS	0	0	0	-	-	1	0	0	0	0	0	0	0	0	0	0	0	0	0	0	0	0	0	0	0	0	0	0	0	0	0
9953_5_58_IndoA395_2009	9953_5#58	ERR326654	SAMEA2059363	A395	2009	Indonesia	local	-	Indonesia	Non Targeted [Surveillance Study]	Blood	Symptomatic	PAH	Mochammad Hatta	25961941	Include	4.1	CipS	0	0	0	-	-	1	0	0	0	0	0	0	0	0	0	0	0	0	0	0	0	0	0	0	0	0	0	0	0	0	0
M454	9776_2#58	ERS203074	SAMEA2003057	-	1939	-	Not Provided	-	-	Targeted [Other]	-	-	MUR	Kate Baker	26411565	Exclude	4.1	CipS	0	0	0	-	-	1	0	0	0	0	0	0	0	0	0	0	0	0	0	0	0	0	0	0	0	0	0	0	0	0	0
10060_6_62_LaoUX229_2009	10060_6#62	ERR331359	SAMEA2055264	UX229	2009	Laos	local	-	Laos	Non Targeted [Surveillance Study]	Blood	-	LOM	Elizabeth Ashley	25961941	Include	3.4	CipS	0	0	0	-	-	1	0	0	0	0	0	0	0	0	0	0	0	0	0	0	0	0	0	0	0	0	0	0	0	0	0
10060_6_58_LaoUI5446_2004	10060_6#58	ERR331355	SAMEA2059685	UI5446	2004	Laos	local	-	Laos	Non Targeted [Surveillance Study]	Blood	-	LOM	Elizabeth Ashley	25961941	Include	3.4	CipS	0	0	0	-	-	1	0	0	0	0	0	0	0	0	0	0	0	0	0	0	0	0	0	0	0	0	0	0	0	0	0
9953_5_85_LaoLNT565_2008	9953_5#85	ERR326681	SAMEA1965836	LNT565	2008	Laos	local	-	Laos	Non Targeted [Surveillance Study]	Blood	-	LOM	Elizabeth Ashley	25961941	Include	3.4	CipS	0	0	0	-	-	1	0	0	0	0	0	0	0	0	0	0	0	0	0	0	0	0	0	0	0	0	0	0	0	0	0
01TY349	ERR4133971	ERR4133971	ERS4552245	-	2010	Nepal	local	-	Nepal	Targeted [Other]	Blood	-	PAH	-	33085725	Exclude	2.2	CipS	0	0	0	-	-	1	0	0	0	0	0	0	0	0	0	0	0	0	0	0	0	0	0	0	0	0	0	0	0	0	0
10561_2_34_Nepnp103_2011	10561_2#34	ERR357609	SAMEA2147606	np103	2011	Nepal	local	-	Nepal	Non Targeted [Surveillance Study]	Blood	Symptomatic	PAH	Abhilasha Karkey; Buddha Basnyat; Steve Baker	25961941	Include	2.2	CipS	0	0	0	-	-	1	0	0	0	0	0	0	0	0	0	0	0	0	0	0	0	0	0	0	0	0	0	0	0	0	0
13566_1_74_NigAbujaBH485	13566_1#74	ERR657442	SAMEA2603236	BH_485	2013	Nigeria	local	-	Nigeria	Non Targeted [Surveillance Study]	Blood	Symptomatic	ZMC	Stephen Obaro	27657909	Include	2.2	CipS	0	0	0	-	-	1	0	0	0	0	0	0	0	0	0	0	0	0	0	0	0	0	0	0	0	0	0	0	0	0	0
9475_6_81_MalA33112_2005	9475_6#81	ERR279178	SAMEA1903909	A33112	2005	Malawi	local	-	Malawi	Non Targeted [Routine diagnostics]	Blood	Symptomatic	MLW	Nick Feasey; Chisomo Msefula	25961941	Include	2	CipS	0	0	0	-	-	1	0	0	0	0	0	0	0	0	0	0	0	0	0	0	0	0	0	0	0	0	0	0	0	0	0
343076_247178	ERR2663683	ERR2663683	SAMEA4759271	-	2008	Bangladesh	local	-	Bangladesh	Targeted [AMR investigation]	Blood	Symptomatic	CHR	Senjuti Saha	30425150	Exclude	4.3.1.3.Bdq	CipR	1	1	0	-	-	0	0	0	0	0	0	0	0	0	1	0	0	0	1	0	0	1	0	0	0	0	0	0	0	1	0
343078_272104	ERR2663961	ERR2663961	SAMEA4759549	-	2007	Bangladesh	local	-	Bangladesh	Targeted [AMR investigation]	Blood	Symptomatic	CHR	Senjuti Saha	30425150	Exclude	4.3.1.3.Bdq	CipR	1	1	0	-	-	0	0	0	0	0	0	0	0	0	1	0	0	0	1	0	0	1	0	0	0	0	0	0	0	1	0
343078_276151	ERR2663970	ERR2663970	SAMEA4759558	-	2007	Bangladesh	local	-	Bangladesh	Targeted [AMR investigation]	Blood	Symptomatic	CHR	Senjuti Saha	30425150	Exclude	4.3.1.3.Bdq	CipR	1	1	0	-	-	0	0	0	0	0	0	0	0	0	1	0	0	0	1	0	0	1	0	0	0	0	0	0	0	1	0
ERS3369927	24351_6#67	ERR3290615	SAMEA5567903	-	2008	Bangladesh	local	-	Bangladesh	Non Targeted [Routine diagnostics]	Blood	-	ICD	-	32106221	Include	4.3.1.3.Bdq	CipR	1	1	0	-	-	0	0	0	0	0	0	0	0	0	1	0	0	0	1	0	0	1	0	0	0	0	0	0	0	1	0
ERS3400356	ERR4362646	ERR4362646	SAMEA5596146	-	2018	Bangladesh	local	-	Bangladesh	Non Targeted [Surveillance Study]	Blood	-	CHR	Senjuti Saha	33593966	Include	4.3.1.3.Bdq	CipR	1	1	0	-	-	0	0	0	0	0	0	0	0	0	1	0	0	0	1	0	0	1	0	0	0	0	0	0	0	0	0
ERS3369919	24351_6#58	ERR3290607	SAMEA5567895	-	2013	Bangladesh	local	-	Bangladesh	Non Targeted [Routine diagnostics]	Blood	-	ICD	-	32106221	Include	4.3.1.3.Bdq	CipR	1	1	0	-	-	0	0	0	0	0	0	0	0	0	1	0	0	0	1	0	0	1	0	0	0	0	0	0	0	1	0
343078_278127	ERR2663973	ERR2663973	SAMEA4759561	-	2007	Bangladesh	local	-	Bangladesh	Targeted [AMR investigation]	Blood	Symptomatic	CHR	Senjuti Saha	30425150	Exclude	4.3.1.3.Bdq	CipR	1	1	0	-	-	0	0	0	0	0	0	0	0	0	1	0	0	0	1	0	0	1	0	0	0	0	0	0	0	1	0
ERS3369973	23584_2#31	ERR3290564	SAMEA5567949	-	2007	Bangladesh	local	-	Bangladesh	Non Targeted [Routine diagnostics]	Blood	-	ICD	-	32106221	Include	4.3.1.3.Bdq	CipR	1	1	0	-	-	0	0	0	0	0	0	0	0	0	1	0	0	0	1	0	0	1	0	0	0	0	0	0	0	1	0
343078_292149	ERR2663997	ERR2663997	SAMEA4759585	-	2008	Bangladesh	local	-	Bangladesh	Targeted [AMR investigation]	Blood	Symptomatic	CHR	Senjuti Saha	30425150	Exclude	4.3.1.3.Bdq	CipR	1	1	0	-	-	0	0	0	0	0	0	0	0	0	1	0	0	0	1	0	0	1	0	0	0	0	0	0	0	1	0
343076_203172	ERR2663602	ERR2663602	SAMEA4759190	-	2008	Bangladesh	local	-	Bangladesh	Targeted [AMR investigation]	Blood	Symptomatic	CHR	Senjuti Saha	30425150	Exclude	4.3.1.3.Bdq	CipR	1	1	0	-	-	0	0	0	0	0	0	0	0	0	1	0	0	0	1	0	0	1	0	0	0	0	0	0	0	1	0
343077_214135	ERR2663758	ERR2663758	SAMEA4759346	-	2009	Bangladesh	local	-	Bangladesh	Targeted [AMR investigation]	Blood	Symptomatic	CHR	Senjuti Saha	30425150	Exclude	4.3.1.3.Bdq	CipR	1	1	0	-	-	0	0	0	0	0	0	0	0	0	1	0	0	0	1	0	0	1	0	0	0	0	0	0	0	1	0
343078_287114	ERR2663991	ERR2663991	SAMEA4759579	-	2008	Bangladesh	local	-	Bangladesh	Targeted [AMR investigation]	Blood	Symptomatic	CHR	Senjuti Saha	30425150	Exclude	4.3.1.3.Bdq	CipR	1	1	0	-	-	0	0	0	0	0	0	0	0	0	1	0	0	0	1	0	0	1	0	0	0	0	0	0	0	1	0
343076_257108	ERR2663693	ERR2663693	SAMEA4759281	-	2009	Bangladesh	local	-	Bangladesh	Targeted [AMR investigation]	Blood	Symptomatic	CHR	Senjuti Saha	30425150	Exclude	4.3.1.3.Bdq	CipR	1	1	0	-	-	0	0	0	0	0	0	0	0	0	1	0	0	0	1	0	0	1	0	0	0	0	0	0	0	1	0
343078_240189	ERR2663903	ERR2663903	SAMEA4759491	-	2010	Bangladesh	local	-	Bangladesh	Targeted [AMR investigation]	Blood	Symptomatic	CHR	Senjuti Saha	30425150	Exclude	4.3.1.3.Bdq	CipR	1	1	0	-	-	0	0	0	0	0	0	0	0	0	1	0	0	0	1	0	0	1	0	0	0	0	0	0	0	1	0
343078_223175	ERR2663886	ERR2663886	SAMEA4759474	-	2009	Bangladesh	local	-	Bangladesh	Targeted [AMR investigation]	Blood	Symptomatic	CHR	Senjuti Saha	30425150	Exclude	4.3.1.3.Bdq	CipR	1	1	0	-	-	0	0	0	0	0	0	0	0	0	1	0	0	0	1	0	0	1	0	0	0	0	0	0	0	1	0
343078_218115	ERR2663881	ERR2663881	SAMEA4759469	-	2009	Bangladesh	local	-	Bangladesh	Targeted [AMR investigation]	Blood	Symptomatic	CHR	Senjuti Saha	30425150	Exclude	4.3.1.3.Bdq	CipR	1	1	0	-	-	0	0	0	0	0	0	0	0	0	1	0	0	0	1	0	0	1	0	0	0	0	0	0	0	1	0
ERS1810850	23584_3#60	ERR2789294	SAMEA104151832	-	2014	Bangladesh	local	-	Bangladesh	Non Targeted [Routine diagnostics]	Blood	-	ICD	-	32106221	Include	4.3.1.3.Bdq	CipR	1	1	0	-	-	0	0	0	0	0	0	0	0	0	1	0	0	0	1	0	0	1	0	0	0	0	0	0	0	1	0
343077_227169	ERR2663785	ERR2663785	SAMEA4759373	-	2011	Bangladesh	local	-	Bangladesh	Targeted [AMR investigation]	Blood	Symptomatic	CHR	Senjuti Saha	30425150	Exclude	4.3.1.3.Bdq	CipR	1	1	0	-	-	0	0	0	0	0	0	0	0	0	1	0	0	0	1	0	0	1	0	0	0	0	0	0	0	1	0
ERS1810786	23584_2#79	ERR2789230	SAMEA104151768	-	2009	Bangladesh	local	-	Bangladesh	Non Targeted [Routine diagnostics]	Blood	-	ICD	-	32106221	Include	4.3.1.3.Bdq	CipR	1	1	0	-	-	0	0	0	0	0	0	0	0	0	1	0	0	0	1	0	0	1	0	0	0	0	0	0	0	1	0
343076_250119	ERR2663686	ERR2663686	SAMEA4759274	-	2008	Bangladesh	local	-	Bangladesh	Targeted [AMR investigation]	Blood	Symptomatic	CHR	Senjuti Saha	30425150	Exclude	4.3.1.3.Bdq	CipR	1	1	0	-	-	0	0	0	0	0	0	0	0	0	1	0	0	0	1	0	0	1	0	0	0	0	0	0	0	1	0
343077_260153	ERR2663821	ERR2663821	SAMEA4759409	-	2010	Bangladesh	local	-	Bangladesh	Targeted [AMR investigation]	Blood	Symptomatic	CHR	Senjuti Saha	30425150	Exclude	4.3.1.3.Bdq	CipR	1	1	0	-	-	0	0	0	0	0	0	0	0	0	1	0	0	0	1	0	0	1	0	0	0	0	0	0	0	1	0
SLT1	SRR12567841	SRR12567841	-	-	2018	Bangladesh	travel	Bangladesh	Singapore	Non Targeted [Routine diagnostics]	Blood	-	IDS	Chew Ka Lip; Sophie Octavia	33496224	Include	4.3.1.3.Bdq	CipR	1	1	0	-	-	0	0	0	0	0	0	0	0	0	1	0	0	0	1	0	0	1	0	0	0	0	0	0	0	1	0
343076_204160	ERR2663604	ERR2663604	SAMEA4759192	-	2008	Bangladesh	local	-	Bangladesh	Targeted [AMR investigation]	Blood	Symptomatic	CHR	Senjuti Saha	30425150	Exclude	4.3.1.3.Bdq	CipR	1	1	0	-	-	0	0	0	0	0	0	0	0	0	1	0	0	0	1	0	0	1	0	0	0	0	0	0	0	1	0
10492_1_52_UnkMDUST265_2011	10492_1#52	ERR352305	SAMEA1967383	MDUST265	2011	-	travel	-	Australia	Non Targeted [Reference lab]	Blood	-	MDU	Mary Valcanis	25961941	Exclude	4.3.1.3.Bdq	CipR	1	1	0	-	-	0	0	0	0	0	0	0	0	0	1	0	0	0	1	0	0	1	0	0	0	0	0	0	0	1	0
343078_265109	ERR2663947	ERR2663947	SAMEA4759535	-	2011	Bangladesh	local	-	Bangladesh	Targeted [AMR investigation]	Blood	Symptomatic	CHR	Senjuti Saha	30425150	Exclude	4.3.1.3.Bdq	CipR	1	1	0	-	-	0	0	0	0	0	0	0	0	0	1	0	0	0	1	0	0	1	0	0	0	0	0	0	0	0	0
343077_203172	ERR2663737	ERR2663737	SAMEA4759325	-	2013	Bangladesh	local	-	Bangladesh	Targeted [AMR investigation]	Blood	Symptomatic	CHR	Senjuti Saha	30425150	Exclude	4.3.1.3.Bdq	CipR	1	1	0	-	-	0	0	0	0	0	0	0	0	0	1	0	0	0	1	0	0	1	0	0	0	0	0	0	0	1	0
343077_244155	ERR2663805	ERR2663805	SAMEA4759393	-	2013	Bangladesh	local	-	Bangladesh	Targeted [AMR investigation]	Blood	Symptomatic	CHR	Senjuti Saha	30425150	Exclude	4.3.1.3.Bdq	CipR	1	1	0	-	-	0	0	0	0	0	0	0	0	0	1	0	0	0	1	0	0	1	0	0	0	0	0	0	0	1	0
10060_5_91_Ban1553_2011	10060_5#91	ERR331294	SAMEA2056951	1553	2011	Bangladesh	local	-	Bangladesh	Non Targeted [Surveillance Study]	Blood	-	CMH	Chris Parry; Md Abul Faiz	25961941	Include	4.3.1.3.Bdq	CipR	1	1	0	-	-	0	0	0	0	0	0	0	0	0	1	0	0	0	1	0	0	1	0	0	0	0	0	0	0	1	0
343077_208112	ERR2663746	ERR2663746	SAMEA4759334	-	2013	Bangladesh	local	-	Bangladesh	Targeted [AMR investigation]	Blood	Symptomatic	CHR	Senjuti Saha	30425150	Exclude	4.3.1.3.Bdq	CipR	1	1	0	-	-	0	0	0	0	0	0	0	0	0	1	0	0	0	1	0	0	1	0	0	0	0	0	0	0	1	0
10071_3_1_Ban1738_2012	10071_3#1	ERR337977	SAMEA2058821	1738	2012	Bangladesh	local	-	Bangladesh	Non Targeted [Surveillance Study]	Blood	-	CMH	Chris Parry; Md Abul Faiz	25961941	Include	4.3.1.3.Bdq	CipR	1	1	0	-	-	0	0	0	0	0	0	0	0	0	1	0	0	0	1	0	0	1	0	0	0	0	0	0	0	1	0
ERS3369920	24351_6#59	ERR3290608	SAMEA5567896	-	2013	Bangladesh	local	-	Bangladesh	Non Targeted [Routine diagnostics]	Blood	-	ICD	-	32106221	Include	4.3.1.3.Bdq	CipR	1	1	0	-	-	0	0	0	0	0	0	0	0	0	1	0	0	0	1	0	0	1	0	0	0	0	0	0	0	1	0
343076_207173	ERR2663610	ERR2663610	SAMEA4759198	-	2007	Bangladesh	local	-	Bangladesh	Targeted [AMR investigation]	Blood	Symptomatic	CHR	Senjuti Saha	30425150	Exclude	4.3.1.3.Bdq	CipR	1	1	0	-	-	0	0	0	0	0	0	0	0	0	1	0	0	0	1	0	0	1	0	0	0	0	0	0	0	1	0
311189_277186	ERR2663561	ERR2663561	SAMEA4759148	-	2006	Bangladesh	local	-	Bangladesh	Targeted [AMR investigation]	Blood	Symptomatic	CHR	Senjuti Saha	30425150	Exclude	4.3.1.3.Bdq	CipR	1	1	0	-	-	0	0	0	0	0	0	0	0	0	1	0	0	0	1	0	0	1	0	0	0	0	0	0	0	1	0
343076_219127	ERR2663631	ERR2663631	SAMEA4759219	-	2007	Bangladesh	local	-	Bangladesh	Targeted [AMR investigation]	Blood	Symptomatic	CHR	Senjuti Saha	30425150	Exclude	4.3.1.3.Bdq	CipR	1	1	0	-	-	0	0	0	0	0	0	0	0	0	1	0	0	0	1	0	0	1	0	0	0	0	0	0	0	1	0
343076_206161	ERR2663608	ERR2663608	SAMEA4759196	-	2007	Bangladesh	local	-	Bangladesh	Targeted [AMR investigation]	Blood	Symptomatic	CHR	Senjuti Saha	30425150	Exclude	4.3.1.3.Bdq	CipR	1	1	0	-	-	0	0	0	0	0	0	0	0	0	1	0	0	0	1	0	0	1	0	0	0	0	0	0	0	1	0
343076_236141	ERR2663663	ERR2663663	SAMEA4759251	-	2008	Bangladesh	local	-	Bangladesh	Targeted [AMR investigation]	Blood	Symptomatic	CHR	Senjuti Saha	30425150	Exclude	4.3.1.3.Bdq	CipR	1	1	0	-	-	0	0	0	0	0	0	0	0	0	1	0	0	0	1	0	0	1	0	0	0	0	0	0	0	1	0
343077_295184	ERR2663862	ERR2663862	SAMEA4759450	-	2013	Bangladesh	local	-	Bangladesh	Targeted [AMR investigation]	Blood	Symptomatic	CHR	Senjuti Saha	30425150	Exclude	4.3.1.3.Bdq	CipR	1	1	0	-	-	0	0	0	0	0	0	0	0	0	1	0	0	0	1	0	0	1	0	0	0	0	0	0	0	1	0
343078_282174	ERR2663982	ERR2663982	SAMEA4759570	-	2008	Bangladesh	local	-	Bangladesh	Targeted [AMR investigation]	Blood	Symptomatic	CHR	Senjuti Saha	30425150	Exclude	4.3.1.3.Bdq	CipR	1	1	0	-	-	0	0	0	0	0	0	0	0	0	1	0	0	0	1	0	0	1	0	0	0	0	0	0	0	1	0
10071_3_50_Safr474899_2010	10071_3#50	ERR338026	SAMEA1967905	474899	2010	South Africa	Not Provided	-	South Africa	Non Targeted [Reference lab]	Blood	-	NCD	Anthony Smith	25961941	Include	4.3.1.3.Bdq	CipR	1	1	0	-	-	0	0	0	0	0	0	0	0	0	1	0	0	0	1	0	0	1	0	0	0	0	0	0	0	1	0
ERS1810736	24351_6#17	ERR2933271	SAMEA104151718	-	2009	Bangladesh	local	-	Bangladesh	Non Targeted [Routine diagnostics]	Blood	-	ICD	-	32106221	Include	4.3.1.3.Bdq	CipR	1	1	0	-	-	0	0	0	0	0	0	0	0	0	1	0	0	0	1	0	0	1	0	0	0	0	0	0	0	1	0
343076_249107	ERR2663685	ERR2663685	SAMEA4759273	-	2008	Bangladesh	local	-	Bangladesh	Targeted [AMR investigation]	Blood	Symptomatic	CHR	Senjuti Saha	30425150	Exclude	4.3.1.3.Bdq	CipR	1	1	0	-	-	0	0	0	0	0	0	0	0	0	1	0	0	0	1	0	0	1	0	0	0	0	0	0	0	1	0
SLT1105	SRR12567843	SRR12567843	-	-	2019	Singapore	local	-	Singapore	Non Targeted [Routine diagnostics]	Blood	-	IDS	Chew Ka Lip; Sophie Octavia	33496224	Include	4.3.1.3.Bdq	CipR	1	1	0	-	-	0	0	0	0	0	0	0	0	0	1	0	0	0	1	0	0	1	0	0	0	0	0	0	0	1	0
343078_277139	ERR2663971	ERR2663971	SAMEA4759559	-	2007	Bangladesh	local	-	Bangladesh	Targeted [AMR investigation]	Blood	Symptomatic	CHR	Senjuti Saha	30425150	Exclude	4.3.1.3.Bdq	CipR	1	1	0	-	-	0	0	0	0	0	0	0	0	0	1	0	0	0	1	0	0	1	0	0	0	0	0	0	0	1	0
343076_243130	ERR2663677	ERR2663677	SAMEA4759265	-	2008	Bangladesh	local	-	Bangladesh	Targeted [AMR investigation]	Blood	Symptomatic	CHR	Senjuti Saha	30425150	Exclude	4.3.1.3.Bdq	CipR	1	1	0	-	-	0	0	0	0	0	0	0	0	0	1	0	0	0	1	0	0	1	0	0	0	0	0	0	0	1	0
343077_215174	ERR2663761	ERR2663761	SAMEA4759349	-	2012	Bangladesh	local	-	Bangladesh	Targeted [AMR investigation]	Blood	Symptomatic	CHR	Senjuti Saha	30425150	Exclude	4.3.1.3.Bdq	CipR	1	1	0	-	-	0	0	0	0	0	0	0	0	0	1	0	0	0	1	0	0	1	0	0	0	0	0	0	0	1	0
343076_233192	ERR2663659	ERR2663659	SAMEA4759247	-	2008	Bangladesh	local	-	Bangladesh	Targeted [AMR investigation]	Blood	Symptomatic	CHR	Senjuti Saha	30425150	Exclude	4.3.1.3.Bdq	CipR	1	1	0	-	-	0	0	0	0	0	0	0	0	0	1	0	0	0	1	0	0	1	0	0	0	0	0	0	0	1	0
10492_1_40_BanMDUST241_2010	10492_1#40	ERR352293	SAMEA2162870	MDUST241	2010	Bangladesh	travel	Bangladesh	Australia	Non Targeted [Reference lab]	Blood	-	MDU	Mary Valcanis	25961941	Include	4.3.1.3.Bdq	CipR	1	1	0	-	-	0	0	0	0	0	0	0	0	0	1	0	0	0	1	0	0	1	0	0	0	0	0	0	0	1	0
343076_234117	ERR2663660	ERR2663660	SAMEA4759248	-	2008	Bangladesh	local	-	Bangladesh	Targeted [AMR investigation]	Blood	Symptomatic	CHR	Senjuti Saha	30425150	Exclude	4.3.1.3.Bdq	CipR	1	1	0	-	-	0	0	0	0	0	0	0	0	0	1	0	0	0	1	0	0	1	0	0	0	0	0	0	0	1	0
343077_290173	ERR2663853	ERR2663853	SAMEA4759441	-	2013	Bangladesh	local	-	Bangladesh	Targeted [AMR investigation]	Blood	Symptomatic	CHR	Senjuti Saha	30425150	Exclude	4.3.1.3.Bdq	CipR	1	1	0	-	-	0	0	0	0	0	0	0	0	0	1	0	0	0	1	0	0	1	0	0	0	0	0	0	0	1	0
343078_228140	ERR2663891	ERR2663891	SAMEA4759479	-	2009	Bangladesh	local	-	Bangladesh	Targeted [AMR investigation]	Blood	Symptomatic	CHR	Senjuti Saha	30425150	Exclude	4.3.1.3.Bdq	CipR	1	1	0	-	-	0	0	0	0	0	0	0	0	0	1	0	0	0	1	0	0	1	0	0	0	0	0	0	0	1	0
343078_258120	ERR2663933	ERR2663933	SAMEA4759521	-	2011	Bangladesh	local	-	Bangladesh	Targeted [AMR investigation]	Blood	Symptomatic	CHR	Senjuti Saha	30425150	Exclude	4.3.1.3.Bdq	CipR	1	1	0	-	-	0	0	0	0	0	0	0	0	0	1	0	0	0	1	0	0	1	0	0	0	0	0	0	0	1	0
343076_274122	ERR2663710	ERR2663710	SAMEA4759298	-	2009	Bangladesh	local	-	Bangladesh	Targeted [AMR investigation]	Blood	Symptomatic	CHR	Senjuti Saha	30425150	Exclude	4.3.1.3.Bdq	CipR	1	1	0	-	-	0	0	0	0	0	0	0	0	0	1	0	0	0	1	0	0	1	0	0	0	0	0	0	0	1	0
ERS3369902	24351_6#42	ERR3290591	SAMEA5567878	-	2012	Bangladesh	local	-	Bangladesh	Non Targeted [Routine diagnostics]	Blood	-	ICD	-	32106221	Include	4.3.1.3.Bdq	CipR	1	1	0	-	-	0	0	0	0	0	0	0	0	0	1	0	0	0	1	0	0	1	0	0	0	0	0	0	0	1	0
343077_202113	ERR2663734	ERR2663734	SAMEA4759322	-	2013	Bangladesh	local	-	Bangladesh	Targeted [AMR investigation]	Blood	Symptomatic	CHR	Senjuti Saha	30425150	Exclude	4.3.1.3.Bdq	CipR	1	1	0	-	-	0	0	0	0	0	0	0	0	0	1	0	0	0	1	0	0	1	0	0	0	0	0	0	0	1	0
343078_244142	ERR2663907	ERR2663907	SAMEA4759495	-	2010	Bangladesh	local	-	Bangladesh	Targeted [AMR investigation]	Blood	Symptomatic	CHR	Senjuti Saha	30425150	Exclude	4.3.1.3.Bdq	CipR	1	1	0	-	-	0	0	0	0	0	0	0	0	0	1	0	0	0	1	0	0	1	0	0	0	0	0	0	0	1	0
343078_283135	ERR2663983	ERR2663983	SAMEA4759571	-	2012	Bangladesh	local	-	Bangladesh	Targeted [AMR investigation]	Blood	Symptomatic	CHR	Senjuti Saha	30425150	Exclude	4.3.1.3.Bdq	CipR	1	1	0	-	-	0	0	0	0	0	0	0	0	0	1	0	0	0	1	0	0	1	0	0	0	0	0	0	0	1	0
ERS1810740	24351_6#21	ERR2933275	SAMEA104151722	-	2009	Bangladesh	local	-	Bangladesh	Non Targeted [Routine diagnostics]	Blood	-	ICD	-	32106221	Include	4.3.1.3.Bdq	CipR	1	1	0	-	-	0	0	0	0	0	0	0	0	0	1	0	0	0	1	0	0	1	0	0	0	0	0	0	0	1	0
11642_2_79_BanH12054632_2012	11642_2#79	ERR422826	SAMEA2228176	H12054632	2012	Bangladesh	travel	Bangladesh	United Kingdom	Non Targeted [Reference lab]	Blood	-	PHE	Marie Chattaway (orignially Elizabeth De Pinna)	27703135	Include	4.3.1.3.Bdq	CipR	1	1	0	-	-	0	0	0	0	0	0	0	0	0	1	0	0	0	1	0	0	1	0	0	0	0	0	0	0	0	0
343076_267133	ERR2663703	ERR2663703	SAMEA4759291	-	2009	Bangladesh	local	-	Bangladesh	Targeted [AMR investigation]	Blood	Symptomatic	CHR	Senjuti Saha	30425150	Exclude	4.3.1.3.Bdq	CipR	1	1	0	-	-	0	0	0	0	0	0	0	0	0	1	0	0	0	1	0	0	1	0	0	0	0	0	0	0	1	0
343077_265188	ERR2663826	ERR2663826	SAMEA4759414	-	2011	Bangladesh	local	-	Bangladesh	Targeted [AMR investigation]	Blood	Symptomatic	CHR	Senjuti Saha	30425150	Exclude	4.3.1.3.Bdq	CipR	1	1	0	-	-	0	0	0	0	0	0	0	0	0	1	0	0	0	1	0	0	1	0	0	0	0	0	0	0	1	0
343076_271181	ERR2663707	ERR2663707	SAMEA4759295	-	2009	Bangladesh	local	-	Bangladesh	Targeted [AMR investigation]	Blood	Symptomatic	CHR	Senjuti Saha	30425150	Exclude	4.3.1.3.Bdq	CipR	1	1	0	-	-	0	0	0	0	0	0	0	0	0	1	0	0	0	1	0	0	1	0	0	0	0	0	0	0	1	0
343077_275163	ERR2663836	ERR2663836	SAMEA4759424	-	2011	Bangladesh	local	-	Bangladesh	Targeted [AMR investigation]	Blood	Symptomatic	CHR	Senjuti Saha	30425150	Exclude	4.3.1.3.Bdq	CipR	1	1	0	-	-	0	0	0	0	0	0	0	0	0	1	0	0	0	1	0	0	1	0	0	0	0	0	0	0	0	0
343077_205148	ERR2663740	ERR2663740	SAMEA4759328	-	2013	Bangladesh	local	-	Bangladesh	Targeted [AMR investigation]	Blood	Symptomatic	CHR	Senjuti Saha	30425150	Exclude	4.3.1.3.Bdq	CipR	1	1	0	-	-	0	0	0	0	0	0	0	0	0	1	0	0	0	1	0	0	1	0	0	0	0	0	0	0	0	0
343077_290124	ERR2663852	ERR2663852	SAMEA4759440	-	2012	Bangladesh	local	-	Bangladesh	Targeted [AMR investigation]	Blood	Symptomatic	CHR	Senjuti Saha	30425150	Exclude	4.3.1.3.Bdq	CipR	1	1	0	-	-	0	0	0	0	0	0	0	0	0	1	0	0	0	1	0	0	1	0	0	0	0	0	0	0	0	0
343076_246166	ERR2663682	ERR2663682	SAMEA4759270	-	2008	Bangladesh	local	-	Bangladesh	Targeted [AMR investigation]	Blood	Symptomatic	CHR	Senjuti Saha	30425150	Exclude	4.3.1.3.Bdq	CipR	1	1	0	-	-	0	0	0	0	0	0	0	0	0	1	0	0	0	1	0	0	1	0	0	0	0	0	0	0	1	0
343077_207173	ERR2663745	ERR2663745	SAMEA4759333	-	2010	Bangladesh	local	-	Bangladesh	Targeted [AMR investigation]	Blood	Symptomatic	CHR	Senjuti Saha	30425150	Exclude	4.3.1.3.Bdq	CipR	1	1	0	-	-	0	0	0	0	0	0	0	0	0	1	0	0	0	1	0	0	1	0	0	0	0	0	0	0	1	0
ERS3400152	ERR4362430	ERR4362430	SAMEA5595942	-	2017	Bangladesh	local	-	Bangladesh	Non Targeted [Surveillance Study]	Blood	-	CHR	Senjuti Saha	33593966	Include	4.3.1.3.Bdq	CipR	1	1	0	-	-	0	0	0	0	0	0	0	0	0	1	0	0	0	1	0	0	1	0	0	0	0	0	0	0	1	0
ERS3399943	29955_4#70	ERR4303800	SAMEA5595733	-	2018	Bangladesh	local	-	Bangladesh	Non Targeted [Surveillance Study]	Blood	-	CHR	Senjuti Saha	33593966	Include	4.3.1.3.Bdq	CipR	1	1	0	-	-	0	0	0	0	0	0	0	0	0	1	0	0	0	1	0	0	1	0	0	0	0	0	0	0	1	0
343077_222163	ERR2663775	ERR2663775	SAMEA4759363	-	2013	Bangladesh	local	-	Bangladesh	Targeted [AMR investigation]	Blood	Symptomatic	CHR	Senjuti Saha	30425150	Exclude	4.3.1.3.Bdq	CipR	1	1	0	-	-	0	0	0	0	0	0	0	0	0	1	0	0	0	1	0	0	1	0	0	0	0	0	0	0	1	0
343077_234180	ERR2663794	ERR2663794	SAMEA4759382	-	2012	Bangladesh	local	-	Bangladesh	Targeted [AMR investigation]	Blood	Symptomatic	CHR	Senjuti Saha	30425150	Exclude	4.3.1.3.Bdq	CipR	1	1	0	-	-	0	0	0	0	0	0	0	0	0	1	0	0	0	1	0	0	1	0	0	0	0	0	0	0	1	0
343077_211171	ERR2663753	ERR2663753	SAMEA4759341	-	2013	Bangladesh	local	-	Bangladesh	Targeted [AMR investigation]	Blood	Symptomatic	CHR	Senjuti Saha	30425150	Exclude	4.3.1.3.Bdq	CipR	1	1	0	-	-	0	0	0	0	0	0	0	0	0	1	0	0	0	1	0	0	1	0	0	0	0	0	0	0	1	0
10060_5_92_Ban1607_2011	10060_5#92	ERR331295	SAMEA2058820	1607	2011	Bangladesh	local	-	Bangladesh	Non Targeted [Surveillance Study]	Blood	-	CMH	Chris Parry; Md Abul Faiz	25961941	Include	4.3.1.3.Bdq	CipR	1	1	0	-	-	0	0	0	0	0	0	0	0	0	1	0	0	0	1	0	0	1	0	0	0	0	0	0	0	1	0
ERS3400520	29999_5#172	ERR4326000	SAMEA5596311	-	2018	Bangladesh	local	-	Bangladesh	Non Targeted [Surveillance Study]	Blood	-	CHR	Senjuti Saha	33593966	Include	4.3.1.3.Bdq	CipR	1	1	0	-	-	0	0	0	0	0	0	0	0	0	1	0	0	0	1	0	0	1	0	0	0	0	0	0	0	1	0
343077_209195	ERR2663749	ERR2663749	SAMEA4759337	-	2013	Bangladesh	local	-	Bangladesh	Targeted [AMR investigation]	Blood	Symptomatic	CHR	Senjuti Saha	30425150	Exclude	4.3.1.3.Bdq	CipR	1	1	0	-	-	0	0	0	0	0	0	0	0	0	1	0	0	0	1	0	0	1	0	0	0	0	0	0	0	1	0
SLT8	SRR12567848	SRR12567848	-	-	2018	Bangladesh	travel	Bangladesh	Singapore	Non Targeted [Routine diagnostics]	Blood	-	IDS	Chew Ka Lip; Sophie Octavia	33496224	Include	4.3.1.3.Bdq	CipR	1	1	0	-	-	0	0	0	0	0	0	0	0	0	1	0	0	0	1	0	0	1	0	0	0	0	0	0	0	1	0
10492_1_24_BanMDUST196_2011	10492_1#24	ERR352277	SAMEA2145564	MDUST196	2011	Bangladesh	travel	Bangladesh	Australia	Non Targeted [Reference lab]	Blood	-	MDU	Mary Valcanis	25961941	Include	4.3.1.3.Bdq	CipR	1	1	0	-	-	0	0	0	0	0	0	0	0	0	1	0	0	0	1	0	0	1	0	0	0	0	0	0	0	0	0
311189_212186	ERR2663471	ERR2663471	SAMEA4759059	-	2001	Bangladesh	local	-	Bangladesh	Targeted [AMR investigation]	Blood	Symptomatic	CHR	Senjuti Saha	30425150	Exclude	4.3.1.3	CipNS	1	0	0	MDR	-	0	0	0	0	0	0	0	0	0	1	1	0	0	0	0	1	1	0	0	0	0	0	0	1	0	1
343076_261156	ERR2663697	ERR2663697	SAMEA4759285	-	2009	Bangladesh	local	-	Bangladesh	Targeted [AMR investigation]	Blood	Symptomatic	CHR	Senjuti Saha	30425150	Exclude	4.3.1.3	CipNS	1	0	0	-	-	0	0	0	0	0	0	0	0	0	0	0	0	0	0	0	0	0	0	0	0	0	0	0	0	0	0
311189_301186	ERR2663592	ERR2663592	SAMEA4759180	-	2002	Bangladesh	local	-	Bangladesh	Targeted [AMR investigation]	Blood	Symptomatic	CHR	Senjuti Saha	30425150	Exclude	4.3.1.3	CipNS	1	0	0	MDR	-	0	0	0	0	0	0	0	0	0	1	1	0	0	0	0	1	1	0	0	0	0	0	0	1	0	1
12045_3_75_UnkH06136379_2006	12045_3#75	ERR485132	SAMEA2228031	H06136379	2006	-	travel	-	United Kingdom	Non Targeted [Reference lab]	Blood	-	PHE	Marie Chattaway (orignially Elizabeth De Pinna)	27703135	Exclude	4.3.1.3	CipNS	1	0	0	MDR	-	0	0	0	0	0	0	0	0	0	1	1	0	0	0	0	1	1	0	0	0	0	0	0	1	0	1
10071_3_17_BanTY529_2012	10071_3#17	ERR337993	SAMEA2056957	TY529	2012	Bangladesh	local	-	Bangladesh	Non Targeted [Surveillance Study]	Blood	-	CMH	Chris Parry; Md Abul Faiz	25961941	Include	4.3.1.3	CipNS	1	0	0	-	-	0	0	0	0	0	0	0	0	0	0	0	0	0	0	0	0	0	0	0	0	0	0	0	0	0	0
ERS1810858	23584_3#68	ERR2789302	SAMEA104151840	-	2014	Bangladesh	local	-	Bangladesh	Non Targeted [Routine diagnostics]	Blood	-	ICD	-	32106221	Include	4.3.1.3	CipNS	1	0	0	-	-	0	0	0	0	0	0	0	0	0	0	0	0	0	0	0	0	0	0	0	0	0	0	0	0	0	0
311189_203186	ERR2663462	ERR2663462	SAMEA4759050	-	2001	Bangladesh	local	-	Bangladesh	Targeted [AMR investigation]	Blood	Symptomatic	CHR	Senjuti Saha	30425150	Exclude	4.3.1.3	CipNS	1	0	0	MDR	-	0	0	0	0	0	0	0	0	0	1	1	0	0	0	0	1	1	0	0	0	0	0	0	1	0	1
311189_207186	ERR2663465	ERR2663465	SAMEA4759053	-	2001	Bangladesh	local	-	Bangladesh	Targeted [AMR investigation]	Blood	Symptomatic	CHR	Senjuti Saha	30425150	Exclude	4.3.1.3	CipNS	1	0	0	MDR	-	0	0	0	0	0	0	0	0	0	1	1	0	0	0	0	1	1	0	0	0	0	0	0	1	0	1
ERS1810807	23584_3#17	ERR2789251	SAMEA104151789	-	2014	Bangladesh	local	-	Bangladesh	Non Targeted [Routine diagnostics]	Blood	-	ICD	-	32106221	Include	4.3.1.3	CipNS	1	0	0	MDR	-	0	0	0	0	0	0	0	0	0	1	1	0	0	0	0	1	1	0	0	0	0	0	0	1	0	1
311189_220186	ERR2663480	ERR2663480	SAMEA4759068	-	2002	Bangladesh	local	-	Bangladesh	Targeted [AMR investigation]	Blood	Symptomatic	CHR	Senjuti Saha	30425150	Exclude	4.3.1.3	CipNS	1	0	0	MDR	-	0	0	0	0	0	0	0	0	0	1	1	0	0	0	0	1	1	0	0	0	0	0	0	1	0	1
343076_205148	ERR2663605	ERR2663605	SAMEA4759193	-	2004	Bangladesh	local	-	Bangladesh	Targeted [AMR investigation]	Blood	Symptomatic	CHR	Senjuti Saha	30425150	Exclude	4.3.1.3	CipNS	1	0	0	MDR	-	0	0	0	0	0	0	0	0	0	1	1	0	0	0	0	1	1	0	0	0	0	0	0	1	0	1
311189_269103	ERR2663546	ERR2663546	SAMEA4759133	-	2000	Bangladesh	local	-	Bangladesh	Targeted [AMR investigation]	Blood	Symptomatic	CHR	Senjuti Saha	30425150	Exclude	4.3.1.3	CipNS	1	0	0	-	-	0	0	0	0	0	0	0	0	0	0	0	0	0	0	0	0	0	0	0	0	0	0	0	0	0	0
311189_271103	ERR2663550	ERR2663550	SAMEA4759137	-	2000	Bangladesh	local	-	Bangladesh	Targeted [AMR investigation]	Blood	Symptomatic	CHR	Senjuti Saha	30425150	Exclude	4.3.1.3	CipNS	1	0	0	-	-	0	0	0	0	0	0	0	0	0	0	0	0	0	0	0	0	0	0	0	0	0	0	0	0	0	0
10060_5_88_Ban1154_2011	10060_5#88	ERR331291	SAMEA2056950	1154	2011	Bangladesh	local	-	Bangladesh	Non Targeted [Surveillance Study]	Blood	-	CMH	Chris Parry; Md Abul Faiz	25961941	Include	4.3.1.3	CipNS	1	0	0	-	-	0	0	0	0	0	0	0	0	0	0	0	0	0	0	0	0	0	0	0	0	0	0	0	0	0	0
311189_265103	ERR2663539	ERR2663539	SAMEA4759126	-	2000	Bangladesh	local	-	Bangladesh	Targeted [AMR investigation]	Blood	Symptomatic	CHR	Senjuti Saha	30425150	Exclude	4.3.1.3	CipNS	1	0	0	MDR	-	0	0	0	0	0	0	0	0	0	1	1	0	0	0	0	1	1	0	0	0	0	0	0	1	0	1
311189_291103	ERR2663582	ERR2663582	SAMEA4759170	-	2001	Bangladesh	local	-	Bangladesh	Targeted [AMR investigation]	Blood	Symptomatic	CHR	Senjuti Saha	30425150	Exclude	4.3.1.3	CipNS	1	0	0	MDR	-	0	0	0	0	0	0	0	0	0	1	1	0	0	0	0	1	1	0	0	0	0	0	0	1	0	1
311189_275103	ERR2663557	ERR2663557	SAMEA4759144	-	2000	Bangladesh	local	-	Bangladesh	Targeted [AMR investigation]	Blood	Symptomatic	CHR	Senjuti Saha	30425150	Exclude	4.3.1.3	CipNS	1	0	0	MDR	-	0	0	0	0	0	0	0	0	0	1	1	0	0	0	0	1	1	0	0	0	0	0	0	1	0	1
311189_303103	ERR2663595	ERR2663595	SAMEA4759183	-	2000	Bangladesh	local	-	Bangladesh	Targeted [AMR investigation]	Blood	Symptomatic	CHR	Senjuti Saha	30425150	Exclude	4.3.1.3	CipNS	1	0	0	MDR	-	0	0	0	0	0	0	0	0	0	1	1	0	0	0	0	1	1	0	0	0	0	0	0	1	0	1
311189_218186	ERR2663478	ERR2663478	SAMEA4759066	-	2002	Bangladesh	local	-	Bangladesh	Targeted [AMR investigation]	Blood	Symptomatic	CHR	Senjuti Saha	30425150	Exclude	4.3.1.3	CipNS	1	0	0	MDR	-	0	0	0	0	0	0	0	0	0	1	1	0	0	0	0	1	1	0	0	0	0	0	0	1	0	1
311189_215186	ERR2663474	ERR2663474	SAMEA4759062	-	2002	Bangladesh	local	-	Bangladesh	Targeted [AMR investigation]	Blood	Symptomatic	CHR	Senjuti Saha	30425150	Exclude	4.3.1.3	CipNS	1	0	0	MDR	-	0	0	0	0	0	0	0	0	0	1	1	0	0	0	0	1	1	0	0	0	0	0	0	1	0	1
311189_219186	ERR2663479	ERR2663479	SAMEA4759067	-	2002	Bangladesh	local	-	Bangladesh	Targeted [AMR investigation]	Blood	Symptomatic	CHR	Senjuti Saha	30425150	Exclude	4.3.1.3	CipNS	1	0	0	MDR	-	0	0	0	0	0	0	0	0	0	1	1	0	0	0	0	1	1	0	0	0	0	0	0	1	0	1
311189_225186	ERR2663485	ERR2663485	SAMEA4759073	-	2002	Bangladesh	local	-	Bangladesh	Targeted [AMR investigation]	Blood	Symptomatic	CHR	Senjuti Saha	30425150	Exclude	4.3.1.3	CipNS	1	0	0	MDR	-	0	0	0	0	0	0	0	0	0	1	1	0	0	0	0	1	1	0	0	0	0	0	0	1	0	1
311189_248186	ERR2663512	ERR2663512	SAMEA4759099	-	2005	Bangladesh	local	-	Bangladesh	Targeted [AMR investigation]	Blood	Symptomatic	CHR	Senjuti Saha	30425150	Exclude	4.3.1.3	CipNS	1	0	0	MDR	-	0	0	0	0	0	0	0	0	0	1	1	0	0	0	0	1	1	0	0	0	0	0	0	1	0	1
311189_259186	ERR2663531	ERR2663531	SAMEA4759118	-	2006	Bangladesh	local	-	Bangladesh	Targeted [AMR investigation]	Blood	Symptomatic	CHR	Senjuti Saha	30425150	Exclude	4.3.1.3	CipNS	1	0	0	MDR	-	0	0	0	0	0	0	0	0	0	1	1	0	0	0	0	1	1	0	0	0	0	0	0	1	0	1
ERS1810777	23584_2#71	ERR2789222	SAMEA104151759	-	2005	Bangladesh	local	-	Bangladesh	Non Targeted [Routine diagnostics]	Blood	-	ICD	-	32106221	Include	4.3.1.3	CipNS	1	0	0	MDR	-	0	0	0	0	0	0	0	0	0	1	1	0	0	0	0	1	1	0	0	0	0	0	0	1	0	1
ERS1810726	24351_6#7	ERR2933261	SAMEA104151708	-	2008	Bangladesh	local	-	Bangladesh	Non Targeted [Routine diagnostics]	Blood	-	ICD	-	32106221	Include	4.3.1.3	CipNS	1	0	0	MDR	-	0	0	0	0	0	0	0	0	0	1	1	0	0	0	0	1	1	0	0	0	0	0	0	1	0	1
ERS3369924	24351_6#64	ERR3290612	SAMEA5567900	-	2008	Bangladesh	local	-	Bangladesh	Non Targeted [Routine diagnostics]	Blood	-	ICD	-	32106221	Include	4.3.1.3	CipNS	1	0	0	MDR	-	0	0	0	0	0	0	0	0	0	1	1	0	0	0	0	1	1	0	0	0	0	0	0	1	0	1
ERS1810846	23584_3#56	ERR2789290	SAMEA104151828	-	2016	Bangladesh	local	-	Bangladesh	Non Targeted [Routine diagnostics]	Blood	-	ICD	-	32106221	Include	4.3.1.3	CipNS	1	0	0	MDR	-	0	0	0	0	0	0	0	0	0	1	1	0	0	0	0	1	1	0	0	0	0	0	0	1	0	1
311189_206186	ERR2663464	ERR2663464	SAMEA4759052	-	2001	Bangladesh	local	-	Bangladesh	Targeted [AMR investigation]	Blood	Symptomatic	CHR	Senjuti Saha	30425150	Exclude	4.3.1.3	CipNS	1	0	0	MDR	-	0	0	0	0	0	0	0	0	0	1	1	0	0	0	0	1	1	0	0	0	0	0	0	1	0	1
10071_3_2_Ban1877_2012	10071_3#2	ERR337978	SAMEA2056953	1877	2012	Bangladesh	local	-	Bangladesh	Non Targeted [Surveillance Study]	Blood	-	CMH	Chris Parry; Md Abul Faiz	25961941	Include	4.3.1.3	CipS	0	0	0	-	-	1	0	0	0	0	0	0	0	0	0	0	0	0	0	0	0	0	0	0	0	0	0	0	0	0	0
311189_265186	ERR2663540	ERR2663540	SAMEA4759127	-	2006	Bangladesh	local	-	Bangladesh	Targeted [AMR investigation]	Blood	Symptomatic	CHR	Senjuti Saha	30425150	Exclude	4.3.1.3	CipNS	1	0	0	-	-	0	0	0	0	0	0	0	0	0	0	1	0	0	0	0	1	0	0	0	0	0	0	0	1	0	1
21852	SRR3048859	SRR3048859	SRS1219599	-	2014	Bangladesh	travel	Bangladesh	United Kingdom	Non Targeted [Reference lab]	-	-	PHE	Marie Chattaway	27069781	Include	4.3.1.3	CipNS	1	0	0	-	-	0	0	0	0	0	0	0	0	0	0	0	0	0	0	0	0	0	0	0	0	0	0	0	0	0	0
343077_233105	ERR2663793	ERR2663793	SAMEA4759381	-	2002	Bangladesh	local	-	Bangladesh	Targeted [AMR investigation]	Blood	Symptomatic	CHR	Senjuti Saha	30425150	Exclude	4.3.1.3	CipNS	1	0	0	MDR	-	0	0	0	0	0	0	0	0	0	1	1	0	0	0	0	1	1	0	0	0	0	0	0	1	0	1
11642_2_60_BanH11150244_2011	11642_2#60	ERR422807	SAMEA2228157	H11150244	2011	Bangladesh	travel	Bangladesh	United Kingdom	Non Targeted [Reference lab]	Blood	-	PHE	Marie Chattaway (orignially Elizabeth De Pinna)	27703135	Include	4.3.1.3	CipNS	1	0	0	-	-	0	0	0	0	0	0	0	0	0	0	0	0	0	0	0	0	0	0	0	0	0	0	0	0	0	0
343076_209195	ERR2663613	ERR2663613	SAMEA4759201	-	2005	Bangladesh	local	-	Bangladesh	Targeted [AMR investigation]	Blood	Symptomatic	CHR	Senjuti Saha	30425150	Exclude	4.3.1.3	CipNS	1	0	0	MDR	-	0	0	0	0	0	0	0	0	0	1	1	0	0	0	0	1	1	0	0	0	0	0	0	1	0	1
343078_201101	ERR2663865	ERR2663865	SAMEA4759453	-	2006	Bangladesh	local	-	Bangladesh	Targeted [AMR investigation]	Blood	Symptomatic	CHR	Senjuti Saha	30425150	Exclude	4.3.1.3	CipNS	1	0	0	-	-	0	0	0	0	0	0	0	0	0	0	0	0	0	0	0	0	0	0	0	0	0	0	0	0	0	0
343078_222163	ERR2663885	ERR2663885	SAMEA4759473	-	2009	Bangladesh	local	-	Bangladesh	Targeted [AMR investigation]	Blood	Symptomatic	CHR	Senjuti Saha	30425150	Exclude	4.3.1.3	CipNS	1	0	0	-	-	0	0	0	0	0	0	0	0	0	0	0	0	0	0	0	0	0	0	0	0	0	0	0	0	0	0
343076_277158	ERR2663713	ERR2663713	SAMEA4759301	-	2004	Bangladesh	local	-	Bangladesh	Targeted [AMR investigation]	Blood	Symptomatic	CHR	Senjuti Saha	30425150	Exclude	4.3.1.3	CipNS	1	0	0	MDR	-	0	0	0	0	0	0	0	0	0	1	1	0	0	0	0	1	1	0	0	0	0	0	0	1	0	1
ERS3399915	29955_4#341	ERR4304070	SAMEA5595705	-	2018	Bangladesh	local	-	Bangladesh	Non Targeted [Surveillance Study]	Blood	-	CHR	Senjuti Saha	33593966	Include	4.3.1.3	CipNS	1	0	0	-	-	0	0	0	0	0	0	0	0	0	0	0	0	0	0	0	0	0	0	0	0	0	0	0	0	0	0
343078_250178	ERR2663918	ERR2663918	SAMEA4759506	-	2007	Bangladesh	local	-	Bangladesh	Targeted [AMR investigation]	Blood	Symptomatic	CHR	Senjuti Saha	30425150	Exclude	4.3.1.3	CipNS	1	0	0	-	-	0	0	0	0	0	0	0	0	0	0	0	0	0	0	0	0	0	0	0	0	0	0	0	0	0	0
10562_2_73_BanMDUST390_2011	10562_2#73	ERR357828	SAMEA2148584	MDUST390	2011	Bangladesh	travel	Bangladesh	Australia	Non Targeted [Reference lab]	Stool	-	MDU	Mary Valcanis	25961941	Include	4.3.1.3	CipNS	1	0	0	-	-	0	0	0	0	0	0	0	0	0	0	0	0	0	0	0	0	0	0	0	0	0	0	0	0	0	0
11800_1_65_BanH07402281_2007	11800_1#65	ERR1017077	SAMEA2228074	H07402281	2007	Bangladesh	travel	Bangladesh	United Kingdom	Non Targeted [Reference lab]	Blood	-	PHE	Marie Chattaway (orignially Elizabeth De Pinna)	27703135	Include	4.3.1.3	CipS	0	0	0	-	-	1	0	0	0	0	0	0	0	0	0	0	0	0	0	0	0	0	0	0	0	0	0	0	0	0	0
311189_270103	ERR2663548	ERR2663548	SAMEA4759135	-	2000	Bangladesh	local	-	Bangladesh	Targeted [AMR investigation]	Blood	Symptomatic	CHR	Senjuti Saha	30425150	Exclude	4.3.1.3	CipNS	1	0	0	-	-	0	0	0	0	0	0	0	0	0	0	0	0	0	0	0	0	0	0	0	0	0	0	0	0	0	0
311189_274103	ERR2663556	ERR2663556	SAMEA4759143	-	2000	Bangladesh	local	-	Bangladesh	Targeted [AMR investigation]	Blood	Symptomatic	CHR	Senjuti Saha	30425150	Exclude	4.3.1.3	CipNS	1	0	0	-	-	0	0	0	0	0	0	0	0	0	0	0	0	0	0	0	0	0	0	0	0	0	0	0	0	0	0
343076_289112	ERR2663724	ERR2663724	SAMEA4759312	-	2007	Bangladesh	local	-	Bangladesh	Targeted [AMR investigation]	Blood	Symptomatic	CHR	Senjuti Saha	30425150	Exclude	4.3.1.3	CipNS	1	0	0	-	-	0	0	0	0	0	0	0	0	0	0	0	0	0	0	0	0	0	0	0	0	0	0	0	0	0	0
343078_271181	ERR2663960	ERR2663960	SAMEA4759548	-	2011	Bangladesh	local	-	Bangladesh	Targeted [AMR investigation]	Blood	Symptomatic	CHR	Senjuti Saha	30425150	Exclude	4.3.1.3	CipNS	1	0	0	-	-	0	0	0	0	0	0	0	0	0	0	0	0	0	0	0	0	0	0	0	0	0	0	0	0	0	0
343078_288195	ERR2663994	ERR2663994	SAMEA4759582	-	2012	Bangladesh	local	-	Bangladesh	Targeted [AMR investigation]	Blood	Symptomatic	CHR	Senjuti Saha	30425150	Exclude	4.3.1.3	CipNS	1	0	0	-	-	0	0	0	0	0	0	0	0	0	0	0	0	0	0	0	0	0	0	0	0	0	0	0	0	0	0
ERS3400271	ERR4362467	ERR4362467	SAMEA5596061	-	2017	Bangladesh	local	-	Bangladesh	Non Targeted [Surveillance Study]	Blood	-	CHR	Senjuti Saha	33593966	Include	4.3.1.3	CipNS	1	0	0	-	-	0	0	0	0	0	0	0	0	0	0	0	0	0	0	0	0	0	0	0	0	0	0	0	0	0	0
10071_3_21_BanTY647_2012	10071_3#21	ERR337997	SAMEA2056053	TY647	2012	Bangladesh	local	-	Bangladesh	Non Targeted [Surveillance Study]	Blood	-	CMH	Chris Parry; Md Abul Faiz	25961941	Include	4.3.1.3	CipNS	1	0	0	-	-	0	0	0	0	0	0	0	0	0	0	0	0	0	0	0	0	0	0	0	0	0	0	0	0	0	0
10592_2_80_BanE03-6418_2003	10592_2#80	ERR360528	SAMEA1930268	E03-6418	2003	Bangladesh	travel	Bangladesh	France	Non Targeted [Reference lab]	-	-	IPA	Francois-Xavier Weill	25961941	Include	4.3.1.3	CipNS	1	0	0	-	-	0	0	0	0	0	0	0	0	0	0	0	0	0	0	0	0	0	0	0	0	0	0	0	0	0	0
020062TY	DRR070994	DRR070994	SAMD00061233	-	2002	Bangladesh	travel	Bangladesh	Japan	Targeted [Other]	Blood	Symptomatic	NDJ	-	29255729	Exclude	4.3.1.3	CipNS	1	0	0	-	-	0	0	0	0	0	0	0	0	0	1	1	0	0	0	0	0	1	0	0	0	0	0	0	0	0	1
ERS1810751	24351_6#31	ERR2933285	SAMEA104151733	-	2010	Bangladesh	local	-	Bangladesh	Non Targeted [Routine diagnostics]	Blood	-	ICD	-	32106221	Include	4.3.1.3	CipNS	1	0	0	-	-	0	0	0	0	0	0	0	0	0	0	0	0	0	0	0	0	0	0	0	0	0	0	0	0	0	0
311189_259103	ERR2663530	ERR2663530	SAMEA4759117	-	2000	Bangladesh	local	-	Bangladesh	Targeted [AMR investigation]	Blood	Symptomatic	CHR	Senjuti Saha	30425150	Exclude	4.3.1.3	CipNS	1	0	0	MDR	-	0	0	0	0	0	0	0	0	0	1	1	0	0	0	0	1	1	0	0	0	0	0	0	1	0	1
343078_247119	ERR2663912	ERR2663912	SAMEA4759500	-	2006	Bangladesh	local	-	Bangladesh	Targeted [AMR investigation]	Blood	Symptomatic	CHR	Senjuti Saha	30425150	Exclude	4.3.1.3	CipNS	1	0	0	MDR	-	0	0	0	0	0	0	0	0	0	1	1	0	0	0	0	1	1	0	0	0	0	0	0	1	0	1
11642_2_15_UnkH10046338_2010	11642_2#15	ERR422764	SAMEA2228114	H10046338	2010	-	travel	-	United Kingdom	Non Targeted [Reference lab]	Blood	-	PHE	Marie Chattaway (orignially Elizabeth De Pinna)	27703135	Exclude	4.3.1.3	CipNS	1	0	0	MDR	-	0	0	0	0	0	0	0	0	0	1	1	0	0	0	0	1	1	0	0	0	0	0	0	1	0	1
311189_201186	ERR2663461	ERR2663461	SAMEA4759049	-	2001	Bangladesh	local	-	Bangladesh	Targeted [AMR investigation]	Blood	Symptomatic	CHR	Senjuti Saha	30425150	Exclude	4.3.1.3	CipNS	1	0	0	MDR	-	0	0	0	0	0	0	0	0	0	1	1	0	0	0	0	1	1	0	0	0	0	0	0	1	0	1
311189_213186	ERR2663472	ERR2663472	SAMEA4759060	-	2001	Bangladesh	local	-	Bangladesh	Targeted [AMR investigation]	Blood	Symptomatic	CHR	Senjuti Saha	30425150	Exclude	4.3.1.3	CipNS	1	0	0	MDR	-	0	0	0	0	0	0	0	0	0	1	1	0	0	0	0	1	1	0	0	0	0	0	0	1	0	1
311189_221186	ERR2663481	ERR2663481	SAMEA4759069	-	2002	Bangladesh	local	-	Bangladesh	Targeted [AMR investigation]	Blood	Symptomatic	CHR	Senjuti Saha	30425150	Exclude	4.3.1.3	CipNS	1	0	0	MDR	-	0	0	0	0	0	0	0	0	0	1	1	0	0	0	0	1	1	0	0	0	0	0	0	1	0	1
311189_279103	ERR2663564	ERR2663564	SAMEA4759151	-	2000	Bangladesh	local	-	Bangladesh	Targeted [AMR investigation]	Blood	Symptomatic	CHR	Senjuti Saha	30425150	Exclude	4.3.1.3	CipNS	1	0	0	MDR	-	0	0	0	0	0	0	0	0	0	1	1	0	0	0	0	1	1	0	0	0	0	0	0	1	0	1
311189_290103	ERR2663580	ERR2663580	SAMEA4759167	-	2001	Bangladesh	local	-	Bangladesh	Targeted [AMR investigation]	Blood	Symptomatic	CHR	Senjuti Saha	30425150	Exclude	4.3.1.3	CipNS	1	0	0	MDR	-	0	0	0	0	0	0	0	0	0	1	1	0	0	0	0	1	1	0	0	0	0	0	0	1	0	1
311189_204186	ERR2663463	ERR2663463	SAMEA4759051	-	2001	Bangladesh	local	-	Bangladesh	Targeted [AMR investigation]	Blood	Symptomatic	CHR	Senjuti Saha	30425150	Exclude	4.3.1.3	CipNS	1	0	0	MDR	-	0	0	0	0	0	0	0	0	0	1	1	0	0	0	0	1	1	0	0	0	0	0	0	1	0	1
311189_208186	ERR2663467	ERR2663467	SAMEA4759055	-	2001	Bangladesh	local	-	Bangladesh	Targeted [AMR investigation]	Blood	Symptomatic	CHR	Senjuti Saha	30425150	Exclude	4.3.1.3	CipNS	1	0	0	MDR	-	0	0	0	0	0	0	0	0	0	1	1	0	0	0	0	1	1	0	0	0	0	0	0	1	0	1
311189_210186	ERR2663469	ERR2663469	SAMEA4759057	-	2001	Bangladesh	local	-	Bangladesh	Targeted [AMR investigation]	Blood	Symptomatic	CHR	Senjuti Saha	30425150	Exclude	4.3.1.3	CipNS	1	0	0	MDR	-	0	0	0	0	0	0	0	0	0	1	1	0	0	0	0	1	1	0	0	0	0	0	0	1	0	1
311189_214186	ERR2663473	ERR2663473	SAMEA4759061	-	2001	Bangladesh	local	-	Bangladesh	Targeted [AMR investigation]	Blood	Symptomatic	CHR	Senjuti Saha	30425150	Exclude	4.3.1.3	CipNS	1	0	0	MDR	-	0	0	0	0	0	0	0	0	0	1	1	0	0	0	0	1	1	0	0	0	0	0	0	1	0	1
311189_264103	ERR2663537	ERR2663537	SAMEA4759124	-	2000	Bangladesh	local	-	Bangladesh	Targeted [AMR investigation]	Blood	Symptomatic	CHR	Senjuti Saha	30425150	Exclude	4.3.1.3	CipNS	1	0	0	MDR	-	0	0	0	0	0	0	0	0	0	1	1	0	0	0	0	1	1	0	0	0	0	0	0	1	0	1
311189_223186	ERR2663483	ERR2663483	SAMEA4759071	-	2002	Bangladesh	local	-	Bangladesh	Targeted [AMR investigation]	Blood	Symptomatic	CHR	Senjuti Saha	30425150	Exclude	4.3.1.3	CipNS	1	0	0	MDR	-	0	0	0	0	0	0	0	0	0	1	1	0	0	0	0	1	1	0	0	0	0	0	0	1	0	1
311189_226186	ERR2663486	ERR2663486	SAMEA4759074	-	2002	Bangladesh	local	-	Bangladesh	Targeted [AMR investigation]	Blood	Symptomatic	CHR	Senjuti Saha	30425150	Exclude	4.3.1.3	CipNS	1	0	0	MDR	-	0	0	0	0	0	0	0	0	0	1	1	0	0	0	0	1	1	0	0	0	0	0	0	1	0	1
10592_2_62_NepE99-8635_1999	10592_2#62	ERR360510	SAMEA1930161	E99-8635	1999	Nepal	travel	Nepal	France	Non Targeted [Reference lab]	Blood	-	IPA	Francois-Xavier Weill	25961941	Include	4.3.1.3	CipS	0	0	0	-	-	1	0	0	0	0	0	0	0	0	0	0	0	0	0	0	0	0	0	0	0	0	0	0	0	0	0
ERS1810774	23584_2#67	ERR2789218	SAMEA104151756	-	2005	Bangladesh	local	-	Bangladesh	Non Targeted [Routine diagnostics]	Blood	-	ICD	-	32106221	Include	4.3.1.3	CipNS	1	0	0	MDR	-	0	0	0	0	0	0	0	0	0	1	1	0	0	0	0	1	1	0	0	0	0	0	0	1	0	1
343076_243167	ERR2663678	ERR2663678	SAMEA4759266	-	2005	Bangladesh	local	-	Bangladesh	Targeted [AMR investigation]	Blood	Symptomatic	CHR	Senjuti Saha	30425150	Exclude	4.3.1.3	CipNS	1	0	0	MDR	-	0	0	0	0	0	0	0	0	0	1	1	0	0	0	0	1	1	0	0	0	0	0	0	1	0	1
311189_285186	ERR2663573	ERR2663573	SAMEA4759160	-	2007	Bangladesh	local	-	Bangladesh	Targeted [AMR investigation]	Blood	Symptomatic	CHR	Senjuti Saha	30425150	Exclude	4.3.1.3	CipNS	1	0	0	MDR	-	0	0	0	0	0	0	0	0	0	1	1	0	0	0	0	1	1	0	0	0	0	0	0	1	0	1
343076_275134	ERR2663711	ERR2663711	SAMEA4759299	-	2004	Bangladesh	local	-	Bangladesh	Targeted [AMR investigation]	Blood	Symptomatic	CHR	Senjuti Saha	30425150	Exclude	4.3.1.3	CipNS	1	0	0	MDR	-	0	0	0	0	0	0	0	0	0	1	1	0	0	0	0	1	1	0	0	0	0	0	0	1	0	1
12045_3_76_UnkH06136380_2006	12045_3#76	ERR485133	SAMEA2228032	H06136380	2006	-	travel	-	United Kingdom	Non Targeted [Reference lab]	Blood	-	PHE	Marie Chattaway (orignially Elizabeth De Pinna)	27703135	Exclude	4.3.1.3	CipNS	1	0	0	MDR	-	0	0	0	0	0	0	0	0	0	1	1	0	0	0	0	1	1	0	0	0	0	0	0	1	0	1
343077_257189	ERR2663818	ERR2663818	SAMEA4759406	-	2010	Bangladesh	local	-	Bangladesh	Targeted [AMR investigation]	Blood	Symptomatic	CHR	Senjuti Saha	30425150	Exclude	4.3.1.3	CipNS	1	0	0	MDR	-	0	0	0	0	0	0	0	0	0	1	1	0	0	0	0	1	1	0	0	0	0	0	0	1	0	1
311189_224186	ERR2663484	ERR2663484	SAMEA4759072	-	2002	Bangladesh	local	-	Bangladesh	Targeted [AMR investigation]	Blood	Symptomatic	CHR	Senjuti Saha	30425150	Exclude	4.3.1.3	CipNS	1	0	0	MDR	-	0	0	0	0	0	0	0	0	0	1	1	0	0	0	0	1	1	0	0	0	0	0	0	1	0	1
311189_252186	ERR2663519	ERR2663519	SAMEA4759106	-	2005	Bangladesh	local	-	Bangladesh	Targeted [AMR investigation]	Blood	Symptomatic	CHR	Senjuti Saha	30425150	Exclude	4.3.1.3	CipNS	1	0	0	MDR	-	0	0	0	0	0	0	0	0	0	1	1	0	0	0	0	1	1	0	0	0	0	0	0	1	0	1
ERS3369963	23584_2#21	ERR3290554	SAMEA5567939	-	2013	Bangladesh	local	-	Bangladesh	Non Targeted [Routine diagnostics]	Blood	-	ICD	-	32106221	Include	4.3.1.3	CipNS	1	0	0	MDR	-	0	0	0	0	0	0	0	0	0	1	1	0	0	0	0	1	1	0	0	0	0	0	0	1	0	1
ERS1810727	24351_6#8	ERR2933262	SAMEA104151709	-	2008	Bangladesh	local	-	Bangladesh	Non Targeted [Routine diagnostics]	Blood	-	ICD	-	32106221	Include	4.3.1.3	CipNS	1	0	0	MDR	-	0	0	0	0	0	0	0	0	0	1	1	0	0	0	0	1	1	0	0	0	0	0	0	1	0	1
343078_231176	ERR2663894	ERR2663894	SAMEA4759482	-	2009	Bangladesh	local	-	Bangladesh	Targeted [AMR investigation]	Blood	Symptomatic	CHR	Senjuti Saha	30425150	Exclude	4.3.1.3	CipNS	1	0	0	MDR	-	0	0	0	0	0	0	0	0	0	1	1	0	0	0	0	1	1	0	0	0	0	0	0	1	0	1
ERS1115647	19787_3#22	ERR1556075	ERS1115647	-	2015	Uganda	Not Provided	-	Uganda	Non Targeted [Surveillance Study]	Blood	-	PAH	-	30504848	Include	4.3.1.2.EA3	CipNS	1	0	0	-	-	0	0	0	0	0	0	0	0	0	0	0	0	0	0	0	0	0	0	0	0	0	0	0	0	0	0
ERS1115643	19787_3#18	ERR1556071	ERS1115643	-	2015	Uganda	Not Provided	-	Uganda	Non Targeted [Surveillance Study]	Blood	-	PAH	-	30504848	Include	4.3.1.2.EA3	CipNS	1	0	0	-	-	0	0	0	0	0	0	0	0	0	0	0	0	0	0	0	0	0	0	0	0	0	0	0	0	0	0
ERS1115640	19787_3#15	ERR1556068	ERS1115640	-	2015	Uganda	Not Provided	-	Uganda	Non Targeted [Surveillance Study]	Blood	-	PAH	-	30504848	Include	4.3.1.2.EA3	CipNS	1	0	0	-	-	0	0	0	0	0	0	0	0	0	0	0	0	0	0	0	0	0	0	0	0	0	0	0	0	0	0
ERS1115642	19787_3#17	ERR1556070	ERS1115642	-	2015	Uganda	Not Provided	-	Uganda	Non Targeted [Surveillance Study]	Blood	-	PAH	-	30504848	Include	4.3.1.2.EA3	CipNS	1	0	0	-	-	0	0	0	0	0	0	0	0	0	0	0	0	0	0	0	0	0	0	0	0	0	0	0	0	0	0
ERS1115648	19787_3#23	ERR1556076	ERS1115648	-	2015	Uganda	Not Provided	-	Uganda	Non Targeted [Surveillance Study]	Blood	-	PAH	-	30504848	Include	4.3.1.2.EA3	CipNS	1	0	0	-	-	0	0	0	0	0	0	0	0	0	0	0	0	0	0	0	0	0	0	0	0	0	0	0	0	0	0
ERS1115636	19787_3#11	ERR1556064	ERS1115636	-	2015	Uganda	Not Provided	-	Uganda	Non Targeted [Surveillance Study]	Blood	-	PAH	-	30504848	Include	4.3.1.2.EA3	CipNS	1	0	0	-	-	0	0	0	0	0	0	0	0	0	0	0	0	0	0	0	0	0	0	0	0	0	0	0	0	0	0
ERS1115641	19787_3#16	ERR1556069	ERS1115641	-	2015	Uganda	Not Provided	-	Uganda	Non Targeted [Surveillance Study]	Blood	-	PAH	-	30504848	Include	4.3.1.2.EA3	CipNS	1	0	0	-	-	0	0	0	0	0	0	0	0	0	0	0	0	0	0	0	0	0	0	0	0	0	0	0	0	0	0
ERS1115652	19787_3#27	ERR1556080	ERS1115652	-	2015	Uganda	Not Provided	-	Uganda	Non Targeted [Surveillance Study]	Blood	-	PAH	-	30504848	Include	4.3.1.2.EA3	CipNS	1	0	0	-	-	0	0	0	0	0	0	0	0	0	0	0	0	0	0	0	0	0	0	0	0	0	0	0	0	0	0
ERS1115637	19787_3#12	ERR1556065	ERS1115637	-	2015	Uganda	Not Provided	-	Uganda	Non Targeted [Surveillance Study]	Blood	-	PAH	-	30504848	Include	4.3.1.2.EA3	CipNS	1	0	0	-	-	0	0	0	0	0	0	0	0	0	0	0	0	0	0	0	0	0	0	0	0	0	0	0	0	0	0
ERS1115649	19787_3#24	ERR1556077	ERS1115649	-	2015	Uganda	Not Provided	-	Uganda	Non Targeted [Surveillance Study]	Blood	-	PAH	-	30504848	Include	4.3.1.2.EA3	CipNS	1	0	0	-	-	0	0	0	0	0	0	0	0	0	0	0	0	0	0	0	0	0	0	0	0	0	0	0	0	0	0
ERS1115653	19787_3#28	ERR1556081	ERS1115653	-	2015	Uganda	Not Provided	-	Uganda	Non Targeted [Surveillance Study]	Blood	-	PAH	-	30504848	Include	4.3.1.2.EA3	CipNS	1	0	0	-	-	0	0	0	0	0	0	0	0	0	0	0	0	0	0	0	0	0	0	0	0	0	0	0	0	0	0
ERS1115654	19787_3#29	ERR1556082	ERS1115654	-	2015	Uganda	Not Provided	-	Uganda	Non Targeted [Surveillance Study]	Blood	-	PAH	-	30504848	Include	4.3.1.2.EA3	CipNS	1	0	0	-	-	0	0	0	0	0	0	0	0	0	0	0	0	0	0	0	0	0	0	0	0	0	0	0	0	0	0
ERS1115634	19787_3#9	ERR1556062	ERS1115634	-	2015	Uganda	Not Provided	-	Uganda	Non Targeted [Surveillance Study]	Blood	-	PAH	-	30504848	Include	4.3.1.2.EA3	CipNS	1	0	0	-	-	0	0	0	0	0	0	0	0	0	0	0	0	0	0	0	0	0	0	0	0	0	0	0	0	0	0
ERS1115655	19787_3#30	ERR1556083	ERS1115655	-	2015	Uganda	Not Provided	-	Uganda	Non Targeted [Surveillance Study]	Blood	-	PAH	-	30504848	Include	4.3.1.2.EA3	CipNS	1	0	0	MDR	-	0	0	0	0	0	0	0	0	0	1	1	0	0	0	0	1	1	0	0	0	0	0	0	1	0	0
ERS1115633	19787_3#8	ERR1556061	ERS1115633	-	2015	Uganda	Not Provided	-	Uganda	Non Targeted [Surveillance Study]	Blood	-	PAH	-	30504848	Include	4.3.1.2.EA3	CipNS	1	0	0	MDR	-	0	0	0	0	0	0	0	0	0	1	1	0	0	0	0	1	1	0	0	0	0	0	0	1	0	0
ERS1115631	19787_3#6	ERR1556059	ERS1115631	-	2015	Uganda	Not Provided	-	Uganda	Non Targeted [Surveillance Study]	Blood	-	PAH	-	30504848	Include	4.3.1.2.EA3	CipNS	1	0	0	-	-	0	0	0	0	0	0	0	0	0	0	0	0	0	0	0	0	0	0	0	0	0	0	0	0	0	0
ERS1115638	19787_3#13	ERR1556066	ERS1115638	-	2015	Uganda	Not Provided	-	Uganda	Non Targeted [Surveillance Study]	Blood	-	PAH	-	30504848	Include	4.3.1.2.EA3	CipNS	1	0	0	MDR	-	0	0	0	0	0	0	0	0	0	1	1	0	0	0	0	1	1	0	0	0	0	0	0	1	0	0
ERS1115630	19787_3#5	ERR1556058	ERS1115630	-	2015	Uganda	Not Provided	-	Uganda	Non Targeted [Surveillance Study]	Blood	-	PAH	-	30504848	Include	4.3.1.2.EA3	CipNS	1	0	0	MDR	-	0	0	0	0	0	0	0	0	0	1	1	0	0	0	0	1	1	0	0	0	0	0	0	1	0	0
21873	SRR3049719	SRR3049719	SRS1220319	-	2014	United Kingdom	local	-	United Kingdom	Non Targeted [Reference lab]	-	-	PHE	Marie Chattaway	27069781	Include	4.3.1.2.EA3	CipNS	1	0	0	-	-	0	0	0	0	0	0	0	0	0	0	0	0	0	0	0	0	0	0	0	0	0	0	0	0	0	0
18541	SRR3049193	SRR3049193	SRS1219806	-	2014	Rwanda	travel	Rwanda	United Kingdom	Non Targeted [Reference lab]	-	-	PHE	Marie Chattaway	27069781	Include	4.3.1.2.EA3	CipNS	1	0	0	-	-	0	0	0	0	0	0	0	0	0	0	0	0	0	0	0	0	0	0	0	0	0	0	0	0	0	0
85746	SRR1968453	SRR1968453	SRS905161	-	2015	-	travel	-	United Kingdom	Non Targeted [Reference lab]	-	-	PHE	Marie Chattaway	27069781	Exclude	4.3.1.2.EA3	CipNS	1	0	0	-	-	0	0	0	0	0	0	0	0	0	0	0	0	0	0	0	0	0	0	0	0	0	0	0	0	0	0
95261	SRR3049299	SRR3049299	SRS1220030	-	2015	Uganda	travel	Uganda	United Kingdom	Non Targeted [Reference lab]	-	-	PHE	Marie Chattaway	27069781	Include	4.3.1.2.EA3	CipNS	1	0	0	-	-	0	0	0	0	0	0	0	0	0	0	0	0	0	0	0	0	0	0	0	0	0	0	0	0	0	0
ERS1115646	19787_3#21	ERR1556074	ERS1115646	-	2015	Uganda	Not Provided	-	Uganda	Non Targeted [Surveillance Study]	Blood	-	PAH	-	30504848	Include	4.3.1.2.EA3	CipNS	1	0	0	-	-	0	0	0	0	0	0	0	0	0	0	0	0	0	0	0	0	0	0	0	0	0	0	0	0	0	0
ERS1115629	19787_3#4	ERR1556057	ERS1115629	-	2015	Uganda	Not Provided	-	Uganda	Non Targeted [Surveillance Study]	Blood	-	PAH	-	30504848	Include	4.3.1.2.EA3	CipNS	1	0	0	-	-	0	0	0	0	0	0	0	0	0	0	0	0	0	0	0	0	0	0	0	0	0	0	0	0	0	0
90493	SRR1967963	SRR1967963	SRS904706	-	2015	Uganda	travel	Uganda	United Kingdom	Non Targeted [Reference lab]	-	-	PHE	Marie Chattaway	27069781	Include	4.3.1.2.EA3	CipNS	1	0	0	-	-	0	0	0	0	0	0	0	0	0	0	0	0	0	0	0	0	0	0	0	0	0	0	0	0	0	0
91253	SRR1967975	SRR1967975	SRS904595	-	2015	Uganda	travel	Uganda	United Kingdom	Non Targeted [Reference lab]	-	-	PHE	Marie Chattaway	27069781	Include	4.3.1.2.EA3	CipNS	1	0	0	-	-	0	0	0	0	0	0	0	0	0	0	0	0	0	0	0	0	0	0	0	0	0	0	0	0	0	0
ERS1115650	19787_3#25	ERR1556078	ERS1115650	-	2015	Uganda	Not Provided	-	Uganda	Non Targeted [Surveillance Study]	Blood	-	PAH	-	30504848	Include	4.3.1.2.EA3	CipNS	1	0	0	-	-	0	0	0	0	0	0	0	0	0	0	0	0	0	0	0	0	0	0	0	0	0	0	0	0	0	0
ERS1115627	19787_3#2	ERR1556055	ERS1115627	-	2015	Uganda	Not Provided	-	Uganda	Non Targeted [Surveillance Study]	Blood	-	PAH	-	30504848	Include	4.3.1.2.EA3	CipNS	1	0	0	-	-	0	0	0	0	0	0	0	0	0	0	0	0	0	0	0	0	0	0	0	0	0	0	0	0	0	0
ERS1115645	19787_3#20	ERR1556073	ERS1115645	-	2015	Uganda	Not Provided	-	Uganda	Non Targeted [Surveillance Study]	Blood	-	PAH	-	30504848	Include	4.3.1.2.EA3	CipNS	1	0	0	-	-	0	0	0	0	0	0	0	0	0	0	0	0	0	0	0	0	0	0	0	0	0	0	0	0	0	0
ERS1115651	19787_3#26	ERR1556079	ERS1115651	-	2015	Uganda	Not Provided	-	Uganda	Non Targeted [Surveillance Study]	Blood	-	PAH	-	30504848	Include	4.3.1.2.EA3	CipNS	1	0	0	-	-	0	0	0	0	0	0	0	0	0	0	0	0	0	0	0	0	0	0	0	0	0	0	0	0	0	0
H150820687	SRR1966316	SRR1966316	SRS902937	-	2015	Uganda	travel	Uganda	United Kingdom	Non Targeted [Reference lab]	-	-	PHE	Marie Chattaway	27069781	Include	4.3.1.2.EA3	CipNS	1	0	0	-	-	0	0	0	0	0	0	0	0	0	0	0	0	0	0	0	0	0	0	0	0	0	0	0	0	0	0
ERS1115626	19787_3#1	ERR1556054	SAMEA0000	-	2015	Uganda	Not Provided	-	Uganda	Non Targeted [Surveillance Study]	Blood	-	PAH	-	30504848	Include	4.3.1.2.EA3	CipNS	1	0	0	MDR	-	0	0	0	0	0	0	0	0	0	1	1	0	0	0	0	1	1	0	0	0	0	0	0	1	0	0
ERS1115635	19787_3#10	ERR1556063	ERS1115635	-	2015	Uganda	Not Provided	-	Uganda	Non Targeted [Surveillance Study]	Blood	-	PAH	-	30504848	Include	4.3.1.2.EA3	CipNS	1	0	0	-	-	0	0	0	0	0	0	0	0	0	0	0	0	0	0	0	0	0	0	0	0	0	0	0	0	0	0
ERS1115628	19787_3#3	ERR1556056	ERS1115628	-	2015	Uganda	Not Provided	-	Uganda	Non Targeted [Surveillance Study]	Blood	-	PAH	-	30504848	Include	4.3.1.2.EA3	CipNS	1	0	0	-	-	0	0	0	0	0	0	0	0	0	0	0	0	0	0	0	0	0	0	0	0	0	0	0	0	0	0
ERS1115632	19787_3#7	ERR1556060	ERS1115632	-	2015	Uganda	Not Provided	-	Uganda	Non Targeted [Surveillance Study]	Blood	-	PAH	-	30504848	Include	4.3.1.2.EA3	CipNS	1	0	0	-	-	0	0	0	0	0	0	0	0	0	0	0	0	0	0	0	0	0	0	0	0	0	0	0	0	0	0
98261	SRR1966991	SRR1966991	SRS903696	-	2015	-	travel	-	United Kingdom	Non Targeted [Reference lab]	-	-	PHE	Marie Chattaway	27069781	Exclude	4.3.1.2.EA3	CipNS	1	0	0	-	-	0	0	0	0	0	0	0	0	0	0	0	0	0	0	0	0	0	0	0	0	0	0	0	0	0	0
ERS1115644	19787_3#19	ERR1556072	ERS1115644	-	2015	Uganda	Not Provided	-	Uganda	Non Targeted [Surveillance Study]	Blood	-	PAH	-	30504848	Include	4.3.1.2.EA3	CipNS	1	0	0	MDR	-	0	0	0	0	0	0	0	0	0	1	1	0	0	0	0	1	1	0	0	0	0	0	0	1	0	0
ERS1115639	19787_3#14	ERR1556067	ERS1115639	-	2015	Uganda	Not Provided	-	Uganda	Non Targeted [Surveillance Study]	Blood	-	PAH	-	30504848	Include	4.3.1.2.EA3	CipNS	1	0	0	MDR	-	0	0	0	0	0	0	0	0	0	1	1	0	0	0	0	1	1	0	0	0	0	0	0	1	0	0
tzn05256	16399_4#37	ERR998595	-	-	2012	Tanzania	Not Provided	-	Tanzania	Non Targeted [Surveillance Study]	Blood	-	KMC	John Crump	30504848	Include	4.3.1.2.EA2	CipNS	1	0	0	-	-	0	0	0	0	0	0	0	0	0	0	0	0	0	0	0	0	0	0	0	0	0	0	0	0	0	0
10071_8_81_Ken0506_2007	10071_8#81	ERR338150	SAMEA2064349	2010K-0506	2007	Kenya	local	-	Kenya	Non Targeted [Surveillance Study]	Blood	-	KCD	Sam Kariuki (originally Rob Breiman)	25961941	Include	4.3.1.2.EA2	CipNS	1	0	0	MDR	-	0	0	0	0	0	0	0	0	0	1	1	0	0	0	0	1	1	0	0	0	0	0	0	1	0	1
8525_3_71_KenKe492_2001	8525_3#71	ERR212677	SAMEA1572046	Ke492	2001	Kenya	local	-	Kenya	Non Targeted [Surveillance Study]	Blood	-	KEM	Sam Kariuki	25961941	Include	4.3.1.2.EA2	CipNS	1	0	0	MDR	-	0	0	0	0	0	0	0	0	0	1	1	0	0	0	0	1	1	0	0	0	0	0	0	1	0	1
10071_8_89_Ken0523_2007	10071_8#89	ERR338158	SAMEA2067730	2010K-0523	2007	Kenya	local	-	Kenya	Non Targeted [Surveillance Study]	Blood	-	KCD	Sam Kariuki (originally Rob Breiman)	25961941	Include	4.3.1.2.EA2	CipNS	1	0	0	MDR	-	0	0	0	0	0	0	0	0	0	1	1	0	0	0	0	1	1	0	0	0	0	0	0	1	0	1
10071_8_92_Ken0538_2008	10071_8#92	ERR338161	SAMEA2067731	2010K-0538	2008	Kenya	local	-	Kenya	Non Targeted [Surveillance Study]	Blood	-	KCD	Sam Kariuki (originally Rob Breiman)	25961941	Include	4.3.1.2.EA2	CipNS	1	0	0	MDR	-	0	0	0	0	0	0	0	0	0	1	1	0	0	0	0	1	1	0	0	0	0	0	0	1	0	1
2013122084	16404_5#69	ERR984860	-	-	2013	Kenya	Not Provided	-	Kenya	Non Targeted [Surveillance Study]	Blood	-	KEM	Rob Breiman	30504848	Include	4.3.1.2.EA2	CipNS	1	0	0	MDR	-	0	0	0	0	0	0	0	0	0	1	1	0	0	0	0	1	1	0	0	0	0	0	0	1	0	1
10071_8_65_Ken0507_2007	10071_8#65	ERR338134	SAMEA2067722	2010K-0507	2007	Kenya	local	-	Kenya	Non Targeted [Surveillance Study]	Blood	-	KCD	Sam Kariuki (originally Rob Breiman)	25961941	Include	4.3.1.2.EA2	CipNS	1	0	0	MDR	-	0	0	0	0	0	0	0	0	0	1	1	0	0	0	0	1	1	0	0	0	0	0	0	1	0	1
2013115453	16549_8#34	ERR1010122	-	-	2013	Kenya	Not Provided	-	Kenya	Non Targeted [Surveillance Study]	Blood	-	KEM	Rob Breiman	30504848	Include	4.3.1.2.EA2	CipNS	1	0	0	MDR	-	0	0	0	0	0	0	0	0	0	1	1	0	0	0	0	1	1	0	0	0	0	0	0	1	0	1
2013118144	16549_7#5	ERR1010004	-	-	2013	Kenya	Not Provided	-	Kenya	Non Targeted [Surveillance Study]	Blood	-	KEM	Rob Breiman	30504848	Include	4.3.1.2.EA2	CipNS	1	0	0	MDR	-	0	0	0	0	0	0	0	0	0	1	1	0	0	0	0	1	1	0	0	0	0	0	0	1	0	1
10071_8_69_Ken0530_2007	10071_8#69	ERR338138	SAMEA2064345	2010K-0530	2007	Kenya	local	-	Kenya	Non Targeted [Surveillance Study]	Blood	-	KCD	Sam Kariuki (originally Rob Breiman)	25961941	Include	4.3.1.2.EA2	CipNS	1	0	0	MDR	-	0	0	0	0	0	0	0	0	0	1	1	0	0	0	0	1	1	0	0	0	0	0	0	1	0	1
10071_8_66_Ken0519_2007	10071_8#66	ERR338135	SAMEA2064167	2010K-0519	2007	Kenya	local	-	Kenya	Non Targeted [Surveillance Study]	Blood	-	KCD	Sam Kariuki (originally Rob Breiman)	25961941	Include	4.3.1.2.EA2	CipNS	1	0	0	MDR	-	0	0	0	0	0	0	0	0	0	1	1	0	0	0	0	1	1	0	0	0	0	0	0	1	0	1
10071_8_80_Ken0500_2007	10071_8#80	ERR338149	SAMEA2067727	2010K-0500	2007	Kenya	local	-	Kenya	Non Targeted [Surveillance Study]	Stool	-	KCD	Sam Kariuki (originally Rob Breiman)	25961941	Include	4.3.1.2.EA2	CipNS	1	0	0	MDR	-	0	0	0	0	0	0	0	0	0	1	1	0	0	0	0	1	1	0	0	0	0	0	0	1	0	1
8525_3_31_KenKe452_2008	8525_3#31	ERR212637	SAMEA1572005	Ke452	2008	Kenya	local	-	Kenya	Non Targeted [Surveillance Study]	Blood	-	KEM	Sam Kariuki	25961941	Include	4.3.1.2.EA2	CipNS	1	0	0	MDR	-	0	0	0	0	0	0	0	0	0	1	1	0	0	0	0	1	1	0	0	0	0	0	0	1	0	1
10071_8_77_Ken0517_2007	10071_8#77	ERR338146	SAMEA2067726	2010K-0517	2007	Kenya	local	-	Kenya	Non Targeted [Surveillance Study]	Blood	-	KCD	Sam Kariuki (originally Rob Breiman)	25961941	Include	4.3.1.2.EA2	CipNS	1	0	0	-	-	0	0	0	0	0	0	0	0	0	0	0	0	0	0	0	0	0	0	0	0	0	0	0	0	0	0
2013117808	16404_4#39	ERR984741	-	-	2013	Kenya	Not Provided	-	Kenya	Non Targeted [Surveillance Study]	Blood	-	KEM	Rob Breiman	30504848	Include	4.3.1.2.EA2	CipNS	1	0	0	MDR	-	0	0	0	0	0	0	0	0	0	1	1	0	0	0	0	1	1	0	0	0	0	0	0	1	0	1
18STY210_AL513382	ERR1079294	ERR1079294	ERS866075	-	2013	Nepal	local	-	Nepal	Non Targeted [Other]	Blood	-	PAH	-	26974227	Include	4.3.1.2	CipR	1	1	0	-	-	0	0	0	0	0	0	0	0	0	0	0	0	0	0	0	0	0	0	0	0	0	0	0	0	0	0
Iso34-30_10_2015	SRR8117559	SRR8117559	SAMN10134666	-	2015	Myanmar	local	-	Myanmar	Non Targeted [Routine diagnostics]	Blood	Symptomatic	OTG	-	31225619	Include	4.3.1.2	CipR	1	1	0	-	-	0	0	0	0	0	0	0	0	0	0	0	0	0	0	0	0	0	0	0	0	0	0	0	0	0	0
SLT1131	SRR12567842	SRR12567842	-	-	2019	India	travel	India	Singapore	Non Targeted [Routine diagnostics]	Blood	-	IDS	Chew Ka Lip; Sophie Octavia	33496224	Include	4.3.1.2	CipR	1	1	0	-	-	0	0	0	0	0	0	0	0	0	0	0	0	0	0	0	0	0	0	0	0	0	0	0	0	0	0
10541_2_11_IndMDUST186_2011	10541_2#11	ERR352944	SAMEA2159361	MDUST186	2011	India	travel	India	Australia	Non Targeted [Reference lab]	Blood	-	MDU	Mary Valcanis	25961941	Include	4.3.1.2	CipNS	1	0	0	-	-	0	0	0	0	0	0	0	0	0	0	0	0	0	0	0	0	0	0	0	0	0	0	0	0	0	0
H121220713	SRR1645294	SRR1645294	SRS739980	-	2012	United Kingdom	Not Provided	-	United Kingdom	Non Targeted [Reference lab]	-	-	PHE	Marie Chattaway	27069781	Include	4.3.1.2	CipR	1	1	0	-	-	0	0	0	0	0	0	0	0	0	0	0	0	0	0	0	0	0	0	0	0	0	0	0	0	0	0
130054TY	DRR071046	DRR071046	SAMD00061285	-	2013	India	travel	India	Japan	Targeted [Other]	Blood	Symptomatic	NDJ	-	29255729	Exclude	4.3.1.2	CipR	1	1	0	-	-	0	0	0	0	0	0	0	0	0	0	0	0	0	0	0	0	0	0	0	0	0	0	0	0	0	0
130068TY	DRR071049	DRR071049	SAMD00061288	-	2013	India	travel	India	Japan	Targeted [Other]	Blood	Symptomatic	NDJ	-	29255729	Exclude	4.3.1.2	CipR	1	1	0	-	-	0	0	0	0	0	0	0	0	0	0	0	0	0	0	0	0	0	0	0	0	0	0	0	0	0	0
ERS3348156	29791_4#130	ERR4244309	4735STDY6880823	-	2015	Chile	Not Provided	-	Chile	Non Targeted [Reference lab]	Blood	-	ISC	Juan Carlos Hormazabal	33079054	Include	4.3.1.2	CipR	1	1	0	-	-	0	0	0	0	0	0	0	0	0	0	0	0	0	0	0	0	0	0	0	0	0	0	0	0	0	0
179814	SRR5500451	SRR5500451	SRS2163064	-	2015	Pakistan	travel	Pakistan	United Kingdom	Non Targeted [Reference lab]	-	-	PHE	Marie Chattaway	27069781	Include	4.3.1.2	CipNS	1	0	0	MDR	-	0	0	0	0	0	0	0	0	0	1	1	0	0	0	0	1	1	0	0	0	0	0	0	1	0	0
STY188_MERGE_AL513382	ERR1079289	ERR1079289	ERS866109	-	2013	Nepal	local	-	Nepal	Non Targeted [Other]	Blood	-	PAH	-	26974227	Include	4.3.1.2	CipR	1	1	0	-	-	0	0	0	0	0	0	0	0	0	0	0	0	0	0	0	0	0	0	0	0	0	0	0	0	0	0
16STY135_AL513382	ERR1079264	ERR1079264	ERS866067	-	2013	Nepal	local	-	Nepal	Non Targeted [Other]	Blood	-	PAH	-	26974227	Include	4.3.1.2	CipNS	1	0	0	-	-	0	0	0	0	0	0	0	0	0	0	0	0	0	0	0	0	0	0	0	0	0	0	0	0	0	0
GB650	ERR4134002	ERR4134002	ERS4552276	-	2010	Nepal	local	-	Nepal	Non Targeted [Surveillance Study]	Stool	Asymptomatic Carrier	PAH	-	33085725	Exclude	4.3.1.2	CipNS	1	0	0	-	-	0	0	0	0	0	0	0	0	0	0	0	0	0	0	0	0	0	0	0	0	0	0	0	0	0	0
10349_1_91_IndE02-2759_2002	10349_1#91	ERR343339	SAMEA2072800	E02-2759	2002	India	travel	India	France	Non Targeted [Reference lab]	Blood	-	IPA	Francois-Xavier Weill	25961941	Include	4.3.1.2	CipNS	1	0	0	-	-	0	0	0	0	0	0	0	0	0	0	0	0	0	0	0	0	0	0	0	0	0	0	0	0	0	0
ERS1867237	23733_3#65	ERR3804553	ERS1867237	-	2016	India	local	-	India	Non Targeted [Surveillance Study]	Blood	Symptomatic	SJB	Carl Britto	31665304	Include	4.3.1.2	CipNS	1	0	0	-	-	0	0	0	0	0	0	0	0	0	0	0	0	0	0	0	0	0	0	0	0	0	0	0	0	0	0
GB710	ERR4134004	ERR4134004	ERS4552278	-	2010	Nepal	local	-	Nepal	Non Targeted [Surveillance Study]	Stool	Asymptomatic Carrier	PAH	-	33085725	Exclude	4.3.1.2	CipNS	1	0	0	-	-	0	0	0	0	0	0	0	0	0	0	0	0	0	0	0	0	0	0	0	0	0	0	0	0	0	0
10562_2_34_IndMDUST254_2010	10562_2#34	ERR357789	SAMEA2163299	MDUST254	2010	India	travel	India	Australia	Non Targeted [Reference lab]	Blood	-	MDU	Mary Valcanis	25961941	Include	4.3.1.2	CipR	1	1	0	-	-	0	0	0	0	0	0	0	0	0	0	0	0	0	0	0	0	0	0	0	0	0	0	0	0	0	0
ERS1545562	20621_8#72	ERR1837284	ERS1545562	-	2014	Nepal	local	-	Nepal	Non Targeted [Surveillance Study]	Blood	Symptomatic	PAH	Carl Britto	29684021	Include	4.3.1.2	CipNS	1	0	0	-	-	0	0	0	0	0	0	0	0	0	0	0	0	0	0	0	0	0	0	0	0	0	0	0	0	0	0
ERS1545411	20087_8#2	ERR1837135	ERS1545411	-	2008	Nepal	local	-	Nepal	Non Targeted [Surveillance Study]	Blood	Symptomatic	PAH	Carl Britto	29684021	Include	4.3.1.2	CipNS	1	0	0	-	-	0	0	0	0	0	0	0	0	0	0	0	0	0	0	0	0	0	0	0	0	0	0	0	0	0	0
8616_4_47_IndBCR170_2011	8616_4#47	ERR420423	SAMEA1687838	BCR170	2011	India	local	-	India	Non Targeted [Surveillance Study]	-	-	NIC	Shanta Dutta	25961941	Include	4.3.1.2	CipNS	1	0	0	-	-	0	0	0	0	0	0	0	0	0	0	0	0	0	0	0	0	0	0	0	0	0	0	0	0	0	0
143952	SRR5500436	SRR5500436	SRS2163046	-	2015	India	travel	India	United Kingdom	Non Targeted [Reference lab]	-	-	PHE	Marie Chattaway	27069781	Include	4.3.1.2	CipNS	1	0	0	-	-	0	0	0	0	0	0	0	0	0	0	0	0	0	0	0	0	0	0	0	0	0	0	0	0	0	0
ERS1545549	20621_8#61	ERR1837273	ERS1545549	-	2013	Nepal	local	-	Nepal	Non Targeted [Surveillance Study]	Blood	Symptomatic	PAH	Carl Britto	29684021	Include	4.3.1.2	CipNS	1	0	0	-	-	0	0	0	0	0	0	0	0	0	0	0	0	0	0	0	0	0	0	0	0	0	0	0	0	0	0
GB125	5319_8#9	ERR026906	ERS013574	-	2009	Nepal	local	-	Nepal	Non Targeted [Surveillance Study]	Stool	Asymptomatic Carrier	PAH	-	33085725	Exclude	4.3.1.2	CipNS	1	0	0	-	-	0	0	0	0	0	0	0	0	0	0	0	0	0	0	0	0	0	0	0	0	0	0	0	0	0	0
10562_2_32_IndMDUST247_2011	10562_2#32	ERR357787	SAMEA2149790	MDUST247	2011	India	travel	India	Australia	Non Targeted [Reference lab]	Stool	-	MDU	Mary Valcanis	25961941	Include	4.3.1.2	CipR	1	1	0	-	-	0	0	0	0	0	0	0	0	0	0	0	0	0	0	0	0	0	0	0	0	0	0	0	0	0	0
H120880480	SRR1635110	SRR1635110	SRS733792	-	2012	United Kingdom	Not Provided	-	United Kingdom	Non Targeted [Reference lab]	-	-	PHE	Marie Chattaway	27069781	Include	4.3.1.2	CipR	1	1	0	-	-	0	0	0	0	0	0	0	0	0	0	0	0	0	0	0	0	0	0	0	0	0	0	0	0	0	0
168317	SRR5194302	SRR5194302	SRS1933937	-	2015	India	travel	India	United Kingdom	Non Targeted [Reference lab]	-	-	PHE	Marie Chattaway	27069781	Include	4.3.1.2	CipR	1	1	0	-	-	0	0	0	0	0	0	0	0	0	0	0	0	0	0	0	0	0	0	0	0	0	0	0	0	0	0
Iso47-02_03_2016	SRR8117564	SRR8117564	SAMN10134666	-	2016	Myanmar	local	-	Myanmar	Non Targeted [Routine diagnostics]	Blood	Symptomatic	OTG	-	31225619	Include	4.3.1.2	CipR	1	1	0	-	-	0	0	0	0	0	0	0	0	0	0	0	0	0	0	0	0	0	0	0	0	0	0	0	0	0	0
ERS1867257	23733_4#18	ERR3804558	ERS1867257	-	2016	India	local	-	India	Non Targeted [Surveillance Study]	Blood	Symptomatic	SJB	Carl Britto	31665304	Include	4.3.1.2	CipR	1	1	0	-	-	0	0	0	0	0	0	0	0	0	0	0	0	0	0	0	0	0	0	0	0	0	0	0	0	0	0
STY83_AL513382	ERR1079258	ERR1079258	ERS866134	-	2012	Nepal	local	-	Nepal	Non Targeted [Other]	Blood	-	PAH	-	26974227	Include	4.3.1.2	CipNS	1	0	0	-	-	0	0	0	0	0	0	0	0	0	0	0	0	0	0	0	0	0	0	0	0	0	0	0	0	0	0
351267	SRR5989303	SRR5989303	SRS2477315	-	2016	India	travel	India	United Kingdom	Non Targeted [Reference lab]	-	-	PHE	Marie Chattaway	27069781	Include	4.3.1.2	CipNS	1	0	0	-	-	0	0	0	0	0	0	0	0	0	0	0	0	0	0	0	0	0	0	0	0	0	0	0	0	0	0
STY51_AL513382	ERR1079248	ERR1079248	ERS866125	-	2012	Nepal	local	-	Nepal	Non Targeted [Other]	Blood	-	PAH	-	26974227	Include	4.3.1.2	CipNS	1	0	0	-	-	0	0	0	0	0	0	0	0	0	0	0	0	0	0	0	0	0	0	0	0	0	0	0	0	0	0
10349_1_61_Ind1048_2010	10349_1#61	ERR343309	SAMEA2072659	ERL1048	2010	India	travel	India	New Zealand	Non Targeted [Reference lab]	Blood	-	ESR	Joep de Ligt (originally Muriel Dufour)	25961941	Include	4.3.1.2	CipNS	1	0	0	-	-	0	0	0	0	0	0	0	0	0	0	0	0	0	0	0	0	0	0	0	0	0	0	0	0	0	0
B13642	21052_3#81	ERR1788817	SAMEA4384836	-	2004	India	Not Provided	-	India	Targeted [AMR investigation]	Blood	-	CMC	-	32003431	Exclude	4.3.1.2	CipNS	1	0	0	-	-	0	0	0	0	0	0	0	0	0	0	0	0	0	0	0	0	0	0	0	0	0	0	0	0	0	0
ERS1867238	23733_3#66	ERR3804509	ERS1867238	-	2016	India	local	-	India	Non Targeted [Surveillance Study]	Blood	Symptomatic	SJB	Carl Britto	31665304	Include	4.3.1.2	CipNS	1	0	0	-	-	0	0	0	0	0	0	0	0	0	0	0	0	0	0	0	0	0	0	0	0	0	0	0	0	0	0
10493_1_23_IndMDUST163_2011	10493_1#23	ERR352448	SAMEA1965464	MDUST163	2011	India	travel	India	Australia	Non Targeted [Reference lab]	Blood	-	MDU	Mary Valcanis	25961941	Include	4.3.1.2	CipNS	1	0	0	-	-	0	0	0	0	0	0	0	0	0	0	0	0	0	0	0	0	0	0	0	0	0	0	0	0	0	0
ERS1867180	23733_3#8	ERR3804511	ERS1867180	-	2016	India	local	-	India	Non Targeted [Surveillance Study]	Blood	Symptomatic	SJB	Carl Britto	31665304	Include	4.3.1.2	CipNS	1	0	0	-	-	0	0	0	0	0	0	0	0	0	0	0	0	0	0	0	0	0	0	0	0	0	0	0	0	0	0
ERS1545551	20621_8#63	ERR1837275	ERS1545551	-	2013	Nepal	local	-	Nepal	Non Targeted [Surveillance Study]	Blood	Symptomatic	PAH	Carl Britto	29684021	Include	4.3.1.2	CipNS	1	0	0	-	-	0	0	0	0	0	0	0	0	0	0	0	0	0	0	0	0	0	0	0	0	0	0	0	0	0	0
ERS1545536	20621_8#48	ERR1837260	ERS1545536	-	2012	Nepal	local	-	Nepal	Non Targeted [Surveillance Study]	Blood	Symptomatic	PAH	Carl Britto	29684021	Include	4.3.1.2	CipNS	1	0	0	-	-	0	0	0	0	0	0	0	0	0	0	0	0	0	0	0	0	0	0	0	0	0	0	0	0	0	0
ERS1545638	22027_3#17	ERR2213834	ERS1545638	-	2016	Nepal	local	-	Nepal	Non Targeted [Surveillance Study]	Blood	Symptomatic	PAH	Carl Britto	29684021	Include	4.3.1.2	CipNS	1	0	0	-	-	0	0	0	0	0	0	0	0	0	0	0	0	0	0	0	0	0	0	0	0	0	0	0	0	0	0
ERS1545524	20621_8#36	ERR1837248	ERS1545524	-	2011	Nepal	local	-	Nepal	Non Targeted [Surveillance Study]	Blood	Symptomatic	PAH	Carl Britto	29684021	Include	4.3.1.2	CipNS	1	0	0	-	-	0	0	0	0	0	0	0	0	0	0	0	0	0	0	0	0	0	0	0	0	0	0	0	0	0	0
ERS1867242	23733_4#4	ERR3804527	ERS1867242	-	2016	India	local	-	India	Non Targeted [Surveillance Study]	Blood	Symptomatic	SJB	Carl Britto	31665304	Include	4.3.1.2	CipNS	1	0	0	-	-	0	0	0	0	0	0	0	0	0	0	0	0	0	0	0	0	0	0	0	0	0	0	0	0	0	0
18673	SRR3048567	SRR3048567	SRS1219268	-	2014	United Kingdom	local	-	United Kingdom	Non Targeted [Reference lab]	-	-	PHE	Marie Chattaway	27069781	Include	4.3.1.2	CipNS	1	0	0	-	-	0	0	0	0	0	0	0	0	0	0	0	0	0	0	0	0	0	0	0	0	0	0	0	0	0	0
ERS1867260	23733_4#21	ERR3804567	ERS1867260	-	2017	India	local	-	India	Non Targeted [Surveillance Study]	Blood	Symptomatic	SJB	Carl Britto	31665304	Include	4.3.1.2	CipNS	1	0	0	-	-	0	0	0	0	0	0	0	0	0	0	0	0	0	0	0	0	0	0	0	0	0	0	0	0	0	0
ERS1545568	20621_8#78	ERR1837290	ERS1545568	-	2015	Nepal	local	-	Nepal	Non Targeted [Surveillance Study]	Blood	Symptomatic	PAH	Carl Britto	29684021	Include	4.3.1.2	CipNS	1	0	0	-	-	0	0	0	0	0	0	0	0	0	0	0	0	0	0	0	0	0	0	0	0	0	0	0	0	0	0
ERS1545629	22027_3#8	ERR2213825	ERS1545629	-	2016	Nepal	local	-	Nepal	Non Targeted [Surveillance Study]	Blood	Symptomatic	PAH	Carl Britto	29684021	Include	4.3.1.2	CipNS	1	0	0	-	-	0	0	0	0	0	0	0	0	0	0	0	0	0	0	0	0	0	0	0	0	0	0	0	0	0	0
ERS1867267	23733_4#28	ERR3804559	ERS1867267	-	2017	India	local	-	India	Non Targeted [Surveillance Study]	Blood	Symptomatic	SJB	Carl Britto	31665304	Include	4.3.1.2	CipNS	1	0	0	-	-	0	0	0	0	0	0	0	0	0	0	0	0	0	0	0	0	0	0	0	0	0	0	0	0	0	0
ERS1867249	23733_4#11	ERR3804525	ERS1867249	-	2016	India	local	-	India	Non Targeted [Surveillance Study]	Blood	Symptomatic	SJB	Carl Britto	31665304	Include	4.3.1.2	CipNS	1	0	0	-	-	0	0	0	0	0	0	0	0	0	0	0	0	0	0	0	0	0	0	0	0	0	0	0	0	0	0
8616_4_44_IndBCR108_2010	8616_4#44	ERR420420	SAMEA1687864	BCR108	2010	India	local	-	India	Non Targeted [Surveillance Study]	-	-	NIC	Shanta Dutta	25961941	Include	4.3.1.2	CipNS	1	0	0	-	-	0	0	0	0	0	0	0	0	0	0	0	0	0	0	0	0	0	0	0	0	0	0	0	0	0	0
ERS1545650	22027_3#29	ERR2213846	ERS1545650	-	2016	Nepal	local	-	Nepal	Non Targeted [Surveillance Study]	Blood	Symptomatic	PAH	Carl Britto	29684021	Include	4.3.1.2	CipNS	1	0	0	-	-	0	0	0	0	0	0	0	0	0	0	0	0	0	0	0	0	0	0	0	0	0	0	0	0	0	0
ERS1545652	22027_3#31	ERR2213848	ERS1545652	-	2016	Nepal	local	-	Nepal	Non Targeted [Surveillance Study]	Blood	Symptomatic	PAH	Carl Britto	29684021	Include	4.3.1.2	CipNS	1	0	0	-	-	0	0	0	0	0	0	0	0	0	0	0	0	0	0	0	0	0	0	0	0	0	0	0	0	0	0
ERS1545656	22027_3#35	ERR2213852	ERS1545656	-	2016	Nepal	local	-	Nepal	Non Targeted [Surveillance Study]	Blood	Symptomatic	PAH	Carl Britto	29684021	Include	4.3.1.2	CipNS	1	0	0	-	-	0	0	0	0	0	0	0	0	0	0	0	0	0	0	0	0	0	0	0	0	0	0	0	0	0	0
ERS1545208	22027_3#47	ERR2213864	ERS1545208	-	2016	Nepal	local	-	Nepal	Non Targeted [Surveillance Study]	Blood	Symptomatic	PAH	Carl Britto	29684021	Include	4.3.1.2	CipNS	1	0	0	-	-	0	0	0	0	0	0	0	0	0	0	0	0	0	0	0	0	0	0	0	0	0	0	0	0	0	0
150014TY	DRR071062	DRR071062	SAMD00061301	-	2015	India	travel	India	Japan	Targeted [Other]	Blood	Symptomatic	NDJ	-	29255729	Exclude	4.3.1.2	CipR	1	1	0	-	-	0	0	0	0	0	0	0	0	0	0	0	0	0	0	0	0	0	0	0	0	0	0	0	0	0	0
ERS1545644	22027_3#23	ERR2213840	ERS1545644	-	2016	Nepal	local	-	Nepal	Non Targeted [Surveillance Study]	Blood	Symptomatic	PAH	Carl Britto	29684021	Include	4.3.1.2	CipNS	1	0	0	-	-	0	0	0	0	0	0	0	0	0	0	0	0	0	0	0	0	0	0	0	0	0	0	0	0	0	0
ERS1867269	23733_4#30	ERR3804576	ERS1867269	-	2016	India	local	-	India	Non Targeted [Surveillance Study]	Blood	Symptomatic	SJB	Carl Britto	31665304	Include	4.3.1.2	CipNS	1	0	0	-	-	0	0	0	0	0	0	0	0	0	0	0	0	0	0	0	0	0	0	0	0	0	0	0	0	0	0
ERS1545200	22027_3#39	ERR2213856	ERS1545200	-	2016	Nepal	local	-	Nepal	Non Targeted [Surveillance Study]	Blood	Symptomatic	PAH	Carl Britto	29684021	Include	4.3.1.2	CipNS	1	0	0	-	-	0	0	0	0	0	0	0	0	0	0	0	0	0	0	0	0	0	0	0	0	0	0	0	0	0	0
ERS1545645	22027_3#24	ERR2213841	ERS1545645	-	2016	Nepal	local	-	Nepal	Non Targeted [Surveillance Study]	Blood	Symptomatic	PAH	Carl Britto	29684021	Include	4.3.1.2	CipNS	1	0	0	-	-	0	0	0	0	0	0	0	0	0	0	0	0	0	0	0	0	0	0	0	0	0	0	0	0	0	0
9475_4_50_IndC3551_2005	9475_4#50	ERR279346	SAMEA1903752	C3551	2005	India	local	-	India	Non Targeted [Surveillance Study]	-	-	NIC	Shanta Dutta	25961941	Include	4.3.1.2	CipNS	1	0	0	MDR	-	0	0	0	0	0	0	0	0	0	1	1	0	0	0	0	1	1	0	0	0	0	0	0	1	0	1
B4878	21052_3#174	ERR1788910	SAMEA4384622	-	2014	India	Not Provided	-	India	Targeted [AMR investigation]	Blood	-	CMC	-	32003431	Exclude	4.3.1.2	CipR	1	1	0	-	-	0	0	0	0	0	0	0	0	0	1	0	0	1	0	0	1	0	0	0	0	0	0	0	0	0	0
ERS1545448	20087_8#39	ERR1837172	ERS1545448	-	2013	Nepal	local	-	Nepal	Non Targeted [Surveillance Study]	Blood	Symptomatic	PAH	Carl Britto	29684021	Include	4.3.1.2	CipNS	1	0	0	-	-	0	0	0	0	0	0	0	0	0	0	0	0	0	0	0	0	0	0	0	0	0	0	0	0	0	0
STY6_AL513382	ERR1079231	ERR1079231	ERS866129	-	2011	Nepal	local	-	Nepal	Non Targeted [Other]	Blood	-	PAH	-	26974227	Include	4.3.1.2	CipNS	1	0	0	-	-	0	0	0	0	0	0	0	0	0	0	0	0	0	0	0	0	0	0	0	0	0	0	0	0	0	0
130048TY	DRR071044	DRR071044	SAMD00061283	-	2013	India	travel	India	Japan	Targeted [Other]	Blood	Symptomatic	NDJ	-	29255729	Exclude	4.3.1.2	CipR	1	1	0	-	-	0	0	0	0	0	0	0	0	0	0	0	0	0	0	0	0	0	0	0	0	0	0	0	0	0	0
ERS3348157	29791_4#132	ERR4244310	4735STDY6880824	-	2015	Chile	Not Provided	-	Chile	Non Targeted [Reference lab]	-	-	ISC	Juan Carlos Hormazabal	33079054	Include	4.3.1.2	CipR	1	1	0	-	-	0	0	0	0	0	0	0	0	0	0	0	0	0	0	0	0	0	0	0	0	0	0	0	0	0	0
ERS3348134	29791_4#10	ERR4244257	4735STDY6880801	-	2012	Chile	Not Provided	-	Chile	Non Targeted [Reference lab]	Blood	-	ISC	Juan Carlos Hormazabal	33079054	Include	4.3.1.2	CipR	1	1	0	-	-	0	0	0	0	0	0	0	0	0	0	0	0	0	0	0	0	0	0	0	0	0	0	0	0	0	0
ERS1545438	20087_8#29	ERR1837162	ERS1545438	-	2013	Nepal	local	-	Nepal	Non Targeted [Surveillance Study]	Blood	Symptomatic	PAH	Carl Britto	29684021	Include	4.3.1.2	CipR	1	1	0	-	-	0	0	0	0	0	0	0	0	0	0	0	0	0	0	0	0	0	0	0	0	0	0	0	0	0	0
ERS1545441	20087_8#32	ERR1837165	ERS1545441	-	2013	Nepal	local	-	Nepal	Non Targeted [Surveillance Study]	Blood	Symptomatic	PAH	Carl Britto	29684021	Include	4.3.1.2	CipR	1	1	0	-	-	0	0	0	0	0	0	0	0	0	0	0	0	0	0	0	0	0	0	0	0	0	0	0	0	0	0
Iso42-22_12_2015	SRR8117563	SRR8117563	SAMN10134666	-	2015	Myanmar	local	-	Myanmar	Non Targeted [Routine diagnostics]	Blood	Symptomatic	OTG	-	31225619	Include	4.3.1.2	CipR	1	1	0	-	-	0	0	0	0	0	0	0	0	0	0	0	0	0	0	0	0	0	0	0	0	0	0	0	0	0	0
ERS1545657	22027_3#36	ERR2213853	ERS1545657	-	2016	Nepal	local	-	Nepal	Non Targeted [Surveillance Study]	Blood	Symptomatic	PAH	Carl Britto	29684021	Include	4.3.1.2	CipR	1	1	0	-	-	0	0	0	0	0	0	0	0	0	0	0	0	0	0	0	0	0	0	0	0	0	0	0	0	0	0
ERS1867224	23733_3#52	ERR3804546	ERS1867224	-	2017	India	local	-	India	Non Targeted [Surveillance Study]	Blood	Symptomatic	SJB	Carl Britto	31665304	Include	4.3.1.2	CipR	1	1	0	-	-	0	0	0	0	0	0	0	0	0	0	0	0	0	0	0	0	0	0	0	0	0	0	0	0	0	0
ERS1867259	23733_4#20	ERR3804572	ERS1867259	-	2016	India	local	-	India	Non Targeted [Surveillance Study]	Blood	Symptomatic	SJB	Carl Britto	31665304	Include	4.3.1.2	CipR	1	1	0	-	-	0	0	0	0	0	0	0	0	0	0	0	0	0	0	0	0	0	0	0	0	0	0	0	0	0	0
ERS1867263	23733_4#24	ERR3804555	ERS1867263	-	2017	India	local	-	India	Non Targeted [Surveillance Study]	Blood	Symptomatic	SJB	Carl Britto	31665304	Include	4.3.1.2	CipR	1	1	0	-	-	0	0	0	0	0	0	0	0	0	0	0	0	0	0	0	0	0	0	0	0	0	0	0	0	0	0
ERS1867187	23733_3#15	ERR3804519	ERS1867187	-	2016	India	local	-	India	Non Targeted [Surveillance Study]	Blood	Symptomatic	SJB	Carl Britto	31665304	Include	4.3.1.2	CipR	1	1	0	-	-	0	0	0	0	0	0	0	0	0	0	0	0	0	0	0	0	0	0	0	0	0	0	0	0	0	0
ERS1867226	23733_3#54	ERR3804520	ERS1867226	-	2017	India	local	-	India	Non Targeted [Surveillance Study]	Blood	Symptomatic	SJB	Carl Britto	31665304	Include	4.3.1.2	CipR	1	1	0	-	-	0	0	0	0	0	0	0	0	0	0	0	0	0	0	0	0	0	0	0	0	0	0	0	0	0	0
STY59_AL513382	ERR1079253	ERR1079253	ERS866128	-	2012	Nepal	local	-	Nepal	Non Targeted [Other]	Blood	-	PAH	-	26974227	Include	4.3.1.2	CipNS	1	0	0	-	-	0	0	0	0	0	0	0	0	0	0	0	0	0	0	0	0	0	0	0	0	0	0	0	0	0	0
STY16_AL513382	ERR1079235	ERR1079235	ERS866105	-	2012	Nepal	local	-	Nepal	Non Targeted [Other]	Blood	-	PAH	-	26974227	Include	4.3.1.2	CipNS	1	0	0	-	-	0	0	0	0	0	0	0	0	0	0	0	0	0	0	0	0	0	0	0	0	0	0	0	0	0	0
STY60_AL513382	ERR1079254	ERR1079254	ERS866130	-	2012	Nepal	local	-	Nepal	Non Targeted [Other]	Blood	-	PAH	-	26974227	Include	4.3.1.2	CipNS	1	0	0	-	-	0	0	0	0	0	0	0	0	0	0	0	0	0	0	0	0	0	0	0	0	0	0	0	0	0	0
10349_1_23_Ind062282_2006	10349_1#23	ERR343271	SAMEA2072897	ERL062282	2006	India	travel	India	New Zealand	Non Targeted [Reference lab]	Blood	-	ESR	Joep de Ligt (originally Muriel Dufour)	25961941	Include	4.3.1.2	CipNS	1	0	0	-	-	0	0	0	0	0	0	0	0	0	0	0	0	0	0	0	0	0	0	0	0	0	0	0	0	0	0
10349_1_46_Ind091797_2009	10349_1#46	ERR343294	SAMEA2072651	ERL091797	2009	India	travel	India	New Zealand	Non Targeted [Reference lab]	Blood	-	ESR	Joep de Ligt (originally Muriel Dufour)	25961941	Include	4.3.1.2	CipNS	1	0	0	-	-	0	0	0	0	0	0	0	0	0	0	0	0	0	0	0	0	0	0	0	0	0	0	0	0	0	0
10349_1_75_Ind12375_2012	10349_1#75	ERR343323	SAMEA2072819	ERL12375	2012	India	travel	India	New Zealand	Non Targeted [Reference lab]	Blood	-	ESR	Joep de Ligt (originally Muriel Dufour)	25961941	Include	4.3.1.2	CipNS	1	0	0	-	-	0	0	0	0	0	0	0	0	0	0	0	0	0	0	0	0	0	0	0	0	0	0	0	0	0	0
01TY132	ERR4133929	ERR4133929	ERS4552203	-	2009	Nepal	local	-	Nepal	Targeted [Other]	Blood	-	PAH	-	33085725	Exclude	4.3.1.2	CipNS	1	0	0	-	-	0	0	0	0	0	0	0	0	0	0	0	0	0	0	0	0	0	0	0	0	0	0	0	0	0	0
14546	SRR1969200	SRR1969200	SRS905772	-	2014	India	travel	India	United Kingdom	Non Targeted [Reference lab]	-	-	PHE	Marie Chattaway	27069781	Include	4.3.1.2	CipNS	1	0	0	-	-	0	0	0	0	0	0	0	0	0	0	0	0	0	0	0	0	0	0	0	0	0	0	0	0	0	0
060029TY	DRR071017	DRR071017	SAMD00061256	-	2006	India	travel	India	Japan	Targeted [Other]	Stool	Symptomatic	NDJ	-	29255729	Exclude	4.3.1.2	CipNS	1	0	0	MDR	-	0	0	0	0	0	0	0	0	0	1	1	0	0	0	0	1	1	0	0	0	0	0	0	1	0	1
10349_1_40_Ind08619_2008	10349_1#40	ERR343288	SAMEA2072649	ERL08619	2008	India	travel	India	New Zealand	Non Targeted [Reference lab]	-	-	ESR	Joep de Ligt (originally Muriel Dufour)	25961941	Include	4.3.1.2	CipNS	1	0	0	-	-	0	0	0	0	0	0	0	0	0	0	0	0	0	0	0	0	0	0	0	0	0	0	0	0	0	0
10593_2_10_SriLanE02-2159_2002	10593_2#10	ERR360623	SAMEA1930199	E02-2159	2002	Sri Lanka	travel	Sri Lanka	France	Non Targeted [Reference lab]	Blood	-	IPA	Francois-Xavier Weill	25961941	Include	4.3.1.2	CipNS	1	0	0	MDR	-	0	0	0	0	0	0	0	0	0	1	1	0	0	0	0	1	1	0	0	0	0	0	0	1	0	1
45205	SRR3049198	SRR3049198	SRS1219800	-	-	India	travel	India	United Kingdom	Non Targeted [Reference lab]	-	-	PHE	Marie Chattaway	27069781	Exclude	4.3.1.2	CipR	1	1	0	-	-	0	0	0	0	0	0	0	0	0	0	0	0	0	0	0	0	0	0	0	0	0	0	0	0	0	0
B14837	21052_3#114	ERR1788850	SAMEA4384592	-	2008	India	Not Provided	-	India	Targeted [AMR investigation]	Blood	-	CMC	-	32003431	Exclude	4.3.1.2	CipNS	1	0	0	-	-	0	0	0	0	0	0	0	0	0	0	0	0	0	0	0	0	0	0	0	0	0	0	0	0	0	0
10349_1_25_Ind063424_2006	10349_1#25	ERR343273	SAMEA2072501	ERL063424	2006	India	travel	India	New Zealand	Non Targeted [Reference lab]	Blood	-	ESR	Joep de Ligt (originally Muriel Dufour)	25961941	Include	4.3.1.2	CipNS	1	0	0	-	-	0	0	0	0	0	0	0	0	0	0	0	0	0	0	0	0	0	0	0	0	0	0	0	0	0	0
10592_2_22_Pak21801_2003	10592_2#22	ERR360470	SAMEA1929465	21801	2003	Pakistan	local	-	Pakistan	Non Targeted [Surveillance Study]	Blood	-	PAH	-	25961941	Include	4.3.1.2	CipNS	1	0	0	MDR	-	0	0	0	0	0	0	0	0	0	1	1	0	0	0	0	1	1	0	0	0	0	0	0	1	0	1
B4306	21052_3#94	ERR1788830	SAMEA4384582	-	2006	India	Not Provided	-	India	Targeted [AMR investigation]	Blood	-	CMC	-	32003431	Exclude	4.3.1.2	CipNS	1	0	0	-	-	0	0	0	0	0	0	0	0	0	0	0	0	0	0	0	0	0	0	0	0	0	0	0	0	0	0
10541_2_7_IndMDUST164_2011	10541_2#7	ERR357444	SAMEA2151550	MDUST164	2011	India	travel	India	Australia	Non Targeted [Reference lab]	Blood	-	MDU	Mary Valcanis	25961941	Include	4.3.1.2	CipNS	1	0	0	-	-	0	0	0	0	0	0	0	0	0	0	0	0	0	0	0	0	0	0	0	0	0	0	0	0	0	0
189261	SRR5500421	SRR5500421	SRS2163033	-	2016	-	travel	-	United Kingdom	Non Targeted [Reference lab]	-	-	PHE	Marie Chattaway	27069781	Exclude	4.3.1.2	CipNS	1	0	0	-	-	0	0	0	0	0	0	0	0	0	0	0	0	0	0	0	0	0	0	0	0	0	0	0	0	0	0
ERS1545541	20621_8#53	ERR1837265	ERS1545541	-	2012	Nepal	local	-	Nepal	Non Targeted [Surveillance Study]	Blood	Symptomatic	PAH	Carl Britto	29684021	Include	4.3.1.2	CipNS	1	0	0	-	-	0	0	0	0	0	0	0	0	0	0	0	0	0	0	0	0	0	0	0	0	0	0	0	0	0	0
ERS1545214	22027_3#53	ERR2213870	ERS1545214	-	2016	Nepal	local	-	Nepal	Non Targeted [Surveillance Study]	Blood	Symptomatic	PAH	Carl Britto	29684021	Include	4.3.1.2	CipNS	1	0	0	-	-	0	0	0	0	0	0	0	0	0	0	0	0	0	0	0	0	0	0	0	0	0	0	0	0	0	0
B11552	21052_3#136	ERR1788872	SAMEA4384603	-	2010	India	Not Provided	-	India	Targeted [AMR investigation]	Blood	-	CMC	-	32003431	Exclude	4.3.1.2	CipNS	1	0	0	-	-	0	0	0	0	0	0	0	0	0	0	0	0	0	0	0	0	0	0	0	0	0	0	0	0	0	0
10492_1_18_IndMDUST161_2011	10492_1#18	ERR352271	SAMEA2154862	MDUST161	2011	India	travel	India	Australia	Non Targeted [Reference lab]	Blood	-	MDU	Mary Valcanis	25961941	Include	4.3.1.2	CipNS	1	0	0	-	-	0	0	0	0	0	0	0	0	0	0	0	0	0	0	0	0	0	0	0	0	0	0	0	0	0	0
188173	SRR5193520	SRR5193520	SRS1933179	-	2015	-	travel	-	United Kingdom	Non Targeted [Reference lab]	-	-	PHE	Marie Chattaway	27069781	Exclude	4.3.1.2	CipNS	1	0	0	-	-	0	0	0	0	0	0	0	0	0	0	0	0	0	0	0	0	0	0	0	0	0	0	0	0	0	0
ERS1545520	20621_8#32	ERR1837244	ERS1545520	-	2010	Nepal	local	-	Nepal	Non Targeted [Surveillance Study]	Blood	Symptomatic	PAH	Carl Britto	29684021	Include	4.3.1.2	CipNS	1	0	0	-	-	0	0	0	0	0	0	0	0	0	0	0	0	0	0	0	0	0	0	0	0	0	0	0	0	0	0
ERS1867199	23733_3#27	ERR3804524	ERS1867199	-	2016	India	local	-	India	Non Targeted [Surveillance Study]	Blood	Symptomatic	SJB	Carl Britto	31665304	Include	4.3.1.2	CipNS	1	0	0	-	-	0	0	0	0	0	0	0	0	0	0	0	0	0	0	0	0	0	0	0	0	0	0	0	0	0	0
296207	SRR5957768	SRR5957768	SRS2450912	-	2016	India	travel	India	United Kingdom	Non Targeted [Reference lab]	-	-	PHE	Marie Chattaway	27069781	Include	4.3.1.2	CipNS	1	0	0	-	-	0	0	0	0	0	0	0	0	0	0	0	0	0	0	0	0	0	0	0	0	0	0	0	0	0	0
681355	SRR8554071	SRR8554071	SRS4347033	-	2019	Iraq	travel	Iraq	United Kingdom	Non Targeted [Reference lab]	Blood	-	PHE	Marie Chattaway	33704480	Include	4.3.1.2	CipNS	1	0	1	-	-	0	0	0	1	0	0	0	0	0	0	0	0	0	0	0	0	0	0	0	0	0	0	0	0	0	0
B16925	21052_3#90	ERR1788826	SAMEA4384580	-	2005	India	Not Provided	-	India	Targeted [AMR investigation]	Blood	-	CMC	-	32003431	Exclude	4.3.1.2	CipNS	1	0	0	-	-	0	0	0	0	0	0	0	0	0	0	0	0	0	0	0	0	0	0	0	0	0	0	0	0	0	0
10492_1_30_IndMDUST211_2011	10492_1#30	ERR352283	SAMEA2146473	MDUST211	2011	India	travel	India	Australia	Non Targeted [Reference lab]	Blood	-	MDU	Mary Valcanis	25961941	Include	4.3.1.2	CipNS	1	0	0	-	-	0	0	0	0	0	0	0	0	0	0	0	0	0	0	0	0	0	0	0	0	0	0	0	0	0	0
122242	SRR5500483	SRR5500483	SRS2163090	-	2015	India	travel	India	United Kingdom	Non Targeted [Reference lab]	-	-	PHE	Marie Chattaway	27069781	Include	4.3.1.2	CipNS	1	0	0	-	-	0	0	0	0	0	0	0	0	0	0	0	0	0	0	0	0	0	0	0	0	0	0	0	0	0	0
311189_295103	ERR2663590	ERR2663590	SAMEA4759178	-	2001	Bangladesh	local	-	Bangladesh	Targeted [AMR investigation]	Blood	Symptomatic	CHR	Senjuti Saha	30425150	Exclude	4.3.1.2	CipNS	1	0	0	MDR	-	0	0	0	0	0	0	0	0	0	1	1	0	0	0	0	1	1	0	0	0	0	0	0	1	0	1
ERS1545415	20087_8#6	ERR1837139	ERS1545415	-	2008	Nepal	local	-	Nepal	Non Targeted [Surveillance Study]	Blood	Symptomatic	PAH	Carl Britto	29684021	Include	4.3.1.2	CipNS	1	0	0	-	-	0	0	0	0	0	0	0	0	0	0	0	0	0	0	0	0	0	0	0	0	0	0	0	0	0	0
ERS1545546	20621_8#58	ERR1837270	ERS1545546	-	2013	Nepal	local	-	Nepal	Non Targeted [Surveillance Study]	Blood	Symptomatic	PAH	Carl Britto	29684021	Include	4.3.1.2	CipNS	1	0	0	-	-	0	0	0	0	0	0	0	0	0	0	0	0	0	0	0	0	0	0	0	0	0	0	0	0	0	0
ERS1545565	20621_8#75	ERR1837287	ERS1545565	-	2014	Nepal	local	-	Nepal	Non Targeted [Surveillance Study]	Blood	Symptomatic	PAH	Carl Britto	29684021	Include	4.3.1.2	CipNS	1	0	0	-	-	0	0	0	0	0	0	0	0	0	0	0	0	0	0	0	0	0	0	0	0	0	0	0	0	0	0
B2429	21052_3#79	ERR1788815	SAMEA4384713	-	2004	India	Not Provided	-	India	Targeted [AMR investigation]	Blood	-	CMC	-	32003431	Exclude	4.3.1.2	CipNS	1	0	0	-	-	0	0	0	0	0	0	0	0	0	0	0	0	0	0	0	0	0	0	0	0	0	0	0	0	0	0
B415	21052_3#95	ERR1788831	SAMEA4384717	-	2006	India	Not Provided	-	India	Targeted [AMR investigation]	Blood	-	CMC	-	32003431	Exclude	4.3.1.2	CipNS	1	0	0	-	-	0	0	0	0	0	0	0	0	0	0	0	0	0	0	0	0	0	0	0	0	0	0	0	0	0	0
ERS1867198	23733_3#26	ERR3804575	ERS1867198	-	2016	India	local	-	India	Non Targeted [Surveillance Study]	Blood	Symptomatic	SJB	Carl Britto	31665304	Include	4.3.1.2	CipNS	1	0	0	-	-	0	0	0	0	0	0	0	0	0	0	0	0	0	0	0	0	0	0	0	0	0	0	0	0	0	0
10493_1_14_IndMDUST140_2011	10493_1#14	ERR352439	SAMEA2154159	MDUST140	2011	India	travel	India	Australia	Non Targeted [Reference lab]	Blood	-	MDU	Mary Valcanis	25961941	Include	4.3.1.2	CipNS	1	0	0	-	-	0	0	0	0	0	0	0	0	0	0	0	0	0	0	0	0	0	0	0	0	0	0	0	0	0	0
ERS1867247	23733_4#9	ERR3804584	ERS1867247	-	2016	India	local	-	India	Non Targeted [Surveillance Study]	Blood	Symptomatic	SJB	Carl Britto	31665304	Include	4.3.1.2	CipNS	1	0	0	-	-	0	0	0	0	0	0	0	0	0	0	0	0	0	0	0	0	0	0	0	0	0	0	0	0	0	0
8616_4_38_IndBCR48_2009	8616_4#38	ERR420414	SAMEA1687873	BCR48	2009	India	local	-	India	Non Targeted [Surveillance Study]	-	-	NIC	Shanta Dutta	25961941	Include	4.3.1.2	CipNS	1	0	0	-	-	0	0	0	0	0	0	0	0	0	0	1	0	0	0	0	0	0	0	0	0	0	0	0	0	0	0
B19593	21052_3#149	ERR1788885	SAMEA4384792	-	2012	India	Not Provided	-	India	Targeted [AMR investigation]	Blood	-	CMC	-	32003431	Exclude	4.3.1.2	CipNS	1	0	0	-	-	0	0	0	0	0	0	0	0	0	0	0	0	0	0	0	0	0	0	0	0	0	0	0	0	0	0
10492_1_85_NepMDUST412_2011	10492_1#85	ERR352338	SAMEA2150435	MDUST412	2011	Nepal	travel	Nepal	Australia	Non Targeted [Reference lab]	Stool	-	MDU	Mary Valcanis	25961941	Include	4.3.1.2	CipNS	1	0	0	-	-	0	0	0	0	0	0	0	0	0	0	0	0	0	0	0	0	0	0	0	0	0	0	0	0	0	0
10561_2_53_Nepnp31_2011	10561_2#53	ERR357628	SAMEA2152102	np31	2011	Nepal	local	-	Nepal	Non Targeted [Surveillance Study]	Blood	Symptomatic	PAH	Abhilasha Karkey; Buddha Basnyat; Steve Baker	25961941	Include	4.3.1.2	CipNS	1	0	0	-	-	0	0	0	0	0	0	0	0	0	0	0	0	0	0	0	0	0	0	0	0	0	0	0	0	0	0
ERS1810856	23584_3#66	ERR2789300	SAMEA104151838	-	2014	Bangladesh	local	-	Bangladesh	Non Targeted [Routine diagnostics]	Blood	-	ICD	-	32106221	Include	4.3.1.2	CipNS	1	0	0	-	-	0	0	0	0	0	0	0	0	0	0	0	0	0	0	0	0	0	0	0	0	0	0	0	0	0	0
10425_1_6_Nepnp80_2011	10425_1#6	ERR349336	SAMEA2161319	np80	2011	Nepal	local	-	Nepal	Non Targeted [Surveillance Study]	Blood	Symptomatic	PAH	Abhilasha Karkey; Buddha Basnyat; Steve Baker	25961941	Include	4.3.1.2	CipNS	1	0	0	-	-	0	0	0	0	0	0	0	0	0	0	0	0	0	0	0	0	0	0	0	0	0	0	0	0	0	0
ERS1545433	20087_8#24	ERR1837157	ERS1545433	-	2013	Nepal	local	-	Nepal	Non Targeted [Surveillance Study]	Blood	Symptomatic	PAH	Carl Britto	29684021	Include	4.3.1.2	CipNS	1	0	0	-	-	0	0	0	0	0	0	0	0	0	0	0	0	0	0	0	0	0	0	0	0	0	0	0	0	0	0
ERS1545487	20087_8#78	ERR1837211	ERS1545487	-	2012	Nepal	local	-	Nepal	Non Targeted [Surveillance Study]	Blood	Symptomatic	PAH	Carl Britto	29684021	Include	4.3.1.2	CipNS	1	0	0	-	-	0	0	0	0	0	0	0	0	0	0	0	0	0	0	0	0	0	0	0	0	0	0	0	0	0	0
ERS1545538	20621_8#50	ERR1837262	ERS1545538	-	2012	Nepal	local	-	Nepal	Non Targeted [Surveillance Study]	Blood	Symptomatic	PAH	Carl Britto	29684021	Include	4.3.1.2	CipNS	1	0	0	-	-	0	0	0	0	0	0	0	0	0	0	0	0	0	0	0	0	0	0	0	0	0	0	0	0	0	0
ERS1867194	23733_3#23	ERR3804600	ERS1867194	-	2016	India	local	-	India	Non Targeted [Surveillance Study]	Blood	Symptomatic	SJB	Carl Britto	31665304	Include	4.3.1.2	CipNS	1	0	0	-	-	0	0	0	0	0	0	0	0	0	0	0	0	0	0	0	0	0	0	0	0	0	0	0	0	0	0
SLT11	SRR12567852	SRR12567852	-	-	2016	India	travel	India	Singapore	Non Targeted [Routine diagnostics]	Blood	-	IDS	Chew Ka Lip; Sophie Octavia	33496224	Include	4.3.1.2	CipNS	1	0	0	-	-	0	0	0	0	0	0	0	0	0	0	0	0	0	0	0	0	0	0	0	0	0	0	0	0	0	0
205588	SRR5990038	SRR5990038	SRS2477733	-	2016	India	travel	India	United Kingdom	Non Targeted [Reference lab]	-	-	PHE	Marie Chattaway	27069781	Include	4.3.1.2	CipNS	1	0	0	-	-	0	0	0	0	0	0	0	0	0	0	0	0	0	0	0	0	0	0	0	0	0	0	0	0	0	0
B7417	21052_3#63	ERR1788799	SAMEA4384709	-	2002	India	Not Provided	-	India	Targeted [AMR investigation]	Blood	-	CMC	-	32003431	Exclude	4.3.1.2	CipNS	1	0	0	-	-	0	0	0	0	0	0	0	0	0	0	0	0	0	0	0	0	0	0	0	0	0	0	0	0	0	0
10492_1_42_IndMDUST243_2011	10492_1#42	ERR352295	SAMEA2158376	MDUST243	2011	India	travel	India	Australia	Non Targeted [Reference lab]	Blood	-	MDU	Mary Valcanis	25961941	Include	4.3.1.2	CipNS	1	0	0	-	-	0	0	0	0	0	0	0	0	0	0	0	0	0	0	0	0	0	0	0	0	0	0	0	0	0	0
10492_1_76_IndMDUST393_2011	10492_1#76	ERR352329	SAMEA2155152	MDUST393	2011	India	travel	India	Australia	Non Targeted [Reference lab]	Stool	-	MDU	Mary Valcanis	25961941	Include	4.3.1.2	CipR	1	1	0	-	-	0	0	0	0	0	0	0	0	0	0	0	0	0	0	0	0	0	0	0	0	0	0	0	0	0	0
10493_1_39_IndMDUST214_2011	10493_1#39	ERR352464	SAMEA1964925	MDUST214	2011	India	travel	India	Australia	Non Targeted [Reference lab]	Blood	-	MDU	Mary Valcanis	25961941	Include	4.3.1.2	CipNS	1	0	0	-	-	0	0	0	0	0	0	0	0	0	0	0	0	0	0	0	0	0	0	0	0	0	0	0	0	0	0
343078_254130	ERR2663925	ERR2663925	SAMEA4759513	-	2008	Bangladesh	local	-	Bangladesh	Targeted [AMR investigation]	Blood	Symptomatic	CHR	Senjuti Saha	30425150	Exclude	4.3.1.2	CipNS	1	0	0	-	-	0	0	0	0	0	0	0	0	0	0	0	0	0	0	0	0	0	0	0	0	0	0	0	0	0	0
10493_1_82_IndoMDUST389_2011	10493_1#82	ERR352507	SAMEA2154988	MDUST389	2011	Indonesia	travel	Indonesia	Australia	Non Targeted [Reference lab]	Blood	-	MDU	Mary Valcanis	25961941	Include	4.3.1.2	CipNS	1	0	0	-	-	0	0	0	0	0	0	0	0	0	0	0	0	0	0	0	0	0	0	0	0	0	0	0	0	0	0
11800_1_85_IndH08428259_2008	11800_1#85	ERR1017094	SAMEA2228094	H08428259	2008	India	travel	India	United Kingdom	Non Targeted [Reference lab]	Blood	-	PHE	Marie Chattaway (orignially Elizabeth De Pinna)	27703135	Include	4.3.1.2	CipNS	1	0	0	-	-	0	0	0	0	0	0	0	0	0	0	0	0	0	0	0	0	0	0	0	0	0	0	0	0	0	0
ERS1545455	20087_8#46	ERR1837179	ERS1545455	-	2011	Nepal	local	-	Nepal	Non Targeted [Surveillance Study]	Blood	Symptomatic	PAH	Carl Britto	29684021	Include	4.3.1.2	CipNS	1	0	0	-	-	0	0	0	0	0	0	0	0	0	0	0	0	0	0	0	0	0	0	0	0	0	0	0	0	0	0
ERS1545503	20621_8#15	ERR1837227	ERS1545503	-	2010	Nepal	local	-	Nepal	Non Targeted [Surveillance Study]	Blood	Symptomatic	PAH	Carl Britto	29684021	Include	4.3.1.2	CipNS	1	0	0	-	-	0	0	0	0	0	0	0	0	0	0	0	0	0	0	0	0	0	0	0	0	0	0	0	0	0	0
ERS1545526	20621_8#38	ERR1837250	ERS1545526	-	2011	Nepal	local	-	Nepal	Non Targeted [Surveillance Study]	Blood	Symptomatic	PAH	Carl Britto	29684021	Include	4.3.1.2	CipNS	1	0	0	-	-	0	0	0	0	0	0	0	0	0	0	0	0	0	0	0	0	0	0	0	0	0	0	0	0	0	0
ERS1545492	20621_8#4	ERR1837216	ERS1545492	-	2009	Nepal	local	-	Nepal	Non Targeted [Surveillance Study]	Blood	Symptomatic	PAH	Carl Britto	29684021	Include	4.3.1.2	CipNS	1	0	0	-	-	0	0	0	0	0	0	0	0	0	0	0	0	0	0	0	0	0	0	0	0	0	0	0	0	0	0
ERS1545531	20621_8#43	ERR1837255	ERS1545531	-	2011	Nepal	local	-	Nepal	Non Targeted [Surveillance Study]	Blood	Symptomatic	PAH	Carl Britto	29684021	Include	4.3.1.2	CipNS	1	0	0	-	-	0	0	0	0	0	0	0	0	0	0	0	0	0	0	0	0	0	0	0	0	0	0	0	0	0	0
ERS1545534	20621_8#46	ERR1837258	ERS1545534	-	2011	Nepal	local	-	Nepal	Non Targeted [Surveillance Study]	Blood	Symptomatic	PAH	Carl Britto	29684021	Include	4.3.1.2	CipNS	1	0	0	-	-	0	0	0	0	0	0	0	0	0	0	0	0	0	0	0	0	0	0	0	0	0	0	0	0	0	0
ERS1545543	20621_8#55	ERR1837267	ERS1545543	-	2012	Nepal	local	-	Nepal	Non Targeted [Surveillance Study]	Blood	Symptomatic	PAH	Carl Britto	29684021	Include	4.3.1.2	CipNS	1	0	0	-	-	0	0	0	0	0	0	0	0	0	0	0	0	0	0	0	0	0	0	0	0	0	0	0	0	0	0
ERS1545545	20621_8#57	ERR1837269	ERS1545545	-	2013	Nepal	local	-	Nepal	Non Targeted [Surveillance Study]	Blood	Symptomatic	PAH	Carl Britto	29684021	Include	4.3.1.2	CipNS	1	0	0	-	-	0	0	0	0	0	0	0	0	0	0	0	0	0	0	0	0	0	0	0	0	0	0	0	0	0	0
ERS1545221	22027_3#60	ERR2213877	ERS1545221	-	2016	Nepal	local	-	Nepal	Non Targeted [Surveillance Study]	Blood	Symptomatic	PAH	Carl Britto	29684021	Include	4.3.1.2	CipNS	1	0	0	-	-	0	0	0	0	0	0	0	0	0	0	0	0	0	0	0	0	0	0	0	0	0	0	0	0	0	0
10493_1_79_IndMDUST368_2011	10493_1#79	ERR352504	SAMEA2163461	MDUST368	2011	India	travel	India	Australia	Non Targeted [Reference lab]	Blood	-	MDU	Mary Valcanis	25961941	Include	4.3.1.2	CipNS	1	0	0	-	-	0	0	0	0	0	0	0	0	0	0	0	0	0	0	0	0	0	0	0	0	0	0	0	0	0	0
10561_2_15_Nepnp97_2011	10561_2#15	ERR357590	SAMEA2142511	np97	2011	Nepal	local	-	Nepal	Non Targeted [Surveillance Study]	Blood	Symptomatic	PAH	Abhilasha Karkey; Buddha Basnyat; Steve Baker	25961941	Include	4.3.1.2	CipNS	1	0	0	-	-	0	0	0	0	0	0	0	0	0	0	0	0	0	0	0	0	0	0	0	0	0	0	0	0	0	0
STY31_AL513382	ERR1079240	ERR1079240	ERS866117	-	2012	Nepal	local	-	Nepal	Non Targeted [Other]	Blood	-	PAH	-	26974227	Include	4.3.1.2	CipNS	1	0	0	-	-	0	0	0	0	0	0	0	0	0	0	0	0	0	0	0	0	0	0	0	0	0	0	0	0	0	0
ERS1867266	23733_4#27	ERR3804563	ERS1867266	-	2017	India	local	-	India	Non Targeted [Surveillance Study]	Blood	Symptomatic	SJB	Carl Britto	31665304	Include	4.3.1.2	CipNS	1	0	0	-	-	0	0	0	0	0	0	0	0	0	0	0	0	0	0	0	0	0	0	0	0	0	0	0	0	0	0
10425_1_9_Nepnp27_2011	10425_1#9	ERR349339	SAMEA2146630	np27	2011	Nepal	local	-	Nepal	Non Targeted [Surveillance Study]	Blood	Symptomatic	PAH	Abhilasha Karkey; Buddha Basnyat; Steve Baker	25961941	Include	4.3.1.2	CipNS	1	0	0	-	-	0	0	0	0	0	0	0	0	0	0	0	0	0	0	0	0	0	0	0	0	0	0	0	0	0	0
ERS1545451	20087_8#42	ERR1837175	ERS1545451	-	2013	Nepal	local	-	Nepal	Non Targeted [Surveillance Study]	Blood	Symptomatic	PAH	Carl Britto	29684021	Include	4.3.1.2	CipNS	1	0	0	-	-	0	0	0	0	0	0	0	0	0	0	0	0	0	0	0	0	0	0	0	0	0	0	0	0	0	0
ERS1545465	20087_8#56	ERR1837189	ERS1545465	-	2010	Nepal	local	-	Nepal	Non Targeted [Surveillance Study]	Blood	Symptomatic	PAH	Carl Britto	29684021	Include	4.3.1.2	CipNS	1	0	0	-	-	0	0	0	0	0	0	0	0	0	0	0	0	0	0	0	0	0	0	0	0	0	0	0	0	0	0
ERS1545519	20621_8#31	ERR1837243	ERS1545519	-	2010	Nepal	local	-	Nepal	Non Targeted [Surveillance Study]	Blood	Symptomatic	PAH	Carl Britto	29684021	Include	4.3.1.2	CipNS	1	0	0	-	-	0	0	0	0	0	0	0	0	0	0	0	0	0	0	0	0	0	0	0	0	0	0	0	0	0	0
ERS1867256	23733_4#17	ERR3804593	ERS1867256	-	2017	India	local	-	India	Non Targeted [Surveillance Study]	Blood	Symptomatic	SJB	Carl Britto	31665304	Include	4.3.1.2	CipNS	1	0	0	-	-	0	0	0	0	0	0	0	0	0	0	0	0	0	0	0	0	0	0	0	0	0	0	0	0	0	0
56941	SRR3049411	SRR3049411	SRS1220019	-	2014	India	travel	India	United Kingdom	Non Targeted [Reference lab]	-	-	PHE	Marie Chattaway	27069781	Include	4.3.1.2	CipNS	1	0	0	-	-	0	0	0	0	0	0	0	0	0	0	0	0	0	0	0	0	0	0	0	0	0	0	0	0	0	0
182073	SRR5500496	SRR5500496	SRS2163104	-	2015	India	travel	India	United Kingdom	Non Targeted [Reference lab]	-	-	PHE	Marie Chattaway	27069781	Include	4.3.1.2	CipNS	1	0	0	-	-	0	0	0	0	0	0	0	0	0	0	0	0	0	0	0	0	0	0	0	0	0	0	0	0	0	0
ERS1867214	23733_3#42	ERR3804574	ERS1867214	-	2017	India	local	-	India	Non Targeted [Surveillance Study]	Blood	Symptomatic	SJB	Carl Britto	31665304	Include	4.3.1.2	CipNS	1	0	0	-	-	0	0	0	0	0	0	0	0	0	0	0	0	0	0	0	0	0	0	0	0	0	0	0	0	0	0
ERS1867264	23733_4#25	ERR3804535	ERS1867264	-	2017	India	local	-	India	Non Targeted [Surveillance Study]	Blood	Symptomatic	SJB	Carl Britto	31665304	Include	4.3.1.2	CipNS	1	0	0	-	-	0	0	0	0	0	0	0	0	0	0	0	0	0	0	0	0	0	0	0	0	0	0	0	0	0	0
10561_2_26_Nepnp49_2011	10561_2#26	ERR357601	SAMEA1966611	np49	2011	Nepal	local	-	Nepal	Non Targeted [Surveillance Study]	Blood	Symptomatic	PAH	Abhilasha Karkey; Buddha Basnyat; Steve Baker	25961941	Include	4.3.1.2	CipNS	1	0	0	-	-	0	0	0	0	0	0	0	0	0	0	0	0	0	0	0	0	0	0	0	0	0	0	0	0	0	0
10561_2_27_Nepnp81_2011	10561_2#27	ERR357602	SAMEA2162538	np81	2011	Nepal	local	-	Nepal	Non Targeted [Surveillance Study]	Blood	Symptomatic	PAH	Abhilasha Karkey; Buddha Basnyat; Steve Baker	25961941	Include	4.3.1.2	CipNS	1	0	0	-	-	0	0	0	0	0	0	0	0	0	0	0	0	0	0	0	0	0	0	0	0	0	0	0	0	0	0
ERS1545435	20087_8#26	ERR1837159	ERS1545435	-	2013	Nepal	local	-	Nepal	Non Targeted [Surveillance Study]	Blood	Symptomatic	PAH	Carl Britto	29684021	Include	4.3.1.2	CipNS	1	0	0	-	-	0	0	0	0	0	0	0	0	0	0	0	0	0	0	0	0	0	0	0	0	0	0	0	0	0	0
ERS1545452	20087_8#43	ERR1837176	ERS1545452	-	2013	Nepal	local	-	Nepal	Non Targeted [Surveillance Study]	Blood	Symptomatic	PAH	Carl Britto	29684021	Include	4.3.1.2	CipNS	1	0	0	-	-	0	0	0	0	0	0	0	0	0	0	0	0	0	0	0	0	0	0	0	0	0	0	0	0	0	0
ERS1545456	20087_8#47	ERR1837180	ERS1545456	-	2011	Nepal	local	-	Nepal	Non Targeted [Surveillance Study]	Blood	Symptomatic	PAH	Carl Britto	29684021	Include	4.3.1.2	CipNS	1	0	0	-	-	0	0	0	0	0	0	0	0	0	0	0	0	0	0	0	0	0	0	0	0	0	0	0	0	0	0
ERS1545500	20621_8#12	ERR1837224	ERS1545500	-	2009	Nepal	local	-	Nepal	Non Targeted [Surveillance Study]	Blood	Symptomatic	PAH	Carl Britto	29684021	Include	4.3.1.2	CipNS	1	0	0	-	-	0	0	0	0	0	0	0	0	0	0	0	0	0	0	0	0	0	0	0	0	0	0	0	0	0	0
ERS1545515	20621_8#27	ERR1837239	ERS1545515	-	2010	Nepal	local	-	Nepal	Non Targeted [Surveillance Study]	Blood	Symptomatic	PAH	Carl Britto	29684021	Include	4.3.1.2	CipNS	1	0	0	-	-	0	0	0	0	0	0	0	0	0	0	0	0	0	0	0	0	0	0	0	0	0	0	0	0	0	0
ERS1545523	20621_8#35	ERR1837247	ERS1545523	-	2011	Nepal	local	-	Nepal	Non Targeted [Surveillance Study]	Blood	Symptomatic	PAH	Carl Britto	29684021	Include	4.3.1.2	CipNS	1	0	0	-	-	0	0	0	0	0	0	0	0	0	0	0	0	0	0	0	0	0	0	0	0	0	0	0	0	0	0
ERS1545528	20621_8#40	ERR1837252	ERS1545528	-	2011	Nepal	local	-	Nepal	Non Targeted [Surveillance Study]	Blood	Symptomatic	PAH	Carl Britto	29684021	Include	4.3.1.2	CipNS	1	0	0	-	-	0	0	0	0	0	0	0	0	0	0	0	0	0	0	0	0	0	0	0	0	0	0	0	0	0	0
ERS1867174	23733_3#1	ERR3804594	ERS1867174	-	2016	India	local	-	India	Non Targeted [Surveillance Study]	Blood	Symptomatic	SJB	Carl Britto	31665304	Include	4.3.1.2	CipNS	1	0	0	-	-	0	0	0	0	0	0	0	0	0	0	0	0	0	0	0	0	0	0	0	0	0	0	0	0	0	0
ERS1867223	23733_3#53	ERR3804541	ERS1867223	-	2017	India	local	-	India	Non Targeted [Surveillance Study]	Blood	Symptomatic	SJB	Carl Britto	31665304	Include	4.3.1.2	CipNS	1	0	0	-	-	0	0	0	0	0	0	0	0	0	0	0	0	0	0	0	0	0	0	0	0	0	0	0	0	0	0
8616_4_54_IndSP9_2009	8616_4#54	ERR420430	SAMEA1687842	SP9	2009	India	local	-	India	Non Targeted [Surveillance Study]	-	-	NIC	Shanta Dutta	25961941	Include	4.3.1.2	CipNS	1	0	0	-	-	0	0	0	0	0	0	0	0	0	0	0	0	0	0	0	0	0	0	0	0	0	0	0	0	0	0
8616_4_55_IndSP11_2009	8616_4#55	ERR420431	SAMEA1687833	SP11	2009	India	local	-	India	Non Targeted [Surveillance Study]	-	-	NIC	Shanta Dutta	25961941	Include	4.3.1.2	CipNS	1	0	0	-	-	0	0	0	0	0	0	0	0	0	0	0	0	0	0	0	0	0	0	0	0	0	0	0	0	0	0
SLT4	SRR12567849	SRR12567849	-	-	2018	Singapore	local	-	Singapore	Non Targeted [Routine diagnostics]	Blood	-	IDS	Chew Ka Lip; Sophie Octavia	33496224	Include	4.3.1.2	CipNS	1	0	0	-	-	0	0	0	0	0	0	0	0	0	0	0	0	0	0	0	0	0	0	0	0	0	0	0	0	0	0
H143860628	SRR1966027	SRR1966027	SRS902804	-	2014	Iraq	travel	Iraq	United Kingdom	Non Targeted [Reference lab]	-	-	PHE	Marie Chattaway	27069781	Include	4.3.1.2	CipNS	1	0	0	-	-	0	0	0	0	0	0	0	0	0	0	0	0	0	0	0	0	0	0	0	0	0	0	0	0	0	0
ERS1867184	23733_3#12	ERR3804591	ERS1867184	-	2016	India	local	-	India	Non Targeted [Surveillance Study]	Blood	Symptomatic	SJB	Carl Britto	31665304	Include	4.3.1.2	CipNS	1	0	0	-	-	0	0	0	0	0	0	0	0	0	0	0	0	0	0	0	0	0	0	0	0	0	0	0	0	0	0
ERS1867222	23733_3#49	ERR3804581	ERS1867222	-	2017	India	local	-	India	Non Targeted [Surveillance Study]	Blood	Symptomatic	SJB	Carl Britto	31665304	Include	4.3.1.2	CipNS	1	0	0	-	-	0	0	0	0	0	0	0	0	0	0	0	0	0	0	0	0	0	0	0	0	0	0	0	0	0	0
ERS1867235	23733_3#63	ERR3804560	ERS1867235	-	2016	India	local	-	India	Non Targeted [Surveillance Study]	Blood	Symptomatic	SJB	Carl Britto	31665304	Include	4.3.1.2	CipNS	1	0	0	-	-	0	0	0	0	0	0	0	0	0	0	0	0	0	0	0	0	0	0	0	0	0	0	0	0	0	0
10492_1_44_IndMDUST249_2011	10492_1#44	ERR352297	SAMEA2157301	MDUST249	2011	India	travel	India	Australia	Non Targeted [Reference lab]	Blood	-	MDU	Mary Valcanis	25961941	Include	4.3.1.2	CipNS	1	0	0	-	-	0	0	0	0	0	0	0	0	0	0	0	0	0	0	0	0	0	0	0	0	0	0	0	0	0	0
10493_1_30_IndMDUST183_2011	10493_1#30	ERR352455	SAMEA2150673	MDUST183	2011	India	travel	India	Australia	Non Targeted [Reference lab]	Blood	-	MDU	Mary Valcanis	25961941	Include	4.3.1.2	CipNS	1	0	0	-	-	0	0	0	0	0	0	0	0	0	0	0	0	0	0	0	0	0	0	0	0	0	0	0	0	0	0
10493_1_33_IndMDUST201_2011	10493_1#33	ERR352458	SAMEA2156911	MDUST201	2011	India	travel	India	Australia	Non Targeted [Reference lab]	Blood	-	MDU	Mary Valcanis	25961941	Include	4.3.1.2	CipNS	1	0	0	-	-	0	0	0	0	0	0	0	0	0	0	0	0	0	0	0	0	0	0	0	0	0	0	0	0	0	0
B18119	21052_3#168	ERR1788904	SAMEA4384619	-	2014	India	Not Provided	-	India	Targeted [AMR investigation]	Blood	-	CMC	-	32003431	Exclude	4.3.1.2	CipNS	1	0	0	-	-	0	0	0	0	0	0	0	0	0	0	0	0	0	0	0	0	0	0	0	0	0	0	0	0	0	0
ERS1545635	22027_3#14	ERR2213831	ERS1545635	-	2016	Nepal	local	-	Nepal	Non Targeted [Surveillance Study]	Blood	Symptomatic	PAH	Carl Britto	29684021	Include	4.3.1.2	CipNS	1	0	0	-	-	0	0	0	0	0	0	0	0	0	0	0	0	0	0	0	0	0	0	0	0	0	0	0	0	0	0
ERS1545642	22027_3#21	ERR2213838	ERS1545642	-	2016	Nepal	local	-	Nepal	Non Targeted [Surveillance Study]	Blood	Symptomatic	PAH	Carl Britto	29684021	Include	4.3.1.2	CipNS	1	0	0	-	-	0	0	0	0	0	0	0	0	0	0	0	0	0	0	0	0	0	0	0	0	0	0	0	0	0	0
ERS1545643	22027_3#22	ERR2213839	ERS1545643	-	2016	Nepal	local	-	Nepal	Non Targeted [Surveillance Study]	Blood	Symptomatic	PAH	Carl Britto	29684021	Include	4.3.1.2	CipNS	1	0	0	-	-	0	0	0	0	0	0	0	0	0	0	0	0	0	0	0	0	0	0	0	0	0	0	0	0	0	0
ERS1545205	22027_3#44	ERR2213861	ERS1545205	-	2016	Nepal	local	-	Nepal	Non Targeted [Surveillance Study]	Blood	Symptomatic	PAH	Carl Britto	29684021	Include	4.3.1.2	CipNS	1	0	0	-	-	0	0	0	0	0	0	0	0	0	0	0	0	0	0	0	0	0	0	0	0	0	0	0	0	0	0
ERS1545222	22027_3#61	ERR2213878	ERS1545222	-	2016	Nepal	local	-	Nepal	Non Targeted [Surveillance Study]	Blood	Symptomatic	PAH	Carl Britto	29684021	Include	4.3.1.2	CipNS	1	0	0	-	-	0	0	0	0	0	0	0	0	0	0	0	0	0	0	0	0	0	0	0	0	0	0	0	0	0	0
82541	SRR3049676	SRR3049676	SRS1220284	-	2015	India	travel	India	United Kingdom	Non Targeted [Reference lab]	-	-	PHE	Marie Chattaway	27069781	Include	4.3.1.2	CipNS	1	0	0	-	-	0	0	0	0	0	0	0	0	0	0	0	0	0	0	0	0	0	0	0	0	0	0	0	0	0	0
B15500	21052_3#178	ERR1788914	SAMEA4384624	-	2015	India	Not Provided	-	India	Targeted [AMR investigation]	Blood	-	CMC	-	32003431	Exclude	4.3.1.2	CipNS	1	0	0	-	-	0	0	0	0	0	0	0	0	0	0	0	0	0	0	0	0	0	0	0	0	0	0	0	0	0	0
10561_2_19_Nepnp11_2011	10561_2#19	ERR357594	SAMEA2144733	np11	2011	Nepal	local	-	Nepal	Non Targeted [Surveillance Study]	Blood	Symptomatic	PAH	Abhilasha Karkey; Buddha Basnyat; Steve Baker	25961941	Include	4.3.1.2	CipNS	1	0	0	-	-	0	0	0	0	0	0	0	0	0	0	0	0	0	0	0	0	0	0	0	0	0	0	0	0	0	0
10349_1_52_Ind101104_2010	10349_1#52	ERR343300	SAMEA2072653	ERL101104	2010	India	travel	India	New Zealand	Non Targeted [Reference lab]	Blood	-	ESR	Joep de Ligt (originally Muriel Dufour)	25961941	Include	4.3.1.2	CipR	1	1	0	-	-	0	0	0	0	0	0	0	0	0	0	0	0	0	0	0	0	0	0	0	0	0	0	0	0	0	0
ERS1867211	23733_3#39	ERR3804545	ERS1867211	-	2017	India	local	-	India	Non Targeted [Surveillance Study]	Blood	Symptomatic	SJB	Carl Britto	31665304	Include	4.3.1.2	CipNS	1	0	0	-	-	0	0	0	0	0	0	0	0	0	0	0	0	0	0	0	0	0	0	0	0	0	0	0	0	0	0
ERS1867220	23733_3#48	ERR3804506	ERS1867220	-	2017	India	local	-	India	Non Targeted [Surveillance Study]	Blood	Symptomatic	SJB	Carl Britto	31665304	Include	4.3.1.2	CipNS	1	0	0	-	-	0	0	0	0	0	0	0	0	0	0	0	0	0	0	0	0	0	0	0	0	0	0	0	0	0	0
ERS1867251	23733_4#13	ERR3804577	ERS1867251	-	2016	India	local	-	India	Non Targeted [Surveillance Study]	Blood	Symptomatic	SJB	Carl Britto	31665304	Include	4.3.1.2	CipNS	1	0	0	-	-	0	0	0	0	0	0	0	0	0	0	0	0	0	0	0	0	0	0	0	0	0	0	0	0	0	0
ERS1867254	23733_4#16	ERR3804601	ERS1867254	-	2017	India	local	-	India	Non Targeted [Surveillance Study]	Blood	Symptomatic	SJB	Carl Britto	31665304	Include	4.3.1.2	CipNS	1	0	0	-	-	0	0	0	0	0	0	0	0	0	0	0	0	0	0	0	0	0	0	0	0	0	0	0	0	0	0
ERS1545419	20087_8#10	ERR1837143	ERS1545419	-	2015	Nepal	local	-	Nepal	Non Targeted [Surveillance Study]	Blood	Symptomatic	PAH	Carl Britto	29684021	Include	4.3.1.2	CipNS	1	0	0	-	-	0	0	0	0	0	0	0	0	0	0	0	0	0	0	0	0	0	0	0	0	0	0	0	0	0	0
ERS1545432	20087_8#23	ERR1837156	ERS1545432	-	2014	Nepal	local	-	Nepal	Non Targeted [Surveillance Study]	Blood	Symptomatic	PAH	Carl Britto	29684021	Include	4.3.1.2	CipNS	1	0	0	-	-	0	0	0	0	0	0	0	0	0	0	0	0	0	0	0	0	0	0	0	0	0	0	0	0	0	0
ERS1545525	20621_8#37	ERR1837249	ERS1545525	-	2011	Nepal	local	-	Nepal	Non Targeted [Surveillance Study]	Blood	Symptomatic	PAH	Carl Britto	29684021	Include	4.3.1.2	CipNS	1	0	0	-	-	0	0	0	0	0	0	0	0	0	0	0	0	0	0	0	0	0	0	0	0	0	0	0	0	0	0
ERS1545532	20621_8#44	ERR1837256	ERS1545532	-	2011	Nepal	local	-	Nepal	Non Targeted [Surveillance Study]	Blood	Symptomatic	PAH	Carl Britto	29684021	Include	4.3.1.2	CipNS	1	0	0	-	-	0	0	0	0	0	0	0	0	0	0	0	0	0	0	0	0	0	0	0	0	0	0	0	0	0	0
ERS1545561	20621_8#71	ERR1837283	ERS1545561	-	2013	Nepal	local	-	Nepal	Non Targeted [Surveillance Study]	Blood	Symptomatic	PAH	Carl Britto	29684021	Include	4.3.1.2	CipNS	1	0	0	-	-	0	0	0	0	0	0	0	0	0	0	0	0	0	0	0	0	0	0	0	0	0	0	0	0	0	0
ERS1867173	23733_3#2	ERR3804566	ERS1867173	-	2016	India	local	-	India	Non Targeted [Surveillance Study]	Blood	Symptomatic	SJB	Carl Britto	31665304	Include	4.3.1.2	CipNS	1	0	0	-	-	0	0	0	0	0	0	0	0	0	0	0	0	0	0	0	0	0	0	0	0	0	0	0	0	0	0
ERS1867228	23733_3#56	ERR3804543	ERS1867228	-	2016	India	local	-	India	Non Targeted [Surveillance Study]	Blood	Symptomatic	SJB	Carl Britto	31665304	Include	4.3.1.2	CipNS	1	0	0	-	-	0	0	0	0	0	0	0	0	0	0	0	0	0	0	0	0	0	0	0	0	0	0	0	0	0	0
10562_2_42_IndMDUST273_2011	10562_2#42	ERR357797	SAMEA2153135	MDUST273	2011	India	travel	India	Australia	Non Targeted [Reference lab]	Stool	-	MDU	Mary Valcanis	25961941	Include	4.3.1.2	CipNS	1	0	0	-	-	0	0	0	0	0	0	0	0	0	0	0	0	0	0	0	0	0	0	0	0	0	0	0	0	0	0
9475_4_54_IndE2889_2006	9475_4#54	ERR279350	SAMEA1903757	E2889	2006	India	local	-	India	Non Targeted [Surveillance Study]	-	-	NIC	Shanta Dutta	25961941	Include	4.3.1.2	CipS	0	0	0	MDR	-	0	0	0	0	0	0	0	0	0	1	1	0	0	0	0	1	1	0	0	0	0	0	0	1	0	1
ERS1545430	20087_8#21	ERR1837154	ERS1545430	-	2014	Nepal	local	-	Nepal	Non Targeted [Surveillance Study]	Blood	Symptomatic	PAH	Carl Britto	29684021	Include	4.3.1.2	CipNS	1	0	0	-	-	0	0	0	0	0	0	0	0	0	0	0	0	0	0	0	0	0	0	0	0	0	0	0	0	0	0
ERS1545522	20621_8#34	ERR1837246	ERS1545522	-	2011	Nepal	local	-	Nepal	Non Targeted [Surveillance Study]	Blood	Symptomatic	PAH	Carl Britto	29684021	Include	4.3.1.2	CipNS	1	0	0	-	-	0	0	0	0	0	0	0	0	0	0	0	0	0	0	0	0	0	0	0	0	0	0	0	0	0	0
ERS1545632	22027_3#11	ERR2213828	ERS1545632	-	2016	Nepal	local	-	Nepal	Non Targeted [Surveillance Study]	Blood	Symptomatic	PAH	Carl Britto	29684021	Include	4.3.1.2	CipNS	1	0	0	-	-	0	0	0	0	0	0	0	0	0	0	0	0	0	0	0	0	0	0	0	0	0	0	0	0	0	0
ERS1545634	22027_3#13	ERR2213830	ERS1545634	-	2016	Nepal	local	-	Nepal	Non Targeted [Surveillance Study]	Blood	Symptomatic	PAH	Carl Britto	29684021	Include	4.3.1.2	CipNS	1	0	0	-	-	0	0	0	0	0	0	0	0	0	0	0	0	0	0	0	0	0	0	0	0	0	0	0	0	0	0
ERS1545637	22027_3#16	ERR2213833	ERS1545637	-	2016	Nepal	local	-	Nepal	Non Targeted [Surveillance Study]	Blood	Symptomatic	PAH	Carl Britto	29684021	Include	4.3.1.2	CipNS	1	0	0	-	-	0	0	0	0	0	0	0	0	0	0	0	0	0	0	0	0	0	0	0	0	0	0	0	0	0	0
ERS1545639	22027_3#18	ERR2213835	ERS1545639	-	2016	Nepal	local	-	Nepal	Non Targeted [Surveillance Study]	Blood	Symptomatic	PAH	Carl Britto	29684021	Include	4.3.1.2	CipNS	1	0	0	-	-	0	0	0	0	0	0	0	0	0	0	0	0	0	0	0	0	0	0	0	0	0	0	0	0	0	0
ERS1545649	22027_3#28	ERR2213845	ERS1545649	-	2016	Nepal	local	-	Nepal	Non Targeted [Surveillance Study]	Blood	Symptomatic	PAH	Carl Britto	29684021	Include	4.3.1.2	CipNS	1	0	0	-	-	0	0	0	0	0	0	0	0	0	0	0	0	0	0	0	0	0	0	0	0	0	0	0	0	0	0
ERS1545651	22027_3#30	ERR2213847	ERS1545651	-	2016	Nepal	local	-	Nepal	Non Targeted [Surveillance Study]	Blood	Symptomatic	PAH	Carl Britto	29684021	Include	4.3.1.2	CipNS	1	0	0	-	-	0	0	0	0	0	0	0	0	0	0	0	0	0	0	0	0	0	0	0	0	0	0	0	0	0	0
ERS1545653	22027_3#32	ERR2213849	ERS1545653	-	2016	Nepal	local	-	Nepal	Non Targeted [Surveillance Study]	Blood	Symptomatic	PAH	Carl Britto	29684021	Include	4.3.1.2	CipNS	1	0	0	-	-	0	0	0	0	0	0	0	0	0	0	0	0	0	0	0	0	0	0	0	0	0	0	0	0	0	0
10493_1_22_UnkMDUST162_2011	10493_1#22	ERR352447	SAMEA2150780	MDUST162	2011	-	travel	-	Australia	Non Targeted [Reference lab]	Blood	-	MDU	Mary Valcanis	25961941	Exclude	4.3.1.2	CipNS	1	0	0	-	-	0	0	0	0	0	0	0	0	0	0	0	0	0	0	0	0	0	0	0	0	0	0	0	0	0	0
10349_1_34_Ind082356_2008	10349_1#34	ERR343282	SAMEA2072647	ERL082356	2008	India	travel	India	New Zealand	Non Targeted [Reference lab]	Stool	-	ESR	Joep de Ligt (originally Muriel Dufour)	25961941	Include	4.3.1.2	CipR	1	1	0	-	-	0	0	0	0	0	0	0	0	0	0	0	0	0	0	0	0	0	0	0	0	0	0	0	0	0	0
160005TY	DRR071068	DRR071068	SAMD00061307	-	2016	Nepal	travel	Nepal	Japan	Targeted [Other]	Stool	Symptomatic	NDJ	-	29255729	Exclude	4.3.1.2	CipR	1	1	0	-	-	0	0	0	0	0	0	0	0	0	0	0	0	0	0	0	0	0	0	0	0	0	0	0	0	0	0
ERS1545442	20087_8#33	ERR1837166	ERS1545442	-	2013	Nepal	local	-	Nepal	Non Targeted [Surveillance Study]	Blood	Symptomatic	PAH	Carl Britto	29684021	Include	4.3.1.2	CipNS	1	0	0	-	-	0	0	0	0	0	0	0	0	0	0	0	0	0	0	0	0	0	0	0	0	0	0	0	0	0	0
ERS1545566	20621_8#76	ERR1837288	ERS1545566	-	2014	Nepal	local	-	Nepal	Non Targeted [Surveillance Study]	Blood	Symptomatic	PAH	Carl Britto	29684021	Include	4.3.1.2	CipNS	1	0	0	-	-	0	0	0	0	0	0	0	0	0	0	0	0	0	0	0	0	0	0	0	0	0	0	0	0	0	0
ERS1545640	22027_3#19	ERR2213836	ERS1545640	-	2016	Nepal	local	-	Nepal	Non Targeted [Surveillance Study]	Blood	Symptomatic	PAH	Carl Britto	29684021	Include	4.3.1.2	CipNS	1	0	0	-	-	0	0	0	0	0	0	0	0	0	0	0	0	0	0	0	0	0	0	0	0	0	0	0	0	0	0
ERS1545207	22027_3#46	ERR2213863	ERS1545207	-	2016	Nepal	local	-	Nepal	Non Targeted [Surveillance Study]	Blood	Symptomatic	PAH	Carl Britto	29684021	Include	4.3.1.2	CipNS	1	0	0	-	-	0	0	0	0	0	0	0	0	0	0	0	0	0	0	0	0	0	0	0	0	0	0	0	0	0	0
ERS1545213	22027_3#52	ERR2213869	ERS1545213	-	2016	Nepal	local	-	Nepal	Non Targeted [Surveillance Study]	Blood	Symptomatic	PAH	Carl Britto	29684021	Include	4.3.1.2	CipNS	1	0	0	-	-	0	0	0	0	0	0	0	0	0	0	0	0	0	0	0	0	0	0	0	0	0	0	0	0	0	0
ERS1867290	23733_4#51	ERR3804538	ERS1867290	-	2017	India	local	-	India	Non Targeted [Surveillance Study]	Blood	Symptomatic	SJB	Carl Britto	31665304	Include	4.3.1.2	CipNS	1	0	0	-	-	0	0	0	0	0	0	0	0	0	0	0	0	0	0	0	0	0	0	0	0	0	0	0	0	0	0
ERS1545211	22027_3#50	ERR2213867	ERS1545211	-	2016	Nepal	local	-	Nepal	Non Targeted [Surveillance Study]	Blood	Symptomatic	PAH	Carl Britto	29684021	Include	4.3.1.2	CipNS	1	0	0	-	-	0	0	0	0	0	0	0	0	0	0	0	0	0	0	0	0	0	0	0	0	0	0	0	0	0	0
113504	SRR5990039	SRR5990039	SRS2477734	-	2015	India	travel	India	United Kingdom	Non Targeted [Reference lab]	-	-	PHE	Marie Chattaway	27069781	Include	4.3.1.2	CipNS	1	0	0	-	-	0	0	0	0	0	0	0	0	0	0	0	0	0	0	0	0	0	0	0	0	0	0	0	0	0	0
ERS1545453	20087_8#44	ERR1837177	ERS1545453	-	2011	Nepal	local	-	Nepal	Non Targeted [Surveillance Study]	Blood	Symptomatic	PAH	Carl Britto	29684021	Include	4.3.1.2	CipNS	1	0	0	-	-	0	0	0	0	0	0	0	0	0	0	0	0	0	0	0	0	0	0	0	0	0	0	0	0	0	0
8616_4_46_IndBCR162_2011	8616_4#46	ERR420422	SAMEA1687854	BCR162	2011	India	local	-	India	Non Targeted [Surveillance Study]	-	-	NIC	Shanta Dutta	25961941	Include	4.3.1.2	CipNS	1	0	0	-	-	0	0	0	0	0	0	0	0	0	0	0	0	0	0	0	0	0	0	0	0	0	0	0	0	0	0
01TY492	ERR4133997	ERR4133997	ERS4552271	-	2010	Nepal	local	-	Nepal	Targeted [Other]	Blood	-	PAH	-	33085725	Exclude	4.3.1.2	CipNS	1	0	0	-	-	0	0	0	0	0	0	0	0	0	0	0	0	0	0	0	0	0	0	0	0	0	0	0	0	0	0
ERS1867216	23733_3#44	ERR3804534	ERS1867216	-	2017	India	local	-	India	Non Targeted [Surveillance Study]	Blood	Symptomatic	SJB	Carl Britto	31665304	Include	4.3.1.2	CipNS	1	0	0	-	-	0	0	0	0	0	0	0	0	0	0	0	0	0	0	0	0	0	0	0	0	0	0	0	0	0	0
110024TY	DRR071035	DRR071035	SAMD00061274	-	2011	Nepal	travel	Nepal	Japan	Targeted [Other]	Blood	Symptomatic	NDJ	-	29255729	Exclude	4.3.1.2	CipNS	1	0	0	-	-	0	0	0	0	0	0	0	0	0	0	0	0	0	0	0	0	0	0	0	0	0	0	0	0	0	0
10493_1_20_NepMDUST157_2012	10493_1#20	ERR352445	SAMEA2154519	MDUST157	2012	Nepal	travel	Nepal	Australia	Non Targeted [Reference lab]	Stool	-	MDU	Mary Valcanis	25961941	Include	4.3.1.2	CipNS	1	0	0	-	-	0	0	0	0	0	0	0	0	0	0	0	0	0	0	0	0	0	0	0	0	0	0	0	0	0	0
ERS1545219	22027_3#58	ERR2213875	ERS1545219	-	2016	Nepal	local	-	Nepal	Non Targeted [Surveillance Study]	Blood	Symptomatic	PAH	Carl Britto	29684021	Include	4.3.1.2	CipNS	1	0	0	-	-	0	0	0	0	0	0	0	0	0	0	0	0	0	0	0	0	0	0	0	0	0	0	0	0	0	0
ERS1867190	23733_3#18	ERR3804507	ERS1867190	-	2017	India	local	-	India	Non Targeted [Surveillance Study]	Blood	Symptomatic	SJB	Carl Britto	31665304	Include	4.3.1.2	CipNS	1	0	0	-	-	0	0	0	0	0	0	0	0	0	0	0	0	0	0	0	0	0	0	0	0	0	0	0	0	0	0
171294	SRR5193366	SRR5193366	SRS1933028	-	2015	India	travel	India	United Kingdom	Non Targeted [Reference lab]	-	-	PHE	Marie Chattaway	27069781	Include	4.3.1.2	CipNS	1	0	0	-	-	0	0	0	0	0	0	0	0	0	0	0	0	0	0	0	0	0	0	0	0	0	0	0	0	0	0
142681	SRR5500521	SRR5500521	SRS2163130	-	2015	India	travel	India	United Kingdom	Non Targeted [Reference lab]	-	-	PHE	Marie Chattaway	27069781	Include	4.3.1.2	CipNS	1	0	0	-	-	0	0	0	0	0	0	0	0	0	0	0	0	0	0	0	0	0	0	0	0	0	0	0	0	0	0
9475_4_55_IndE2990_2006	9475_4#55	ERR279351	SAMEA1903759	E2990	2006	India	local	-	India	Non Targeted [Surveillance Study]	-	-	NIC	Shanta Dutta	25961941	Include	4.3.1.2	CipS	0	0	0	-	-	0	0	0	0	0	0	0	0	0	0	1	0	0	0	0	1	0	0	0	0	0	0	0	1	0	1
STY7_AL513382	ERR1079232	ERR1079232	ERS866132	-	2011	Nepal	local	-	Nepal	Non Targeted [Other]	Blood	-	PAH	-	26974227	Include	4.3.1.2	CipNS	1	0	0	-	-	0	0	0	0	0	0	0	0	0	0	0	0	0	0	0	0	0	0	0	0	0	0	0	0	0	0
345426	SRR5989310	SRR5989310	SRS2477322	-	2015	India	travel	India	United Kingdom	Non Targeted [Reference lab]	-	-	PHE	Marie Chattaway	27069781	Include	4.3.1.2	CipR	1	1	0	-	-	0	0	0	0	0	0	0	0	0	0	0	0	0	0	0	1	0	0	0	1	0	0	0	0	1	0
10493_1_9_IndMDUST128_2011	10493_1#9	ERR352434	SAMEA2159440	MDUST128	2011	India	travel	India	Australia	Non Targeted [Reference lab]	Blood	-	MDU	Mary Valcanis	25961941	Include	4.3.1.2	CipR	1	1	0	-	-	0	0	0	0	0	0	0	0	0	0	0	0	0	0	0	0	0	0	0	0	0	0	0	0	0	0
149239	SRR5500444	SRR5500444	SRS2163054	-	2015	India	travel	India	United Kingdom	Non Targeted [Reference lab]	-	-	PHE	Marie Chattaway	27069781	Include	4.3.1.2	CipR	1	1	0	-	-	0	0	0	0	0	0	0	0	0	0	0	0	0	0	0	0	0	0	0	0	0	0	0	0	0	0
ERS1545624	22027_3#3	ERR2213820	ERS1545624	-	2016	Nepal	local	-	Nepal	Non Targeted [Surveillance Study]	Blood	Symptomatic	PAH	Carl Britto	29684021	Include	4.3.1.2	CipNS	1	0	0	-	-	0	0	0	0	0	0	0	0	0	0	0	0	0	0	0	0	0	0	0	0	0	0	0	0	0	0
10492_1_6_IndMDUST127_2011	10492_1#6	ERR352259	SAMEA2158751	MDUST127	2011	India	travel	India	Australia	Non Targeted [Reference lab]	Blood	-	MDU	Mary Valcanis	25961941	Include	4.3.1.2	CipR	1	1	0	-	-	0	0	0	0	0	0	0	0	0	0	0	0	0	0	0	0	0	0	0	0	0	0	0	0	0	0
172311	SRR5500482	SRR5500482	SRS2163089	-	2015	India	travel	India	United Kingdom	Non Targeted [Reference lab]	-	-	PHE	Marie Chattaway	27069781	Include	4.3.1.2	CipNS	1	0	0	-	-	0	0	0	0	0	0	0	0	0	0	0	0	0	0	0	0	0	0	0	0	0	0	0	0	0	0
102536	SRR5500493	SRR5500493	SRS2163101	-	2015	India	travel	India	United Kingdom	Non Targeted [Reference lab]	-	-	PHE	Marie Chattaway	27069781	Include	4.3.1.2	CipR	1	1	0	-	-	0	0	0	0	0	0	0	0	0	0	0	0	0	0	0	0	0	0	0	0	0	0	0	0	0	0
ERS1545218	22027_3#57	ERR2213874	ERS1545218	-	2016	Nepal	local	-	Nepal	Non Targeted [Surveillance Study]	Blood	Symptomatic	PAH	Carl Britto	29684021	Include	4.3.1.2	CipNS	1	0	0	-	-	0	0	0	0	0	0	0	0	0	0	0	0	0	0	0	0	0	0	0	0	0	0	0	0	0	0
140007TY	DRR071054	DRR071054	SAMD00061293	-	2014	India	travel	India	Japan	Targeted [Other]	Blood	Symptomatic	NDJ	-	29255729	Exclude	4.3.1.2	CipR	1	1	0	-	-	0	0	0	0	0	0	0	0	0	0	0	0	0	0	0	0	0	0	0	0	0	0	0	0	0	0
358440	SRR5585105	SRR5585105	SRS2216337	-	2017	Pakistan	travel	Pakistan	United Kingdom	Non Targeted [Reference lab]	-	-	PHE	Marie Chattaway	27069781	Include	4.3.1.2	CipR	1	1	0	-	-	0	0	0	0	0	0	0	0	0	0	0	0	0	0	0	0	0	0	0	0	0	0	0	0	0	0
8616_4_48_IndBCR175_2011	8616_4#48	ERR420424	SAMEA1687827	BCR175	2011	India	local	-	India	Non Targeted [Surveillance Study]	-	-	NIC	Shanta Dutta	25961941	Include	4.3.1.2	CipR	1	1	0	-	-	0	0	0	0	0	0	0	0	0	0	0	0	0	0	0	0	0	0	0	0	0	0	0	0	0	0
8616_4_58_IndSP80_2011	8616_4#58	ERR420434	SAMEA1687845	SP80	2011	India	local	-	India	Non Targeted [Surveillance Study]	-	-	NIC	Shanta Dutta	25961941	Include	4.3.1.2	CipR	1	1	0	-	-	0	0	0	0	0	0	0	0	0	0	0	0	0	0	0	0	0	0	0	0	0	0	0	0	0	0
ERS3348160	29791_4#138	ERR4244313	4735STDY6880827	-	2015	Chile	Not Provided	-	Chile	Non Targeted [Reference lab]	Blood	-	ISC	Juan Carlos Hormazabal	33079054	Include	4.3.1.2	CipR	1	1	0	-	-	0	0	0	0	0	0	0	0	0	0	0	0	0	0	0	0	0	0	0	0	0	0	0	0	0	0
8616_4_41_IndBCR62_2009	8616_4#41	ERR420417	SAMEA1687856	BCR62	2009	India	local	-	India	Non Targeted [Surveillance Study]	-	-	NIC	Shanta Dutta	25961941	Include	4.3.1.2	CipR	1	1	0	-	-	0	0	0	0	0	0	0	0	0	0	0	0	0	0	0	0	0	0	0	0	0	0	0	0	0	0
8616_4_50_IndBCR191_2011	8616_4#50	ERR420426	SAMEA1687872	BCR191	2011	India	local	-	India	Non Targeted [Surveillance Study]	-	-	NIC	Shanta Dutta	25961941	Include	4.3.1.2	CipR	1	1	0	-	-	0	0	0	0	0	0	0	0	0	0	0	0	0	0	0	0	0	0	0	0	0	0	0	0	0	0
343077_214162	ERR2663759	ERR2663759	SAMEA4759347	-	2012	Bangladesh	local	-	Bangladesh	Targeted [AMR investigation]	Blood	Symptomatic	CHR	Senjuti Saha	30425150	Exclude	4.3.1.2	CipR	1	1	0	-	-	0	0	0	0	0	0	0	0	0	0	0	0	0	0	0	0	0	0	0	0	0	0	0	0	0	0
197077	SRR5500514	SRR5500514	SRS2163123	-	2015	India	travel	India	United Kingdom	Non Targeted [Reference lab]	-	-	PHE	Marie Chattaway	27069781	Include	4.3.1.2	CipR	1	1	0	-	-	0	0	0	0	0	0	0	0	0	0	0	0	0	0	0	0	0	0	0	0	0	0	0	0	0	0
311418	SRR5949950	SRR5949950	SRS2443790	-	2016	India	travel	India	United Kingdom	Non Targeted [Reference lab]	-	-	PHE	Marie Chattaway	27069781	Include	4.3.1.2	CipR	1	1	0	-	-	0	0	0	0	0	0	0	0	0	0	0	0	0	0	0	0	0	0	0	0	0	0	0	0	0	0
10492_1_43_IndMDUST248_2011	10492_1#43	ERR352296	SAMEA2150856	MDUST248	2011	India	travel	India	Australia	Non Targeted [Reference lab]	Blood	-	MDU	Mary Valcanis	25961941	Include	4.3.1.2	CipR	1	1	0	-	-	0	0	0	0	0	0	0	0	0	0	0	0	0	0	0	0	0	0	0	0	0	0	0	0	0	0
ERS1545216	22027_3#55	ERR2213872	ERS1545216	-	2016	Nepal	local	-	Nepal	Non Targeted [Surveillance Study]	Blood	Symptomatic	PAH	Carl Britto	29684021	Include	4.3.1.2	CipR	1	1	0	-	-	0	0	0	0	0	0	0	0	0	0	0	0	0	0	0	0	0	0	0	0	0	0	0	0	0	0
140040TY	DRR071057	DRR071057	SAMD00061296	-	2014	India	travel	India	Japan	Targeted [Other]	Blood	Symptomatic	NDJ	-	29255729	Exclude	4.3.1.2	CipR	1	1	0	-	-	0	0	0	0	0	0	0	0	0	0	0	0	0	0	0	0	0	0	0	0	0	0	0	0	0	0
201545	SRR5500524	SRR5500524	SRS2163133	-	2016	India	travel	India	United Kingdom	Non Targeted [Reference lab]	-	-	PHE	Marie Chattaway	27069781	Include	4.3.1.2	CipR	1	1	0	-	-	0	0	0	0	0	0	0	0	0	0	0	0	0	0	0	0	0	0	0	0	0	0	0	0	0	0
KRSAL17-2216	SRR9616298	SRR9616298	SAMN12168192	-	2017	India	travel	India	North Korea	Targeted [AMR investigation]	-	Symptomatic	KDC	-	33651791	Exclude	4.3.1.2	CipR	1	1	0	-	-	0	0	0	0	0	0	0	0	0	0	0	0	0	0	0	0	0	0	0	0	0	0	0	0	0	0
10492_1_13_IndMDUST147_2012	10492_1#13	ERR352266	SAMEA2152949	MDUST147	2012	India	travel	India	Australia	Non Targeted [Reference lab]	Blood	-	MDU	Mary Valcanis	25961941	Include	4.3.1.2	CipR	1	1	0	-	-	0	0	0	0	0	0	0	0	0	0	0	0	0	0	0	0	0	0	0	0	0	0	0	0	0	0
ERS1545558	20621_8#69	ERR1837281	ERS1545558	-	2013	Nepal	local	-	Nepal	Non Targeted [Surveillance Study]	Blood	Symptomatic	PAH	Carl Britto	29684021	Include	4.3.1.2	CipR	1	1	0	-	-	0	0	0	0	0	0	0	0	0	0	0	0	0	0	0	0	0	0	0	0	0	0	0	0	0	0
345581	SRR5983010	SRR5983010	SRS2471926	-	2017	India	travel	India	United Kingdom	Non Targeted [Reference lab]	-	-	PHE	Marie Chattaway	27069781	Include	4.3.1.2	CipR	1	1	0	-	-	0	0	0	0	0	0	0	0	0	0	0	0	0	0	0	0	0	0	0	0	0	0	0	0	0	0
KRSAL17-2217	SRR9616299	SRR9616299	SAMN12168191	-	2017	India	travel	India	North Korea	Targeted [AMR investigation]	-	Symptomatic	KDC	-	33651791	Exclude	4.3.1.2	CipR	1	1	0	-	-	0	0	0	0	0	0	0	0	0	0	0	0	0	0	0	0	0	0	0	0	0	0	0	0	0	0
KRSAL17-2204	SRR9616300	SRR9616300	SAMN12168190	-	2017	India	travel	India	North Korea	Targeted [AMR investigation]	-	Symptomatic	KDC	-	33651791	Exclude	4.3.1.2	CipR	1	1	0	-	-	0	0	0	0	0	0	0	0	0	0	0	0	0	0	0	0	0	0	0	0	0	0	0	0	0	0
340238	SRR5633226	SRR5633226	SRS2243199	-	2017	India	travel	India	United Kingdom	Non Targeted [Reference lab]	-	-	PHE	Marie Chattaway	27069781	Include	4.3.1.2	CipR	1	1	0	-	-	0	0	0	0	0	0	0	0	0	0	0	0	0	0	0	0	0	0	0	0	0	0	0	0	0	0
Iso48-11_03_2016	SRR8117597	SRR8117597	SAMN10134666	-	2016	Myanmar	local	-	Myanmar	Non Targeted [Routine diagnostics]	Blood	Symptomatic	OTG	-	31225619	Include	4.3.1.2	CipR	1	1	0	-	-	0	0	0	0	0	0	0	0	0	0	0	0	0	0	0	0	0	0	0	0	0	0	0	0	0	0
ERS1545434	20087_8#25	ERR1837158	ERS1545434	-	2013	Nepal	local	-	Nepal	Non Targeted [Surveillance Study]	Blood	Symptomatic	PAH	Carl Britto	29684021	Include	4.3.1.2	CipR	1	1	0	-	-	0	0	0	0	0	0	0	0	0	0	0	0	0	0	0	0	0	0	0	0	0	0	0	0	0	0
ERS1545550	20621_8#62	ERR1837274	ERS1545550	-	2013	Nepal	local	-	Nepal	Non Targeted [Surveillance Study]	Blood	Symptomatic	PAH	Carl Britto	29684021	Include	4.3.1.2	CipR	1	1	0	-	-	0	0	0	0	0	0	0	0	0	0	0	0	0	0	0	0	0	0	0	0	0	0	0	0	0	0
ERS1545554	20621_8#66	ERR1837278	ERS1545554	-	2013	Nepal	local	-	Nepal	Non Targeted [Surveillance Study]	Blood	Symptomatic	PAH	Carl Britto	29684021	Include	4.3.1.2	CipR	1	1	0	-	-	0	0	0	0	0	0	0	0	0	0	0	0	0	0	0	0	0	0	0	0	0	0	0	0	0	0
ERS1545557	20621_8#68	ERR1837280	ERS1545557	-	2013	Nepal	local	-	Nepal	Non Targeted [Surveillance Study]	Blood	Symptomatic	PAH	Carl Britto	29684021	Include	4.3.1.2	CipR	1	1	0	-	-	0	0	0	0	0	0	0	0	0	0	0	0	0	0	0	0	0	0	0	0	0	0	0	0	0	0
17STY160_AL513382	ERR1079278	ERR1079278	ERS866072	-	2013	Nepal	local	-	Nepal	Non Targeted [Other]	Blood	-	PAH	-	26974227	Include	4.3.1.2	CipR	1	1	0	-	-	0	0	0	0	0	0	0	0	0	0	0	0	0	0	0	0	0	0	0	0	0	0	0	0	0	0
22420_1_98_Pak15186_2017	22420_1#97	ERR2093333	SAMEA103981502	-	2016	Pakistan	local	-	Pakistan	Targeted [AMR investigation]	Blood	-	AKU	-	29463654	Exclude	4.3.1	CipNS	1	0	0	-	-	0	0	0	0	0	0	0	0	0	0	0	0	0	0	0	0	0	0	0	0	0	0	0	0	0	0
10492_1_82_IndMDUST408_2012	10492_1#82	ERR352335	SAMEA2151226	MDUST408	2012	India	travel	India	Australia	Non Targeted [Reference lab]	Blood	-	MDU	Mary Valcanis	25961941	Include	4.3.1.2	CipR	1	1	0	-	-	0	0	0	0	0	0	0	0	0	0	0	0	0	0	0	0	0	0	0	0	0	0	0	0	0	0
Iso22-04_06_2016	SRR8117604	SRR8117604	SAMN10134666	-	2016	Myanmar	local	-	Myanmar	Non Targeted [Routine diagnostics]	Blood	Symptomatic	OTG	-	31225619	Include	4.3.1.2	CipR	1	1	0	-	-	0	0	0	0	0	0	0	0	0	0	0	0	0	0	0	0	0	0	0	0	0	0	0	0	0	0
ERS1545217	22027_3#56	ERR2213873	ERS1545217	-	2016	Nepal	local	-	Nepal	Non Targeted [Surveillance Study]	Blood	Symptomatic	PAH	Carl Britto	29684021	Include	4.3.1.2	CipR	1	1	0	-	-	0	0	0	0	0	0	0	0	0	0	0	0	0	0	0	0	0	0	0	0	0	0	0	0	0	0
ERS1867233	23733_3#61	ERR3804568	ERS1867233	-	2016	India	local	-	India	Non Targeted [Surveillance Study]	Blood	Symptomatic	SJB	Carl Britto	31665304	Include	4.3.1.2	CipR	1	1	0	-	-	0	0	0	0	0	0	0	0	0	0	0	0	0	0	0	0	0	0	0	0	0	0	0	0	0	0
ERS1545567	20621_8#77	ERR1837289	ERS1545567	-	2015	Nepal	local	-	Nepal	Non Targeted [Surveillance Study]	Blood	Symptomatic	PAH	Carl Britto	29684021	Include	4.3.1.2	CipR	1	1	0	-	-	0	0	0	0	0	0	0	0	0	0	0	0	0	0	0	0	0	0	0	0	0	0	0	0	0	0
Iso66-22_07_2016	SRR8117621	SRR8117621	SAMN10134666	-	2016	Myanmar	local	-	Myanmar	Non Targeted [Routine diagnostics]	Blood	Symptomatic	OTG	-	31225619	Include	4.3.1.2	CipR	1	1	0	-	-	0	0	0	0	0	0	0	0	0	0	0	0	0	0	0	0	0	0	0	0	0	0	0	0	0	0
Iso82-28_02_2016	SRR8117610	SRR8117610	SAMN10134666	-	2016	Myanmar	local	-	Myanmar	Non Targeted [Routine diagnostics]	Blood	Symptomatic	OTG	-	31225619	Include	4.3.1.2	CipR	1	1	0	-	-	0	0	0	0	0	0	0	0	0	0	0	0	0	0	0	0	0	0	0	0	0	0	0	0	0	0
ERS1867227	23733_3#55	ERR3804588	ERS1867227	-	2016	India	local	-	India	Non Targeted [Surveillance Study]	Blood	Symptomatic	SJB	Carl Britto	31665304	Include	4.3.1.2	CipR	1	1	0	-	-	0	0	0	0	0	0	0	0	0	0	0	0	0	0	0	0	0	0	0	0	0	0	0	0	0	0
Iso54-12_05_2016	SRR8117601	SRR8117601	SAMN10134666	-	2016	Myanmar	local	-	Myanmar	Non Targeted [Routine diagnostics]	Blood	Symptomatic	OTG	-	31225619	Include	4.3.1.2	CipR	1	1	0	-	-	0	0	0	0	0	0	0	0	0	0	0	0	0	0	0	0	0	0	0	0	0	0	0	0	0	0
ERS1867185	23733_3#13	ERR3804510	ERS1867185	-	2016	India	local	-	India	Non Targeted [Surveillance Study]	Blood	Symptomatic	SJB	Carl Britto	31665304	Include	4.3.1.2	CipR	1	1	0	-	-	0	0	0	0	0	0	0	0	0	0	0	0	0	0	0	0	0	0	0	0	0	0	0	0	0	0
ERS1867188	23733_3#16	ERR3804542	ERS1867188	-	2017	India	local	-	India	Non Targeted [Surveillance Study]	Blood	Symptomatic	SJB	Carl Britto	31665304	Include	4.3.1.2	CipR	1	1	0	-	-	0	0	0	0	0	0	0	0	0	0	0	0	0	0	0	0	0	0	0	0	0	0	0	0	0	0
ERS1867177	23733_3#5	ERR3804513	ERS1867177	-	2017	India	local	-	India	Non Targeted [Surveillance Study]	Blood	Symptomatic	SJB	Carl Britto	31665304	Include	4.3.1.2	CipR	1	1	0	-	-	0	0	0	0	0	0	0	0	0	0	0	0	0	0	0	0	0	0	0	0	0	0	0	0	0	0
ERS1867178	23733_3#6	ERR3804565	ERS1867178	-	2016	India	local	-	India	Non Targeted [Surveillance Study]	Blood	Symptomatic	SJB	Carl Britto	31665304	Include	4.3.1.2	CipR	1	1	0	-	-	0	0	0	0	0	0	0	0	0	0	0	0	0	0	0	0	0	0	0	0	0	0	0	0	0	0
ERS1867179	23733_3#7	ERR3804533	ERS1867179	-	2016	India	local	-	India	Non Targeted [Surveillance Study]	Blood	Symptomatic	SJB	Carl Britto	31665304	Include	4.3.1.2	CipR	1	1	0	-	-	0	0	0	0	0	0	0	0	0	0	0	0	0	0	0	0	0	0	0	0	0	0	0	0	0	0
Iso52-02_05_2016	SRR8117579	SRR8117579	SAMN10134666	-	2016	Myanmar	local	-	Myanmar	Non Targeted [Routine diagnostics]	Blood	Symptomatic	OTG	-	31225619	Include	4.3.1.2	CipR	1	1	0	-	-	0	0	0	0	0	0	0	0	0	0	0	0	0	0	0	0	0	0	0	0	0	0	0	0	0	0
SLT3	SRR12567850	SRR12567850	-	-	2019	Myanmar	travel	Myanmar	Singapore	Non Targeted [Routine diagnostics]	Stool	-	IDS	Chew Ka Lip; Sophie Octavia	33496224	Include	4.3.1.2	CipR	1	1	0	-	-	0	0	0	0	0	0	0	0	0	0	0	0	0	0	0	0	0	0	0	0	0	0	0	0	0	0
01TY061	ERR4133912	ERR4133912	ERS4552186	-	2008	Nepal	local	-	Nepal	Targeted [Other]	Blood	-	PAH	-	33085725	Exclude	4.3.1.2	CipNS	1	0	0	-	-	0	0	0	0	0	0	0	0	0	0	0	0	0	0	0	0	0	0	0	0	0	0	0	0	0	0
STY27_MERGE_AL513382	ERR1079237	ERR1079237	ERS866114	-	2012	Nepal	local	-	Nepal	Non Targeted [Other]	Blood	-	PAH	-	26974227	Include	4.3.1.2	CipNS	1	0	0	-	-	0	0	0	0	0	0	0	0	0	0	0	0	0	0	0	0	0	0	0	0	0	0	0	0	0	0
13STY9_AL513382	ERR1079233	ERR1079233	ERS866061	-	2011	Nepal	local	-	Nepal	Non Targeted [Other]	Blood	-	PAH	-	26974227	Include	4.3.1.2	CipNS	1	0	0	-	-	0	0	0	0	0	0	0	0	0	0	0	0	0	0	0	0	0	0	0	0	0	0	0	0	0	0
STY48_AL513382	ERR1079247	ERR1079247	ERS866124	-	2012	Nepal	local	-	Nepal	Non Targeted [Other]	Blood	-	PAH	-	26974227	Include	4.3.1.2	CipNS	1	0	0	-	-	0	0	0	0	0	0	0	0	0	0	0	0	0	0	0	0	0	0	0	0	0	0	0	0	0	0
01TY226	ERR4133947	ERR4133947	ERS4552221	-	2009	Nepal	local	-	Nepal	Targeted [Other]	Blood	-	PAH	-	33085725	Exclude	4.3.1.2	CipNS	1	0	0	-	-	0	0	0	0	0	0	0	0	0	0	0	0	0	0	0	0	0	0	0	0	0	0	0	0	0	0
01TY142	ERR4133932	ERR4133932	ERS4552206	-	2009	Nepal	local	-	Nepal	Targeted [Other]	Blood	-	PAH	-	33085725	Exclude	4.3.1.2	CipNS	1	0	0	-	-	0	0	0	0	0	0	0	0	0	0	0	0	0	0	0	0	0	0	0	0	0	0	0	0	0	0
20STY229_AL513382	ERR1079301	ERR1079301	ERS866079	-	2014	Nepal	local	-	Nepal	Non Targeted [Other]	Blood	-	PAH	-	26974227	Include	4.3.1.2	CipR	1	1	0	-	-	0	0	0	0	0	0	0	0	0	0	0	0	0	0	0	0	0	0	0	0	0	0	0	0	0	0
01TY342	ERR4133969	ERR4133969	ERS4552243	-	2010	Nepal	local	-	Nepal	Targeted [Other]	Blood	-	PAH	-	33085725	Exclude	4.3.1.2	CipNS	1	0	0	-	-	0	0	0	0	0	0	0	0	0	0	0	0	0	0	0	0	0	0	0	0	0	0	0	0	0	0
GB496	ERR4134001	ERR4134001	ERS4552275	-	2010	Nepal	local	-	Nepal	Non Targeted [Surveillance Study]	Stool	Asymptomatic Carrier	PAH	-	33085725	Exclude	4.3.1.2	CipNS	1	0	0	-	-	0	0	0	0	0	0	0	0	0	0	0	0	0	0	0	0	0	0	0	0	0	0	0	0	0	0
29STY240_AL513382	ERR1079307	ERR1079307	ERS866092	-	2014	Nepal	local	-	Nepal	Non Targeted [Other]	Blood	-	PAH	-	26974227	Include	4.3.1.2	CipNS	1	0	0	-	-	0	0	0	0	0	0	0	0	0	0	0	0	0	0	0	0	0	0	0	0	0	0	0	0	0	0
STY30_AL513382	ERR1079239	ERR1079239	ERS866116	-	2012	Nepal	local	-	Nepal	Non Targeted [Other]	Blood	-	PAH	-	26974227	Include	4.3.1.2	CipNS	1	0	0	-	-	0	0	0	0	0	0	0	0	0	0	0	0	0	0	0	0	0	0	0	0	0	0	0	0	0	0
01TY095	ERR4133922	ERR4133922	ERS4552196	-	2009	Nepal	local	-	Nepal	Targeted [Other]	Blood	-	PAH	-	33085725	Exclude	4.3.1.2	CipNS	1	0	0	-	-	0	0	0	0	0	0	0	0	0	0	0	0	0	0	0	0	0	0	0	0	0	0	0	0	0	0
01TY096	ERR4133923	ERR4133923	ERS4552197	-	2009	Nepal	local	-	Nepal	Targeted [Other]	Blood	-	PAH	-	33085725	Exclude	4.3.1.2	CipNS	1	0	0	-	-	0	0	0	0	0	0	0	0	0	0	0	0	0	0	0	0	0	0	0	0	0	0	0	0	0	0
01TY230	ERR4133948	ERR4133948	ERS4552222	-	2009	Nepal	local	-	Nepal	Targeted [Other]	Blood	-	PAH	-	33085725	Exclude	4.3.1.2	CipNS	1	0	0	-	-	0	0	0	0	0	0	0	0	0	0	0	0	0	0	0	0	0	0	0	0	0	0	0	0	0	0
15STY132_AL513382	ERR1079263	ERR1079263	ERS866065	-	2013	Nepal	local	-	Nepal	Non Targeted [Other]	Blood	-	PAH	-	26974227	Include	4.3.1.2	CipR	1	1	0	-	-	0	0	0	0	0	0	0	0	0	0	0	0	0	0	0	0	0	0	0	0	0	0	0	0	0	0
01TY242	ERR4133950	ERR4133950	ERS4552224	-	2009	Nepal	local	-	Nepal	Targeted [Other]	Blood	-	PAH	-	33085725	Exclude	4.3.1.2	CipNS	1	0	0	-	-	0	0	0	0	0	0	0	0	0	0	0	0	0	0	0	0	0	0	0	0	0	0	0	0	0	0
01TY065	ERR4133913	ERR4133913	ERS4552187	-	2008	Nepal	local	-	Nepal	Targeted [Other]	Blood	-	PAH	-	33085725	Exclude	4.3.1.2	CipNS	1	0	0	-	-	0	0	0	0	0	0	0	0	0	0	0	0	0	0	0	0	0	0	0	0	0	0	0	0	0	0
01TY481	ERR4133995	ERR4133995	ERS4552269	-	2010	Nepal	local	-	Nepal	Targeted [Other]	Blood	-	PAH	-	33085725	Exclude	4.3.1.2	CipNS	1	0	0	-	-	0	0	0	0	0	0	0	0	0	0	0	0	0	0	0	0	0	0	0	0	0	0	0	0	0	0
STY18_AL513382	ERR1079236	ERR1079236	ERS866108	-	2012	Nepal	local	-	Nepal	Non Targeted [Other]	Blood	-	PAH	-	26974227	Include	4.3.1.2	CipNS	1	0	0	-	-	0	0	0	0	0	0	0	0	0	0	0	0	0	0	0	0	0	0	0	0	0	0	0	0	0	0
6STY126_AL513382	ERR1079261	ERR1079261	ERS866098	-	2013	Nepal	local	-	Nepal	Non Targeted [Other]	Blood	-	PAH	-	26974227	Include	4.3.1.2	CipNS	1	0	0	-	-	0	0	0	0	0	0	0	0	0	0	0	0	0	0	0	0	0	0	0	0	0	0	0	0	0	0
01TY218	ERR4133946	ERR4133946	ERS4552220	-	2009	Nepal	local	-	Nepal	Targeted [Other]	Blood	-	PAH	-	33085725	Exclude	4.3.1.2	CipNS	1	0	0	-	-	0	0	0	0	0	0	0	0	0	0	0	0	0	0	0	0	0	0	0	0	0	0	0	0	0	0
090001TY	DRR071028	DRR071028	SAMD00061267	-	2009	India	travel	India	Japan	Targeted [Other]	Blood	Symptomatic	NDJ	-	29255729	Exclude	4.3.1.2	CipNS	1	0	0	-	-	0	0	0	0	0	0	0	0	0	0	0	0	0	0	0	0	0	0	0	0	0	0	0	0	0	0
020034TY	DRR070990	DRR070990	SAMD00061229	-	2002	India	travel	India	Japan	Targeted [Other]	Blood	Symptomatic	NDJ	-	29255729	Exclude	4.3.1.2	CipS	0	0	0	-	-	1	0	0	0	0	0	0	0	0	0	0	0	0	0	0	0	0	0	0	0	0	0	0	0	0	0
060006TY	DRR071016	DRR071016	SAMD00061255	-	2006	Pakistan	travel	Pakistan	Japan	Targeted [Other]	Blood	Symptomatic	NDJ	-	29255729	Exclude	4.3.1.2	CipS	0	0	0	-	-	1	0	0	0	0	0	0	0	0	0	0	0	0	0	0	0	0	0	0	0	0	0	0	0	0	0
10349_1_14_Ind04140_2004	10349_1#14	ERR343262	SAMEA2072894	ERL04140	2004	India	travel	India	New Zealand	Non Targeted [Reference lab]	Blood	-	ESR	Joep de Ligt (originally Muriel Dufour)	25961941	Include	4.3.1.2	CipNS	1	0	0	-	-	0	0	0	0	0	0	0	0	0	0	0	0	0	0	0	0	0	0	0	0	0	0	0	0	0	0
01TY128	ERR4133928	ERR4133928	ERS4552202	-	2009	Nepal	local	-	Nepal	Targeted [Other]	Blood	-	PAH	-	33085725	Exclude	4.3.1.2	CipNS	1	0	0	-	-	0	0	0	0	0	0	0	0	0	0	0	0	0	0	0	0	0	0	0	0	0	0	0	0	0	0
SLT0626	SRR12567845	SRR12567845	-	-	2019	India	travel	India	Singapore	Non Targeted [Routine diagnostics]	Blood	-	IDS	Chew Ka Lip; Sophie Octavia	33496224	Include	4.3.1.2	CipNS	1	0	0	-	-	0	0	0	0	0	0	0	0	0	0	0	0	0	0	0	0	0	0	0	0	0	0	0	0	0	0
10349_1_72_Ind11877_2011	10349_1#72	ERR343320	SAMEA2072818	ERL11877	2011	India	travel	India	New Zealand	Non Targeted [Reference lab]	Stool	-	ESR	Joep de Ligt (originally Muriel Dufour)	25961941	Include	4.3.1.2	CipNS	1	0	0	-	-	0	0	0	0	0	0	0	0	0	0	0	0	0	0	0	0	0	0	0	0	0	0	0	0	0	0
010038TY	DRR070980	DRR070980	SAMD00061219	-	2001	India	travel	India	Japan	Targeted [Other]	Stool	Symptomatic	NDJ	-	29255729	Exclude	4.3.1.2	CipNS	1	0	0	MDR	-	0	0	0	0	0	0	0	0	0	1	1	0	0	0	0	1	1	0	0	0	0	0	0	1	0	1
01TY170	ERR4133939	ERR4133939	ERS4552213	-	2009	Nepal	local	-	Nepal	Targeted [Other]	Blood	-	PAH	-	33085725	Exclude	4.3.1.2	CipNS	1	0	0	-	-	0	0	0	0	0	0	0	0	0	0	0	0	0	0	0	0	0	0	0	0	0	0	0	0	0	0
10349_1_10_Ind032330_2003	10349_1#10	ERR343258	SAMEA2072496	ERL032330	2003	India	travel	India	New Zealand	Non Targeted [Reference lab]	Blood	-	ESR	Joep de Ligt (originally Muriel Dufour)	25961941	Include	4.3.1.2	CipNS	1	0	0	-	-	0	0	0	0	0	0	0	0	0	0	0	0	0	0	0	0	0	0	0	0	0	0	0	0	0	0
01TY172	ERR4133940	ERR4133940	ERS4552214	-	2009	Nepal	local	-	Nepal	Targeted [Other]	Blood	-	PAH	-	33085725	Exclude	4.3.1.2	CipNS	1	0	0	-	-	0	0	0	0	0	0	0	0	0	0	0	0	0	0	0	0	0	0	0	0	0	0	0	0	0	0
B25055	21052_3#128	ERR1788864	SAMEA4384599	-	2010	India	Not Provided	-	India	Targeted [AMR investigation]	Blood	-	CMC	-	32003431	Exclude	4.3.1.2	CipNS	1	0	0	-	-	0	0	0	0	0	0	0	0	0	0	0	0	0	0	0	0	0	0	0	0	0	0	0	0	0	0
10349_1_59_Ind103534_2010	10349_1#59	ERR343307	SAMEA2072658	ERL103534	2010	India	travel	India	New Zealand	Non Targeted [Reference lab]	Blood	-	ESR	Joep de Ligt (originally Muriel Dufour)	25961941	Include	4.3.1.2	CipNS	1	0	0	-	-	0	0	0	0	0	0	0	0	0	0	0	0	0	0	0	0	0	0	0	0	0	0	0	0	0	0
01TY371	ERR4133974	ERR4133974	ERS4552248	-	2010	Nepal	local	-	Nepal	Targeted [Other]	Blood	-	PAH	-	33085725	Exclude	4.3.1.2	CipNS	1	0	0	-	-	0	0	0	0	0	0	0	0	0	0	0	0	0	0	0	0	0	0	0	0	0	0	0	0	0	0
105324	SRR3286567	SRR3286567	SRS1357531	-	2015	India	travel	India	United Kingdom	Non Targeted [Reference lab]	-	-	PHE	Marie Chattaway	27069781	Include	4.3.1.2	CipNS	1	0	0	-	-	0	0	0	0	0	0	0	0	0	0	0	0	0	0	0	0	0	0	0	0	0	0	0	0	0	0
B4393	21052_3#22	ERR1788758	SAMEA4384546	-	1991	India	Not Provided	-	India	Targeted [AMR investigation]	Blood	-	CMC	-	32003431	Exclude	4.3.1.2	CipS	0	0	0	-	-	1	0	0	0	0	0	0	0	0	0	0	0	0	0	0	0	0	0	0	0	0	0	0	0	0	0
01TY211	ERR4133944	ERR4133944	ERS4552218	-	2009	Nepal	local	-	Nepal	Targeted [Other]	Blood	-	PAH	-	33085725	Exclude	4.3.1.2	CipNS	1	0	0	-	-	0	0	0	0	0	0	0	0	0	0	0	0	0	0	0	0	0	0	0	0	0	0	0	0	0	0
01TY327	ERR4133966	ERR4133966	ERS4552240	-	2010	Nepal	local	-	Nepal	Targeted [Other]	Blood	-	PAH	-	33085725	Exclude	4.3.1.2	CipNS	1	0	0	-	-	0	0	0	0	0	0	0	0	0	0	0	0	0	0	0	0	0	0	0	0	0	0	0	0	0	0
10349_1_67_Ind113095_2011	10349_1#67	ERR343315	SAMEA2072662	ERL113095	2011	India	travel	India	New Zealand	Non Targeted [Reference lab]	Blood	-	ESR	Joep de Ligt (originally Muriel Dufour)	25961941	Include	4.3.1.2	CipNS	1	0	0	-	-	0	0	0	0	0	0	0	0	0	0	0	0	0	0	0	0	0	0	0	0	0	0	0	0	0	0
B10038	21052_3#47	ERR1788783	SAMEA4384705	-	1996	India	Not Provided	-	India	Targeted [AMR investigation]	Blood	-	CMC	-	32003431	Exclude	4.3.1.2	CipNS	1	0	0	-	-	0	0	0	0	0	0	0	0	0	0	0	0	0	0	0	0	0	0	0	0	0	0	0	0	0	0
B4589	21052_3#23	ERR1788759	SAMEA4384699	-	1991	India	Not Provided	-	India	Targeted [AMR investigation]	Blood	-	CMC	-	32003431	Exclude	4.3.1.2	CipS	0	0	0	-	-	1	0	0	0	0	0	0	0	0	0	0	0	0	0	0	0	0	0	0	0	0	0	0	0	0	0
100003TY	DRR071031	DRR071031	SAMD00061270	-	2010	India	travel	India	Japan	Targeted [Other]	Blood	Symptomatic	NDJ	-	29255729	Exclude	4.3.1.2	CipNS	1	0	0	-	-	0	0	0	0	0	0	0	0	0	0	0	0	0	0	0	0	0	0	0	0	0	0	0	0	0	0
01TY347	ERR4133970	ERR4133970	ERS4552244	-	2010	Nepal	local	-	Nepal	Targeted [Other]	Blood	-	PAH	-	33085725	Exclude	4.3.1.2	CipNS	1	0	0	-	-	0	0	0	0	0	0	0	0	0	0	0	0	0	0	0	0	0	0	0	0	0	0	0	0	0	0
B5801	21052_3#100	ERR1788836	SAMEA4384585	-	2006	India	Not Provided	-	India	Targeted [AMR investigation]	Blood	-	CMC	-	32003431	Exclude	4.3.1.2	CipNS	1	0	0	-	-	0	0	0	0	0	0	0	0	0	0	0	0	0	0	0	0	0	0	0	0	0	0	0	0	0	0
B14724	21052_3#72	ERR1788808	SAMEA4384571	-	2004	India	Not Provided	-	India	Targeted [AMR investigation]	Blood	-	CMC	-	32003431	Exclude	4.3.1.2	CipNS	1	0	0	-	-	0	0	0	0	0	0	0	0	0	0	0	0	0	0	0	0	0	0	0	0	0	0	0	0	0	0
050015TY	DRR071013	DRR071013	SAMD00061252	-	2005	India	travel	India	Japan	Targeted [Other]	Blood	Symptomatic	NDJ	-	29255729	Exclude	4.3.1.2	CipNS	1	0	0	MDR	-	0	0	0	0	0	0	0	0	0	1	1	0	0	0	0	1	1	0	0	0	0	0	0	1	0	1
B12549	21052_3#82	ERR1788818	SAMEA4384576	-	2004	India	Not Provided	-	India	Targeted [AMR investigation]	Blood	-	CMC	-	32003431	Exclude	4.3.1.2	CipNS	1	0	0	-	-	0	0	0	0	0	0	0	0	0	0	0	0	0	0	0	0	0	0	0	0	0	0	0	0	0	0
020005TY	DRR070986	DRR070986	SAMD00061225	-	2002	India	travel	India	Japan	Targeted [Other]	Blood	Symptomatic	NDJ	-	29255729	Exclude	4.3.1.2	CipNS	1	0	0	-	-	0	0	0	0	0	0	0	0	0	0	0	0	0	0	0	0	0	0	0	0	0	0	0	0	0	0
070002TY	DRR071021	DRR071021	SAMD00061260	-	2007	India	travel	India	Japan	Targeted [Other]	Blood	Symptomatic	NDJ	-	29255729	Exclude	4.3.1.2	CipS	0	0	0	-	-	1	0	0	0	0	0	0	0	0	0	0	0	0	0	0	0	0	0	0	0	0	0	0	0	0	0
B1781	21052_3#60	ERR1788796	SAMEA4384565	-	2001	India	Not Provided	-	India	Targeted [AMR investigation]	Blood	-	CMC	-	32003431	Exclude	4.3.1.2	CipNS	1	0	0	MDR	-	0	0	0	0	0	0	0	0	0	1	1	0	0	0	0	1	1	0	0	0	0	0	0	1	0	1
B7488	21052_3#67	ERR1788803	SAMEA4384710	-	2003	India	Not Provided	-	India	Targeted [AMR investigation]	Blood	-	CMC	-	32003431	Exclude	4.3.1.2	CipNS	1	0	0	-	-	0	0	0	0	0	0	0	0	0	0	0	0	0	0	0	0	0	0	0	0	0	0	0	0	0	0
01TY441	ERR4133987	ERR4133987	ERS4552261	-	2010	Nepal	local	-	Nepal	Targeted [Other]	Blood	-	PAH	-	33085725	Exclude	4.3.1.2	CipNS	1	0	0	-	-	0	0	0	0	0	0	0	0	0	0	0	0	0	0	0	0	0	0	0	0	0	0	0	0	0	0
10562_2_77_Indo_BaliMDUST398_2011	10562_2#77	ERR357832	SAMEA2158279	MDUST398	2011	Indonesia	travel	Indonesia	Australia	Non Targeted [Reference lab]	Blood	-	MDU	Mary Valcanis	25961941	Include	4.3.1.2	CipNS	1	0	0	-	-	0	0	0	0	0	0	0	0	0	0	0	0	0	0	0	0	0	0	0	0	0	0	0	0	0	0
050039TY	DRR071015	DRR071015	SAMD00061254	-	2005	Pakistan	travel	Pakistan	Japan	Targeted [Other]	Blood	Symptomatic	NDJ	-	29255729	Exclude	4.3.1.2	CipNS	1	0	0	MDR	-	0	0	0	0	0	0	0	0	0	1	1	0	0	0	0	1	1	0	0	0	0	0	0	1	0	1
SLT0469	SRR12567846	SRR12567846	-	-	2019	India	travel	India	Singapore	Non Targeted [Routine diagnostics]	Stool	-	IDS	Chew Ka Lip; Sophie Octavia	33496224	Include	4.3.1.2	CipNS	1	0	0	-	-	0	0	0	0	0	0	0	0	0	0	0	0	0	0	0	0	0	0	0	0	0	0	0	0	0	0
B8880	21052_3#26	ERR1788762	SAMEA4384548	-	1992	India	Not Provided	-	India	Targeted [AMR investigation]	Blood	-	CMC	-	32003431	Exclude	4.3.1.2	CipS	0	0	0	MDR	-	0	0	0	0	0	0	0	0	0	1	1	0	0	0	0	1	1	0	0	0	0	0	0	1	0	1
155814	SRR5500487	SRR5500487	SRS2163095	-	2015	Pakistan	travel	Pakistan	United Kingdom	Non Targeted [Reference lab]	-	-	PHE	Marie Chattaway	27069781	Include	4.3.1.2	CipNS	1	0	0	-	-	0	0	0	0	0	0	0	0	0	0	0	0	0	0	0	0	0	0	0	0	0	0	0	0	0	0
10349_1_55_Ind102275_2010	10349_1#55	ERR343303	SAMEA2072655	ERL102275	2010	India	travel	India	New Zealand	Non Targeted [Reference lab]	-	-	ESR	Joep de Ligt (originally Muriel Dufour)	25961941	Include	4.3.1.2	CipNS	1	0	0	-	-	0	0	0	0	0	0	0	0	0	0	0	0	0	0	0	0	0	0	0	0	0	0	0	0	0	0
B14483	21052_3#78	ERR1788814	SAMEA4384574	-	2004	India	Not Provided	-	India	Targeted [AMR investigation]	Blood	-	CMC	-	32003431	Exclude	4.3.1.2	CipNS	1	0	0	-	-	0	0	0	0	0	0	0	0	0	0	0	0	0	0	0	0	0	0	0	0	0	0	0	0	0	0
B7167	21052_3#33	ERR1788769	SAMEA4384958	-	1993	India	Not Provided	-	India	Targeted [AMR investigation]	Blood	-	CMC	-	32003431	Exclude	4.3.1.2	CipNS	1	0	0	-	-	0	0	0	0	0	0	0	0	0	0	0	0	0	0	0	0	0	0	0	0	0	0	0	0	0	0
10541_2_16_IndMDUST210_2011	10541_2#16	ERR352949	SAMEA2154281	MDUST210	2011	India	travel	India	Australia	Non Targeted [Reference lab]	Blood	-	MDU	Mary Valcanis	25961941	Include	4.3.1.2	CipNS	1	0	0	-	-	0	0	0	0	0	0	0	0	0	0	0	0	0	0	0	0	0	0	0	0	0	0	0	0	0	0
STY125_MERGE_AL513382	ERR1079260	ERR1079260	ERS866102	-	2013	Nepal	local	-	Nepal	Non Targeted [Other]	Blood	-	PAH	-	26974227	Include	4.3.1.2	CipNS	1	0	0	-	-	0	0	0	0	0	0	0	0	0	0	0	0	0	0	0	0	0	0	0	0	0	0	0	0	0	0
B6570	21052_3#1	ERR1788737	SAMEA4384856	-	1991	India	Not Provided	-	India	Targeted [AMR investigation]	Blood	-	CMC	-	32003431	Exclude	4.3.1.2	CipS	0	0	0	-	-	1	0	0	0	0	0	0	0	0	0	0	0	0	0	0	0	0	0	0	0	0	0	0	0	0	0
STY38_AL513382	ERR1079244	ERR1079244	ERS866121	-	2012	Nepal	local	-	Nepal	Non Targeted [Other]	Blood	-	PAH	-	26974227	Include	4.3.1.2	CipNS	1	0	0	-	-	0	0	0	0	0	0	0	0	0	0	0	0	0	0	0	0	0	0	0	0	0	0	0	0	0	0
01TY445	ERR4133990	ERR4133990	ERS4552264	-	2010	Nepal	local	-	Nepal	Targeted [Other]	Blood	-	PAH	-	33085725	Exclude	4.3.1.2	CipNS	1	0	0	-	-	0	0	0	0	0	0	0	0	0	0	0	0	0	0	0	0	0	0	0	0	0	0	0	0	0	0
B6525	21052_3#69	ERR1788805	SAMEA4384782	-	2003	India	Not Provided	-	India	Targeted [AMR investigation]	Blood	-	CMC	-	32003431	Exclude	4.3.1.2	CipNS	1	0	0	-	-	0	0	0	0	0	0	0	0	0	0	0	0	0	0	0	0	0	0	0	0	0	0	0	0	0	0
STY34_AL513382	ERR1079242	ERR1079242	ERS866119	-	2012	Nepal	local	-	Nepal	Non Targeted [Other]	Blood	-	PAH	-	26974227	Include	4.3.1.2	CipNS	1	0	0	-	-	0	0	0	0	0	0	0	0	0	0	0	0	0	0	0	0	0	0	0	0	0	0	0	0	0	0
10493_1_46_IndMDUST244_2011	10493_1#46	ERR352471	SAMEA2142777	MDUST244	2011	India	travel	India	Australia	Non Targeted [Reference lab]	Blood	-	MDU	Mary Valcanis	25961941	Include	4.3.1.2	CipNS	1	0	0	-	-	0	0	0	0	0	0	0	0	0	0	0	0	0	0	0	0	0	0	0	0	0	0	0	0	0	0
672572	SRR8489340	SRR8489340	SRS4293216	-	2019	Iraq	travel	Iraq	United Kingdom	Non Targeted [Reference lab]	Blood	-	PHE	Marie Chattaway	33704480	Include	4.3.1.2	CipNS	1	0	1	-	-	0	0	0	1	0	0	0	0	0	0	0	0	0	0	0	0	0	0	0	0	0	0	0	0	0	0
10562_2_67_IndMDUST377_2011	10562_2#67	ERR357822	SAMEA2143116	MDUST377	2011	India	travel	India	Australia	Non Targeted [Reference lab]	Stool	-	MDU	Mary Valcanis	25961941	Include	4.3.1.2	CipNS	1	0	0	-	-	0	0	0	0	0	0	0	0	0	0	0	0	0	0	0	0	0	0	0	0	0	0	0	0	0	0
B2553	21052_3#142	ERR1788878	SAMEA4384606	-	2011	India	Not Provided	-	India	Targeted [AMR investigation]	Blood	-	CMC	-	32003431	Exclude	4.3.1.2	CipNS	1	0	0	-	-	0	0	0	0	0	0	0	0	0	0	0	0	0	0	0	0	0	0	0	0	0	0	0	0	0	0
B2717	21052_3#143	ERR1788879	SAMEA4384729	-	2011	India	Not Provided	-	India	Targeted [AMR investigation]	Blood	-	CMC	-	32003431	Exclude	4.3.1.2	CipNS	1	0	0	-	-	0	0	0	0	0	0	0	0	0	0	0	0	0	0	0	0	0	0	0	0	0	0	0	0	0	0
060031TY	DRR071018	DRR071018	SAMD00061257	-	2006	India	travel	India	Japan	Targeted [Other]	Blood	Symptomatic	NDJ	-	29255729	Exclude	4.3.1.2	CipNS	1	0	0	-	-	0	0	0	0	0	0	0	0	0	0	0	0	0	0	0	0	0	0	0	0	0	0	0	0	0	0
01TY073	ERR4133916	ERR4133916	ERS4552190	-	2008	Nepal	local	-	Nepal	Targeted [Other]	Blood	-	PAH	-	33085725	Exclude	4.3.1.2	CipNS	1	0	0	-	-	0	0	0	0	0	0	0	0	0	0	0	0	0	0	0	0	0	0	0	0	0	0	0	0	0	0
B3083	21052_3#12	ERR1788748	SAMEA4384541	-	1991	India	Not Provided	-	India	Targeted [AMR investigation]	Blood	-	CMC	-	32003431	Exclude	4.3.1.2	CipS	0	0	0	-	-	1	0	0	0	0	0	0	0	0	0	0	0	0	0	0	0	0	0	0	0	0	0	0	0	0	0
B8677	21052_3#43	ERR1788779	SAMEA4384704	-	1995	India	Not Provided	-	India	Targeted [AMR investigation]	Blood	-	CMC	-	32003431	Exclude	4.3.1.2	CipS	0	0	0	-	-	1	0	0	0	0	0	0	0	0	0	0	0	0	0	0	0	0	0	0	0	0	0	0	0	0	0
B1896	21052_3#8	ERR1788744	SAMEA4384539	-	1991	India	Not Provided	-	India	Targeted [AMR investigation]	Blood	-	CMC	-	32003431	Exclude	4.3.1.2	CipS	0	0	0	-	-	1	0	0	0	0	0	0	0	0	0	0	0	0	0	0	0	0	0	0	0	0	0	0	0	0	0
01TY216	ERR4133945	ERR4133945	ERS4552219	-	2009	Nepal	local	-	Nepal	Targeted [Other]	Blood	-	PAH	-	33085725	Exclude	4.3.1.2	CipNS	1	0	0	-	-	0	0	0	0	0	0	0	0	0	0	0	0	0	0	0	0	0	0	0	0	0	0	0	0	0	0
214579	SRR5986355	SRR5986355	SRS2474983	-	2016	India	travel	India	United Kingdom	Non Targeted [Reference lab]	-	-	PHE	Marie Chattaway	27069781	Include	4.3.1.2	CipNS	1	0	0	-	-	0	0	0	0	0	0	0	0	0	0	0	0	0	0	0	0	0	0	0	0	0	0	0	0	0	0
10593_2_26_IndE00-9345_2000	10593_2#26	ERR360639	SAMEA1930198	E00-9345	2000	India	travel	India	France	Non Targeted [Reference lab]	Blood	-	IPA	Francois-Xavier Weill	25961941	Include	4.3.1.2	CipNS	1	0	0	-	-	0	0	0	0	0	0	0	0	0	0	0	0	0	0	0	0	0	0	0	0	0	0	0	0	0	0
01TY102	ERR4133925	ERR4133925	ERS4552199	-	2009	Nepal	local	-	Nepal	Targeted [Other]	Blood	-	PAH	-	33085725	Exclude	4.3.1.2	CipNS	1	0	0	-	-	0	0	0	0	0	0	0	0	0	0	0	0	0	0	0	0	0	0	0	0	0	0	0	0	0	0
8616_4_37_IndBCR43_2009	8616_4#37	ERR420413	SAMEA1687848	BCR43	2009	India	local	-	India	Non Targeted [Surveillance Study]	-	-	NIC	Shanta Dutta	25961941	Include	4.3.1.2	CipNS	1	0	0	-	-	0	0	0	0	0	0	0	0	0	0	0	0	0	0	0	0	0	0	0	0	0	0	0	0	0	0
10STY144_AL513382	ERR1079268	ERR1079268	ERS866055	-	2013	Nepal	local	-	Nepal	Non Targeted [Other]	Blood	-	PAH	-	26974227	Include	4.3.1.2	CipNS	1	0	0	-	-	0	0	0	0	0	0	0	0	0	0	0	0	0	0	0	0	0	0	0	0	0	0	0	0	0	0
10592_2_13_Pak1382_2003	10592_2#13	ERR360461	SAMEA1929437	1382	2003	Pakistan	local	-	Pakistan	Non Targeted [Surveillance Study]	Blood	-	PAH	-	25961941	Include	4.3.1.2	CipS	0	0	0	-	-	1	0	0	0	0	0	0	0	0	0	0	0	0	0	0	0	0	0	0	0	0	0	0	0	0	0
B8802	21052_3#140	ERR1788876	SAMEA4384605	-	2011	India	Not Provided	-	India	Targeted [AMR investigation]	Blood	-	CMC	-	32003431	Exclude	4.3.1.2	CipNS	1	0	0	-	-	0	0	0	0	0	0	0	0	0	0	0	0	0	0	0	0	0	0	0	0	0	0	0	0	0	0
B33353	21052_3#156	ERR1788892	SAMEA4384613	-	2012	India	Not Provided	-	India	Targeted [AMR investigation]	Blood	-	CMC	-	32003431	Exclude	4.3.1.2	CipNS	1	0	0	-	-	0	0	0	0	0	0	0	0	0	0	0	0	0	0	0	0	0	0	0	0	0	0	0	0	0	0
B7204	21052_3#53	ERR1788789	SAMEA4384780	-	1999	India	Not Provided	-	India	Targeted [AMR investigation]	Blood	-	CMC	-	32003431	Exclude	4.3.1.2	CipNS	1	0	0	-	-	0	0	0	0	0	0	0	0	0	0	0	0	0	0	0	0	0	0	0	0	0	0	0	0	0	0
01TY088	ERR4133921	ERR4133921	ERS4552195	-	2009	Nepal	local	-	Nepal	Targeted [Other]	Blood	-	PAH	-	33085725	Exclude	4.3.1.2	CipNS	1	0	0	-	-	0	0	0	0	0	0	0	0	0	0	0	0	0	0	0	0	0	0	0	0	0	0	0	0	0	0
01TY447	ERR4133991	ERR4133991	ERS4552265	-	2010	Nepal	local	-	Nepal	Targeted [Other]	Blood	-	PAH	-	33085725	Exclude	4.3.1.2	CipNS	1	0	0	-	-	0	0	0	0	0	0	0	0	0	0	0	0	0	0	0	0	0	0	0	0	0	0	0	0	0	0
293002	SRR5974903	SRR5974903	SRS2465067	-	2016	India	travel	India	United Kingdom	Non Targeted [Reference lab]	-	-	PHE	Marie Chattaway	27069781	Include	4.3.1.2	CipNS	1	0	0	-	-	0	0	0	0	0	0	0	0	0	0	0	0	0	0	0	0	0	0	0	0	0	0	0	0	0	0
BP2343	20957_7#135	ERR1764372	SAMEA4384741	-	2016	India	Not Provided	-	India	Targeted [AMR investigation]	Blood	-	CMC	-	32003431	Exclude	4.3.1.2	CipNS	1	0	0	-	-	0	0	0	0	0	0	0	0	0	0	0	0	0	0	0	0	0	0	0	0	0	0	0	0	0	0
B12458	21052_3#110	ERR1788846	SAMEA4384590	-	2008	India	Not Provided	-	India	Targeted [AMR investigation]	Blood	-	CMC	-	32003431	Exclude	4.3.1.2	CipNS	1	0	0	-	-	0	0	0	0	0	0	0	0	0	0	0	0	0	0	0	0	0	0	0	0	0	0	0	0	0	0
B11867	21052_3#123	ERR1788859	SAMEA4384724	-	2009	India	Not Provided	-	India	Targeted [AMR investigation]	Blood	-	CMC	-	32003431	Exclude	4.3.1.2	CipNS	1	0	0	-	-	0	0	0	0	0	0	0	0	0	0	0	0	0	0	0	0	0	0	0	0	0	0	0	0	0	0
01TY233	ERR4133949	ERR4133949	ERS4552223	-	2009	Nepal	local	-	Nepal	Targeted [Other]	Blood	-	PAH	-	33085725	Exclude	4.3.1.2	CipNS	1	0	0	-	-	0	0	0	0	0	0	0	0	0	0	0	0	0	0	0	0	0	0	0	0	0	0	0	0	0	0
080047TY	DRR071026	DRR071026	SAMD00061265	-	2008	-	travel	-	Japan	Targeted [Other]	Blood	Symptomatic	NDJ	-	29255729	Exclude	4.3.1.2	CipNS	1	0	0	-	-	0	0	0	0	0	0	0	0	0	0	0	0	0	0	0	0	0	0	0	0	0	0	0	0	0	0
185430	SRR5215477	SRR5215477	SRS1946626	-	2015	India	travel	India	United Kingdom	Non Targeted [Reference lab]	-	-	PHE	Marie Chattaway	27069781	Include	4.3.1.2	CipNS	1	0	0	-	-	0	0	0	0	0	0	0	0	0	0	0	0	0	0	0	0	0	0	0	0	0	0	0	0	0	0
11800_1_48_IndH07044209_2007	11800_1#48	ERR1017064	SAMEA2228057	H07044209	2007	India	travel	India	United Kingdom	Non Targeted [Reference lab]	Blood	-	PHE	Marie Chattaway (orignially Elizabeth De Pinna)	27703135	Include	4.3.1.2	CipNS	1	0	0	-	-	0	0	0	0	0	0	0	0	0	0	0	0	0	0	0	0	0	0	0	0	0	0	0	0	0	0
STY28_MERGE_AL513382	ERR1079238	ERR1079238	ERS866115	-	2012	Nepal	local	-	Nepal	Non Targeted [Other]	Blood	-	PAH	-	26974227	Include	4.3.1.2	CipNS	1	0	0	-	-	0	0	0	0	0	0	0	0	0	0	0	0	0	0	0	0	0	0	0	0	0	0	0	0	0	0
ERS1545424	20087_8#15	ERR1837148	ERS1545424	-	2014	Nepal	local	-	Nepal	Non Targeted [Surveillance Study]	Blood	Symptomatic	PAH	Carl Britto	29684021	Include	4.3.1.2	CipNS	1	0	0	-	-	0	0	0	0	0	0	0	0	0	0	0	0	0	0	0	0	0	0	0	0	0	0	0	0	0	0
B12774	21052_3#76	ERR1788812	SAMEA4384573	-	2004	India	Not Provided	-	India	Targeted [AMR investigation]	Blood	-	CMC	-	32003431	Exclude	4.3.1.2	CipNS	1	0	0	-	-	0	0	0	0	0	0	0	0	0	0	0	0	0	0	0	0	0	0	0	0	0	0	0	0	0	0
ERS1545623	22027_3#2	ERR2213819	ERS1545623	-	2016	Nepal	local	-	Nepal	Non Targeted [Surveillance Study]	Blood	Symptomatic	PAH	Carl Britto	29684021	Include	4.3.1.2	CipNS	1	0	0	-	-	0	0	0	0	0	0	0	0	0	0	0	0	0	0	0	0	0	0	0	0	0	0	0	0	0	0
01TY256	ERR4133951	ERR4133951	ERS4552225	-	2009	Nepal	local	-	Nepal	Targeted [Other]	Blood	-	PAH	-	33085725	Exclude	4.3.1.2	CipNS	1	0	0	-	-	0	0	0	0	0	0	0	0	0	0	0	0	0	0	0	0	0	0	0	0	0	0	0	0	0	0
01TY305	ERR4133961	ERR4133961	ERS4552235	-	2010	Nepal	local	-	Nepal	Targeted [Other]	Blood	-	PAH	-	33085725	Exclude	4.3.1.2	CipNS	1	0	0	-	-	0	0	0	0	0	0	0	0	0	0	0	0	0	0	0	0	0	0	0	0	0	0	0	0	0	0
H120480474	SRR1646264	SRR1646264	SRS740916	-	2012	United Kingdom	Not Provided	-	United Kingdom	Non Targeted [Reference lab]	-	-	PHE	Marie Chattaway	27069781	Include	4.3.1.2	CipNS	1	0	0	-	-	0	0	0	0	0	0	0	0	0	0	0	0	0	0	0	0	0	0	0	0	0	0	0	0	0	0
B8784	21052_3#137	ERR1788873	SAMEA4384822	-	2010	India	Not Provided	-	India	Targeted [AMR investigation]	Blood	-	CMC	-	32003431	Exclude	4.3.1.2	CipNS	1	0	0	-	-	0	0	0	0	0	0	0	0	0	0	0	0	0	0	0	0	0	0	0	0	0	0	0	0	0	0
B9577	21052_3#62	ERR1788798	SAMEA4384566	-	2001	India	Not Provided	-	India	Targeted [AMR investigation]	Blood	-	CMC	-	32003431	Exclude	4.3.1.2	CipNS	1	0	0	-	-	0	0	0	0	0	0	0	0	0	0	0	0	0	0	0	0	0	0	0	0	0	0	0	0	0	0
01TY443	ERR4133988	ERR4133988	ERS4552262	-	2010	Nepal	local	-	Nepal	Targeted [Other]	Blood	-	PAH	-	33085725	Exclude	4.3.1.2	CipNS	1	0	0	-	-	0	0	0	0	0	0	0	0	0	0	0	0	0	0	0	0	0	0	0	0	0	0	0	0	0	0
10492_1_72_IndMDUST385_2011	10492_1#72	ERR352325	SAMEA2155233	MDUST385	2011	India	travel	India	Australia	Non Targeted [Reference lab]	Blood	-	MDU	Mary Valcanis	25961941	Include	4.3.1.2	CipNS	1	0	0	-	-	0	0	0	0	0	0	0	0	0	0	0	0	0	0	0	0	0	0	0	0	0	0	0	0	0	0
18669	SRR3048864	SRR3048864	SRS1219462	-	2014	-	travel	-	United Kingdom	Non Targeted [Reference lab]	-	-	PHE	Marie Chattaway	27069781	Exclude	4.3.1.2	CipNS	1	0	0	-	-	0	0	0	0	0	0	0	0	0	0	0	0	0	0	0	0	0	0	0	0	0	0	0	0	0	0
12STY244_AL513382	ERR1079309	ERR1079309	ERS866058	-	2014	Nepal	local	-	Nepal	Non Targeted [Other]	Blood	-	PAH	-	26974227	Include	4.3.1.2	CipNS	1	0	0	-	-	0	0	0	0	0	0	0	0	0	0	0	0	0	0	0	0	0	0	0	0	0	0	0	0	0	0
B1466	21052_3#103	ERR1788839	SAMEA4384719	-	2007	India	Not Provided	-	India	Targeted [AMR investigation]	Blood	-	CMC	-	32003431	Exclude	4.3.1.2	CipNS	1	0	0	-	-	0	0	0	0	0	0	0	0	0	0	0	0	0	0	0	0	0	0	0	0	0	0	0	0	0	0
B24872	21052_3#117	ERR1788853	SAMEA4384788	-	2008	India	Not Provided	-	India	Targeted [AMR investigation]	Blood	-	CMC	-	32003431	Exclude	4.3.1.2	CipNS	1	0	0	-	-	0	0	0	0	0	0	0	0	0	0	0	0	0	0	0	0	0	0	0	0	0	0	0	0	0	0
GB003	5319_8#3	ERR026900	ERS013568	-	2009	Nepal	local	-	Nepal	Non Targeted [Surveillance Study]	Stool	Asymptomatic Carrier	PAH	-	33085725	Exclude	4.3.1.2	CipNS	1	0	0	-	-	0	0	0	0	0	0	0	0	0	0	0	0	0	0	0	0	0	0	0	0	0	0	0	0	0	0
01TY208	ERR4133943	ERR4133943	ERS4552217	-	2009	Nepal	local	-	Nepal	Targeted [Other]	Blood	-	PAH	-	33085725	Exclude	4.3.1.2	CipNS	1	0	0	-	-	0	0	0	0	0	0	0	0	0	0	0	0	0	0	0	0	0	0	0	0	0	0	0	0	0	0
89090	SRR1967073	SRR1967073	SRS903678	-	2015	-	travel	-	United Kingdom	Non Targeted [Reference lab]	-	-	PHE	Marie Chattaway	27069781	Exclude	4.3.1.2	CipNS	1	0	0	-	-	0	0	0	0	0	0	0	0	0	0	0	0	0	0	0	0	0	0	0	0	0	0	0	0	0	0
282584	SRR5974914	SRR5974914	SRS2465078	-	2016	India	travel	India	United Kingdom	Non Targeted [Reference lab]	-	-	PHE	Marie Chattaway	27069781	Include	4.3.1.2	CipNS	1	0	0	-	-	0	0	0	0	0	0	0	0	0	0	0	0	0	0	0	0	0	0	0	0	0	0	0	0	0	0
B4812	21052_3#21	ERR1788757	SAMEA4384776	-	1991	India	Not Provided	-	India	Targeted [AMR investigation]	Blood	-	CMC	-	32003431	Exclude	4.3.1.2	CipS	0	0	0	MDR	-	0	0	0	0	0	0	0	0	0	1	1	0	0	0	0	1	1	0	0	0	0	0	0	1	0	1
B24099	21052_3#131	ERR1788867	SAMEA4384726	-	2010	India	Not Provided	-	India	Targeted [AMR investigation]	Blood	-	CMC	-	32003431	Exclude	4.3.1.2	CipNS	1	0	0	-	-	0	0	0	0	0	0	0	0	0	0	0	0	0	0	0	0	0	0	0	0	0	0	0	0	0	0
B8927	21052_3#49	ERR1788785	SAMEA4384835	-	1996	India	Not Provided	-	India	Targeted [AMR investigation]	Blood	-	CMC	-	32003431	Exclude	4.3.1.2	CipNS	1	0	0	MDR	-	0	0	0	0	0	0	0	0	0	1	1	0	0	0	0	1	1	0	0	0	0	0	0	1	0	1
H123240558	SRR1645159	SRR1645159	SRS739859	-	2012	United Kingdom	Not Provided	-	United Kingdom	Non Targeted [Reference lab]	-	-	PHE	Marie Chattaway	27069781	Include	4.3.1.2	CipNS	1	0	0	-	-	0	0	0	0	0	0	0	0	0	0	0	0	0	0	0	0	0	0	0	0	0	0	0	0	0	0
H121340344	SRR1645167	SRR1645167	SRS739867	-	2012	United Kingdom	Not Provided	-	United Kingdom	Non Targeted [Reference lab]	-	-	PHE	Marie Chattaway	27069781	Include	4.3.1.2	CipNS	1	0	0	-	-	0	0	0	0	0	0	0	0	0	0	0	0	0	0	0	0	0	0	0	0	0	0	0	0	0	0
173759	SRR5500475	SRR5500475	SRS2163091	-	2015	India	travel	India	United Kingdom	Non Targeted [Reference lab]	-	-	PHE	Marie Chattaway	27069781	Include	4.3.1.2	CipNS	1	0	0	-	-	0	0	0	0	0	0	0	0	0	0	0	0	0	0	0	0	0	0	0	0	0	0	0	0	0	0
10541_2_21_IndMDUST225_2011	10541_2#21	ERR352954	SAMEA1972237	MDUST225	2011	India	travel	India	Australia	Non Targeted [Reference lab]	Blood	-	MDU	Mary Valcanis	25961941	Include	4.3.1.2	CipNS	1	0	0	-	-	0	0	0	0	0	0	0	0	0	0	0	0	0	0	0	0	0	0	0	0	0	0	0	0	0	0
10492_1_20_IndMDUST169_2011	10492_1#20	ERR352273	SAMEA2149594	MDUST169	2011	India	travel	India	Australia	Non Targeted [Reference lab]	Blood	-	MDU	Mary Valcanis	25961941	Include	4.3.1.2	CipNS	1	0	0	-	-	0	0	0	0	0	0	0	0	0	0	0	0	0	0	0	0	0	0	0	0	0	0	0	0	0	0
7435	SRR1967741	SRR1967741	SRS904351	-	2014	Pakistan	travel	Pakistan	United Kingdom	Non Targeted [Reference lab]	-	-	PHE	Marie Chattaway	27069781	Include	4.3.1.2	CipNS	1	0	0	-	-	0	0	0	0	0	0	0	0	0	0	0	0	0	0	0	0	0	0	0	0	0	0	0	0	0	0
STY15_MERGE_AL513382	ERR1079234	ERR1079234	ERS866104	-	2012	Nepal	local	-	Nepal	Non Targeted [Other]	Blood	-	PAH	-	26974227	Include	4.3.1.2	CipNS	1	0	0	-	-	0	0	0	0	0	0	0	0	0	0	0	0	0	0	0	0	0	0	0	0	0	0	0	0	0	0
H150680623	SRR1966696	SRR1966696	SRS903407	-	2015	India	travel	India	United Kingdom	Non Targeted [Reference lab]	-	-	PHE	Marie Chattaway	27069781	Include	4.3.1.2	CipNS	1	0	0	-	-	0	0	0	0	0	0	0	0	0	0	0	0	0	0	0	0	0	0	0	0	0	0	0	0	0	0
188363	SRR3323041	SRR3323041	SRS1372032	-	2015	United Kingdom	local	-	United Kingdom	Non Targeted [Reference lab]	-	-	PHE	Marie Chattaway	27069781	Include	4.3.1.2	CipNS	1	0	0	-	-	0	0	0	0	0	0	0	0	0	0	0	0	0	0	0	0	0	0	0	0	0	0	0	0	0	0
179800	SRR5500479	SRR5500479	SRS2163086	-	2015	United Kingdom	Not Provided	-	United Kingdom	Non Targeted [Reference lab]	-	-	PHE	Marie Chattaway	27069781	Include	4.3.1.2	CipNS	1	0	0	-	-	0	0	0	0	0	0	0	0	0	0	0	0	0	0	0	0	0	0	0	0	0	0	0	0	0	0
311189_293103	ERR2663586	ERR2663586	SAMEA4759174	-	2001	Bangladesh	local	-	Bangladesh	Targeted [AMR investigation]	Blood	Symptomatic	CHR	Senjuti Saha	30425150	Exclude	4.3.1.2	CipNS	1	0	0	MDR	-	0	0	0	0	0	0	0	0	0	1	1	0	0	0	0	1	1	0	0	0	0	0	0	1	0	1
10607_2_40_MalA58390_2010	10607_2#40	ERR360832	SAMEA1971985	A58390	2010	Malawi	local	-	Malawi	Non Targeted [Routine diagnostics]	Blood	Symptomatic	MLW	Nick Feasey; Chisomo Msefula	25961941	Include	4.3.1.2	CipNS	1	0	0	-	-	0	0	0	0	0	0	0	0	0	0	0	0	0	0	0	0	0	0	0	0	0	0	0	0	0	0
H150720554	SRR1966317	SRR1966317	SRS902935	-	2015	India	travel	India	United Kingdom	Non Targeted [Reference lab]	-	-	PHE	Marie Chattaway	27069781	Include	4.3.1.2	CipNS	1	0	0	-	-	0	0	0	0	0	0	0	0	0	0	0	0	0	0	0	0	0	0	0	0	0	0	0	0	0	0
166273	SRR5500450	SRR5500450	SRS2163063	-	2015	Pakistan	travel	Pakistan	United Kingdom	Non Targeted [Reference lab]	-	-	PHE	Marie Chattaway	27069781	Include	4.3.1.2	CipNS	1	0	0	-	-	0	0	0	0	0	0	0	0	0	0	0	0	0	0	0	0	0	0	0	0	0	0	0	0	0	0
10607_2_32_MalA59217_2010	10607_2#32	ERR360824	SAMEA2162032	A59217	2010	Malawi	local	-	Malawi	Non Targeted [Routine diagnostics]	Blood	Symptomatic	MLW	Nick Feasey; Chisomo Msefula	25961941	Include	4.3.1.2	CipNS	1	0	0	-	-	0	0	0	0	0	0	0	0	0	0	0	0	0	0	0	0	0	0	0	0	0	0	0	0	0	0
B1158	21052_3#144	ERR1788880	SAMEA4384607	-	2011	India	Not Provided	-	India	Targeted [AMR investigation]	Blood	-	CMC	-	32003431	Exclude	4.3.1.2	CipNS	1	0	0	-	-	0	0	0	0	0	0	0	0	0	0	0	0	0	0	0	0	0	0	0	0	0	0	0	0	0	0
53075	SRR3049936	SRR3049936	SRS1220546	-	2014	India	travel	India	United Kingdom	Non Targeted [Reference lab]	-	-	PHE	Marie Chattaway	27069781	Include	4.3.1.2	CipNS	1	0	0	-	-	0	0	0	0	0	0	0	0	0	0	0	0	0	0	0	0	0	0	0	0	0	0	0	0	0	0
B3803	21052_3#15	ERR1788751	SAMEA4384697	-	1991	India	Not Provided	-	India	Targeted [AMR investigation]	Blood	-	CMC	-	32003431	Exclude	4.3.1.2	CipS	0	0	0	-	-	1	0	0	0	0	0	0	0	0	0	0	0	0	0	0	0	0	0	0	0	0	0	0	0	0	0
B3474	21052_3#19	ERR1788755	SAMEA4384698	-	1991	India	Not Provided	-	India	Targeted [AMR investigation]	Blood	-	CMC	-	32003431	Exclude	4.3.1.2	CipNS	1	0	0	MDR	-	0	0	0	0	0	0	0	0	0	1	1	0	0	0	0	1	1	0	0	0	0	0	0	1	0	1
63670	SRR1967615	SRR1967615	SRS904204	-	2014	India	travel	India	United Kingdom	Non Targeted [Reference lab]	-	-	PHE	Marie Chattaway	27069781	Include	4.3.1.2	CipS	0	0	0	-	-	1	0	0	0	0	0	0	0	0	0	0	0	0	0	0	0	0	0	0	0	0	0	0	0	0	0
10541_2_9_IndMDUST180_2011	10541_2#9	ERR357446	SAMEA2157713	MDUST180	2011	India	travel	India	Australia	Non Targeted [Reference lab]	Blood	-	MDU	Mary Valcanis	25961941	Include	4.3.1.2	CipNS	1	0	0	-	-	0	0	0	0	0	0	0	0	0	0	0	0	0	0	0	0	0	0	0	0	0	0	0	0	0	0
11642_2_39_IndH10294193_2010	11642_2#39	ERR422787	SAMEA2228137	H10294193	2010	India	travel	India	United Kingdom	Non Targeted [Reference lab]	Blood	-	PHE	Marie Chattaway (orignially Elizabeth De Pinna)	27703135	Include	4.3.1.2	CipNS	1	0	0	-	-	0	0	0	0	0	0	0	0	0	0	0	0	0	0	0	0	0	0	0	0	0	0	0	0	0	0
10562_2_11_IndMDUST148_2012	10562_2#11	ERR357766	SAMEA2156754	MDUST148	2012	India	travel	India	Australia	Non Targeted [Reference lab]	Blood	-	MDU	Mary Valcanis	25961941	Include	4.3.1.2	CipNS	1	0	0	-	-	0	0	0	0	0	0	0	0	0	0	0	0	0	0	0	0	0	0	0	0	0	0	0	0	0	0
ERS3400296	ERR4362556	ERR4362556	SAMEA5596086	-	2017	Bangladesh	local	-	Bangladesh	Non Targeted [Surveillance Study]	Blood	-	CHR	Senjuti Saha	33593966	Include	4.3.1.2	CipNS	1	0	0	-	-	0	0	0	0	0	0	0	0	0	0	0	0	0	0	0	0	0	0	0	0	0	0	0	0	0	0
11800_1_56_PakH07336300_2007	11800_1#56	ERR1017070	SAMEA2228065	H07336300	2007	Pakistan	travel	Pakistan	United Kingdom	Non Targeted [Reference lab]	Blood	-	PHE	Marie Chattaway (orignially Elizabeth De Pinna)	27703135	Include	4.3.1.2	CipS	0	0	0	-	-	1	0	0	0	0	0	0	0	0	0	0	0	0	0	0	0	0	0	0	0	0	0	0	0	0	0
28STY239_AL513382	ERR1079306	ERR1079306	ERS866090	-	2014	Nepal	local	-	Nepal	Non Targeted [Other]	Blood	-	PAH	-	26974227	Include	4.3.1.2	CipNS	1	0	0	-	-	0	0	0	0	0	0	0	0	0	0	0	0	0	0	0	0	0	0	0	0	0	0	0	0	0	0
122692	SRR5990003	SRR5990003	SRS2477707	-	2015	India	travel	India	United Kingdom	Non Targeted [Reference lab]	-	-	PHE	Marie Chattaway	27069781	Include	4.3.1.2	CipNS	1	0	0	-	-	0	0	0	0	0	0	0	0	0	0	0	0	0	0	0	0	0	0	0	0	0	0	0	0	0	0
ERS1545491	20621_8#3	ERR1837215	ERS1545491	-	2009	Nepal	local	-	Nepal	Non Targeted [Surveillance Study]	Blood	Symptomatic	PAH	Carl Britto	29684021	Include	4.3.1.2	CipNS	1	0	0	-	-	0	0	0	0	0	0	0	0	0	0	0	0	0	0	0	0	0	0	0	0	0	0	0	0	0	0
B22096	21052_3#181	ERR1788917	SAMEA4384796	-	2015	India	Not Provided	-	India	Targeted [AMR investigation]	Blood	-	CMC	-	32003431	Exclude	4.3.1.2	CipNS	1	0	0	-	-	0	0	0	0	0	0	0	0	0	0	0	0	0	0	0	0	0	0	0	0	0	0	0	0	0	0
2533_AL513382	ERR1079310	ERR1079310	ERS870199	-	2013	Nepal	local	-	Nepal	Non Targeted [Other]	Blood	-	PAH	-	26974227	Include	4.3.1.2	CipNS	1	0	0	-	-	0	0	0	0	0	0	0	0	0	0	0	0	0	0	0	0	0	0	0	0	0	0	0	0	0	0
01TY069	ERR4133915	ERR4133915	ERS4552189	-	2008	Nepal	local	-	Nepal	Targeted [Other]	Blood	-	PAH	-	33085725	Exclude	4.3.1.2	CipNS	1	0	0	-	-	0	0	0	0	0	0	0	0	0	0	0	0	0	0	0	0	0	0	0	0	0	0	0	0	0	0
01TY077	ERR4133917	ERR4133917	ERS4552191	-	2008	Nepal	local	-	Nepal	Targeted [Other]	Blood	-	PAH	-	33085725	Exclude	4.3.1.2	CipNS	1	0	0	-	-	0	0	0	0	0	0	0	0	0	0	0	0	0	0	0	0	0	0	0	0	0	0	0	0	0	0
01TY394	ERR4133978	ERR4133978	ERS4552252	-	2010	Nepal	local	-	Nepal	Targeted [Other]	Blood	-	PAH	-	33085725	Exclude	4.3.1.2	CipNS	1	0	0	-	-	0	0	0	0	0	0	0	0	0	0	0	0	0	0	0	0	0	0	0	0	0	0	0	0	0	0
5933	SRR1967393	SRR1967393	SRS904022	-	2014	India	travel	India	United Kingdom	Non Targeted [Reference lab]	-	-	PHE	Marie Chattaway	27069781	Include	4.3.1.2	CipNS	1	0	0	-	-	0	0	0	0	0	0	0	0	0	0	0	0	0	0	0	0	0	0	0	0	0	0	0	0	0	0
93508	SRR1968714	SRR1968714	SRS905347	-	2015	India	travel	India	United Kingdom	Non Targeted [Reference lab]	-	-	PHE	Marie Chattaway	27069781	Include	4.3.1.2	CipNS	1	0	0	-	-	0	0	0	0	0	0	0	0	0	0	0	0	0	0	0	0	0	0	0	0	0	0	0	0	0	0
B23530	21052_3#116	ERR1788852	SAMEA4384593	-	2008	India	Not Provided	-	India	Targeted [AMR investigation]	Blood	-	CMC	-	32003431	Exclude	4.3.1.2	CipNS	1	0	0	-	-	0	0	0	0	0	0	0	0	0	0	0	0	0	0	0	0	0	0	0	0	0	0	0	0	0	0
B359	21052_3#118	ERR1788854	SAMEA4384594	-	2009	India	Not Provided	-	India	Targeted [AMR investigation]	Blood	-	CMC	-	32003431	Exclude	4.3.1.2	CipNS	1	0	0	-	-	0	0	0	0	0	0	0	0	0	0	0	0	0	0	0	0	0	0	0	0	0	0	0	0	0	0
H122720606	SRR1645168	SRR1645168	SRS739868	-	2012	United Kingdom	Not Provided	-	United Kingdom	Non Targeted [Reference lab]	-	-	PHE	Marie Chattaway	27069781	Include	4.3.1.2	CipNS	1	0	0	-	-	0	0	0	0	0	0	0	0	0	0	0	0	0	0	0	0	0	0	0	0	0	0	0	0	0	0
H143540772	SRR1966573	SRR1966573	SRS903262	-	2014	India	travel	India	United Kingdom	Non Targeted [Reference lab]	-	-	PHE	Marie Chattaway	27069781	Include	4.3.1.2	CipNS	1	0	0	-	-	0	0	0	0	0	0	0	0	0	0	0	0	0	0	0	0	0	0	0	0	0	0	0	0	0	0
229066	SRR5974904	SRR5974904	SRS2465068	-	2016	India	travel	India	United Kingdom	Non Targeted [Reference lab]	-	-	PHE	Marie Chattaway	27069781	Include	4.3.1.2	CipNS	1	0	0	-	-	0	0	0	0	0	0	0	0	0	0	0	0	0	0	0	0	0	0	0	0	0	0	0	0	0	0
B8340	21052_3#55	ERR1788791	SAMEA4384707	-	1999	India	Not Provided	-	India	Targeted [AMR investigation]	Blood	-	CMC	-	32003431	Exclude	4.3.1.2	CipNS	1	0	0	MDR	-	0	0	0	0	0	0	0	0	0	1	1	0	0	0	0	1	1	0	0	0	0	0	0	1	0	1
B13711	21052_3#130	ERR1788866	SAMEA4384600	-	2010	India	Not Provided	-	India	Targeted [AMR investigation]	Blood	-	CMC	-	32003431	Exclude	4.3.1.2	CipNS	1	0	0	-	-	0	0	0	0	0	0	0	0	0	0	0	0	0	0	0	0	0	0	0	0	0	0	0	0	0	0
B10176	21052_3#182	ERR1788918	SAMEA4384626	-	2015	India	Not Provided	-	India	Targeted [AMR investigation]	Blood	-	CMC	-	32003431	Exclude	4.3.1.2	CipNS	1	0	0	-	-	0	0	0	0	0	0	0	0	0	0	0	0	0	0	0	0	0	0	0	0	0	0	0	0	0	0
BP3206	21052_3#187	ERR1788923	SAMEA4384740	-	2015	India	Not Provided	-	India	Targeted [AMR investigation]	Blood	-	CMC	-	32003431	Exclude	4.3.1.2	CipS	0	0	0	-	-	1	0	0	0	0	0	0	0	0	0	0	0	0	0	0	0	0	0	0	0	0	0	0	0	0	0
5887	SRR1968948	SRR1968948	SRS905647	-	2014	United Kingdom	Not Provided	-	United Kingdom	Non Targeted [Reference lab]	-	-	PHE	Marie Chattaway	27069781	Include	4.3.1.2	CipNS	1	0	0	-	-	0	0	0	0	0	0	0	0	0	0	0	0	0	0	0	0	0	0	0	0	0	0	0	0	0	0
345425	SRR5500459	SRR5500459	SRS2163072	-	2015	India	travel	India	United Kingdom	Non Targeted [Reference lab]	-	-	PHE	Marie Chattaway	27069781	Include	4.3.1.2	CipNS	1	0	0	-	-	0	0	0	0	0	0	0	0	0	0	0	0	0	0	0	0	0	0	0	0	0	0	0	0	0	0
B8746	21052_3#44	ERR1788780	SAMEA4384557	-	1994	India	Not Provided	-	India	Targeted [AMR investigation]	Blood	-	CMC	-	32003431	Exclude	4.3.1.2	CipNS	1	0	0	MDR	-	0	0	0	0	0	0	0	0	0	1	1	0	0	0	0	1	1	0	0	0	0	0	0	1	0	1
10561_2_12_Nepnp8_2011	10561_2#12	ERR357587	SAMEA2144076	np8	2011	Nepal	local	-	Nepal	Non Targeted [Surveillance Study]	Blood	Symptomatic	PAH	Abhilasha Karkey; Buddha Basnyat; Steve Baker	25961941	Include	4.3.1.2	CipNS	1	0	0	-	-	0	0	0	0	0	0	0	0	0	0	0	0	0	0	0	0	0	0	0	0	0	0	0	0	0	0
116586	SRR5500463	SRR5500463	SRS2163076	-	2015	India	travel	India	United Kingdom	Non Targeted [Reference lab]	-	-	PHE	Marie Chattaway	27069781	Include	4.3.1.2	CipNS	1	0	0	-	-	0	0	0	0	0	0	0	0	0	0	0	0	0	0	0	0	0	0	0	0	0	0	0	0	0	0
172294	SRR5500515	SRR5500515	SRS2163124	-	2015	India	travel	India	United Kingdom	Non Targeted [Reference lab]	-	-	PHE	Marie Chattaway	27069781	Include	4.3.1.2	CipNS	1	0	0	-	-	0	0	0	0	0	0	0	0	0	0	0	0	0	0	0	0	0	0	0	0	0	0	0	0	0	0
10561_2_63_Nepnp67_2011	10561_2#63	ERR357638	SAMEA2146059	np67	2011	Nepal	local	-	Nepal	Non Targeted [Surveillance Study]	Blood	Symptomatic	PAH	Abhilasha Karkey; Buddha Basnyat; Steve Baker	25961941	Include	4.3.1.2	CipNS	1	0	0	-	-	0	0	0	0	0	0	0	0	0	0	0	0	0	0	0	0	0	0	0	0	0	0	0	0	0	0
11642_2_21_IndH10106250_2010	11642_2#21	ERR422770	SAMEA2228120	H10106250	2010	India	travel	India	United Kingdom	Non Targeted [Reference lab]	Blood	-	PHE	Marie Chattaway (orignially Elizabeth De Pinna)	27703135	Include	4.3.1.2	CipNS	1	0	0	-	-	0	0	0	0	0	0	0	0	0	0	0	0	0	0	0	0	0	0	0	0	0	0	0	0	0	0
10561_2_50_Nepnp60_2011	10561_2#50	ERR357625	SAMEA2153127	np60	2011	Nepal	local	-	Nepal	Non Targeted [Surveillance Study]	Blood	Symptomatic	PAH	Abhilasha Karkey; Buddha Basnyat; Steve Baker	25961941	Include	4.3.1.2	CipNS	1	0	0	-	-	0	0	0	0	0	0	0	0	0	0	0	0	0	0	0	0	0	0	0	0	0	0	0	0	0	0
10492_1_33_UnkMDUST223_2011	10492_1#33	ERR352286	SAMEA2149773	MDUST223	2011	-	travel	-	Australia	Non Targeted [Reference lab]	Blood	-	MDU	Mary Valcanis	25961941	Exclude	4.3.1.2	CipNS	1	0	0	-	-	0	0	0	0	0	0	0	0	0	0	0	0	0	0	0	0	0	0	0	0	0	0	0	0	0	0
10071_3_20_BanTY589_2012	10071_3#20	ERR337996	SAMEA2056958	TY589	2012	Bangladesh	local	-	Bangladesh	Non Targeted [Surveillance Study]	Blood	-	CMH	Chris Parry; Md Abul Faiz	25961941	Include	4.3.1.2	CipNS	1	0	0	-	-	0	0	0	0	0	0	0	0	0	0	0	0	0	0	0	0	0	0	0	0	0	0	0	0	0	0
B7618	21052_3#75	ERR1788811	SAMEA4384712	-	2004	India	Not Provided	-	India	Targeted [AMR investigation]	Blood	-	CMC	-	32003431	Exclude	4.3.1.2	CipNS	1	0	0	-	-	0	0	0	0	0	0	0	0	0	0	0	0	0	0	0	0	0	0	0	0	0	0	0	0	0	0
10425_1_2_Nepnp69_2011	10425_1#2	ERR349332	SAMEA2159710	np69	2011	Nepal	local	-	Nepal	Non Targeted [Surveillance Study]	Blood	Symptomatic	PAH	Abhilasha Karkey; Buddha Basnyat; Steve Baker	25961941	Include	4.3.1.2	CipNS	1	0	0	-	-	0	0	0	0	0	0	0	0	0	0	0	0	0	0	0	0	0	0	0	0	0	0	0	0	0	0
10561_2_3_Nepnp94_2011	10561_2#3	ERR357578	SAMEA2145334	np94	2011	Nepal	local	-	Nepal	Non Targeted [Surveillance Study]	Blood	Symptomatic	PAH	Abhilasha Karkey; Buddha Basnyat; Steve Baker	25961941	Include	4.3.1.2	CipNS	1	0	0	-	-	0	0	0	0	0	0	0	0	0	0	0	0	0	0	0	0	0	0	0	0	0	0	0	0	0	0
ERS1545450	20087_8#41	ERR1837174	ERS1545450	-	2013	Nepal	local	-	Nepal	Non Targeted [Surveillance Study]	Blood	Symptomatic	PAH	Carl Britto	29684021	Include	4.3.1.2	CipNS	1	0	0	-	-	0	0	0	0	0	0	0	0	0	0	0	0	0	0	0	0	0	0	0	0	0	0	0	0	0	0
ERS1545479	20087_8#70	ERR1837203	ERS1545479	-	2009	Nepal	local	-	Nepal	Non Targeted [Surveillance Study]	Blood	Symptomatic	PAH	Carl Britto	29684021	Include	4.3.1.2	CipNS	1	0	0	-	-	0	0	0	0	0	0	0	0	0	0	0	0	0	0	0	0	0	0	0	0	0	0	0	0	0	0
ERS1545530	20621_8#42	ERR1837254	ERS1545530	-	2011	Nepal	local	-	Nepal	Non Targeted [Surveillance Study]	Blood	Symptomatic	PAH	Carl Britto	29684021	Include	4.3.1.2	CipNS	1	0	0	-	-	0	0	0	0	0	0	0	0	0	0	0	0	0	0	0	0	0	0	0	0	0	0	0	0	0	0
ERS1545540	20621_8#52	ERR1837264	ERS1545540	-	2012	Nepal	local	-	Nepal	Non Targeted [Surveillance Study]	Blood	Symptomatic	PAH	Carl Britto	29684021	Include	4.3.1.2	CipNS	1	0	0	-	-	0	0	0	0	0	0	0	0	0	0	0	0	0	0	0	0	0	0	0	0	0	0	0	0	0	0
B22053	21052_3#179	ERR1788915	SAMEA4384738	-	2015	India	Not Provided	-	India	Targeted [AMR investigation]	Blood	-	CMC	-	32003431	Exclude	4.3.1.2	CipNS	1	0	0	-	-	0	0	0	0	0	0	0	0	0	0	0	0	0	0	0	0	0	0	0	0	0	0	0	0	0	0
01TY421	ERR4133983	ERR4133983	ERS4552257	-	2010	Nepal	local	-	Nepal	Targeted [Other]	Blood	-	PAH	-	33085725	Exclude	4.3.1.2	CipNS	1	0	0	-	-	0	0	0	0	0	0	0	0	0	0	0	0	0	0	0	0	0	0	0	0	0	0	0	0	0	0
01TY433	ERR4133986	ERR4133986	ERS4552260	-	2010	Nepal	local	-	Nepal	Targeted [Other]	Blood	-	PAH	-	33085725	Exclude	4.3.1.2	CipNS	1	0	0	-	-	0	0	0	0	0	0	0	0	0	0	0	0	0	0	0	0	0	0	0	0	0	0	0	0	0	0
H145060540	SRR1963107	SRR1963107	SRS900563	-	2014	India	travel	India	United Kingdom	Non Targeted [Reference lab]	-	-	PHE	Marie Chattaway	27069781	Include	4.3.1.2	CipNS	1	0	0	-	-	0	0	0	0	0	0	0	0	0	0	0	0	0	0	0	0	0	0	0	0	0	0	0	0	0	0
208725	SRR5989300	SRR5989300	SRS2477312	-	2016	India	travel	India	United Kingdom	Non Targeted [Reference lab]	-	-	PHE	Marie Chattaway	27069781	Include	4.3.1.2	CipNS	1	0	0	-	-	0	0	0	0	0	0	0	0	0	0	0	0	0	0	0	0	0	0	0	0	0	0	0	0	0	0
H144400574	SRR1965865	SRR1965865	SRS902503	-	2014	India	travel	India	United Kingdom	Non Targeted [Reference lab]	-	-	PHE	Marie Chattaway	27069781	Include	4.3.1.2	CipNS	1	0	0	-	-	0	0	0	0	0	0	0	0	0	0	0	0	0	0	0	0	0	0	0	0	0	0	0	0	0	0
B16078	21052_3#91	ERR1788827	SAMEA4384716	-	2005	India	Not Provided	-	India	Targeted [AMR investigation]	Blood	-	CMC	-	32003431	Exclude	4.3.1.2	CipNS	1	0	0	-	-	0	0	0	0	0	0	0	0	0	0	0	0	0	0	0	0	0	0	0	0	0	0	0	0	0	0
10541_2_20_IndMDUST224_2011	10541_2#20	ERR352953	SAMEA2159126	MDUST224	2011	India	travel	India	Australia	Non Targeted [Reference lab]	Blood	-	MDU	Mary Valcanis	25961941	Include	4.3.1.2	CipNS	1	0	0	-	-	0	0	0	0	0	0	0	0	0	0	0	0	0	0	0	0	0	0	0	0	0	0	0	0	0	0
10561_2_31_Nepnp13_2011	10561_2#31	ERR357606	SAMEA2162257	np13	2011	Nepal	local	-	Nepal	Non Targeted [Surveillance Study]	Blood	Symptomatic	PAH	Abhilasha Karkey; Buddha Basnyat; Steve Baker	25961941	Include	4.3.1.2	CipNS	1	0	0	-	-	0	0	0	0	0	0	0	0	0	0	0	0	0	0	0	0	0	0	0	0	0	0	0	0	0	0
10561_2_39_Nepnp87_2011	10561_2#39	ERR357614	SAMEA1971601	np87	2011	Nepal	local	-	Nepal	Non Targeted [Surveillance Study]	Blood	Symptomatic	PAH	Abhilasha Karkey; Buddha Basnyat; Steve Baker	25961941	Include	4.3.1.2	CipNS	1	0	0	-	-	0	0	0	0	0	0	0	0	0	0	0	0	0	0	0	0	0	0	0	0	0	0	0	0	0	0
B8794	21052_3#28	ERR1788764	SAMEA4384549	-	1992	India	Not Provided	-	India	Targeted [AMR investigation]	Blood	-	CMC	-	32003431	Exclude	4.3.1.2	CipNS	1	0	0	MDR	-	0	0	0	0	0	0	0	0	0	1	1	0	0	0	0	1	1	0	0	0	0	0	0	1	0	1
10492_1_23_UnkMDUST187_2011	10492_1#23	ERR352276	SAMEA2148657	MDUST187	2011	-	travel	-	Australia	Non Targeted [Reference lab]	Blood	-	MDU	Mary Valcanis	25961941	Exclude	4.3.1.2	CipNS	1	0	0	-	-	0	0	0	0	0	0	0	0	0	0	0	0	0	0	0	0	0	0	0	0	0	0	0	0	0	0
10561_2_46_Nepnp88_2011	10561_2#46	ERR357621	SAMEA2163486	np88	2011	Nepal	local	-	Nepal	Non Targeted [Surveillance Study]	Blood	Symptomatic	PAH	Abhilasha Karkey; Buddha Basnyat; Steve Baker	25961941	Include	4.3.1.2	CipNS	1	0	0	-	-	0	0	0	0	0	0	0	0	0	0	0	0	0	0	0	0	0	0	0	0	0	0	0	0	0	0
10561_2_59_Nepnp92_2011	10561_2#59	ERR357634	SAMEA2157074	np92	2011	Nepal	local	-	Nepal	Non Targeted [Surveillance Study]	Blood	Symptomatic	PAH	Abhilasha Karkey; Buddha Basnyat; Steve Baker	25961941	Include	4.3.1.2	CipNS	1	0	0	-	-	0	0	0	0	0	0	0	0	0	0	0	0	0	0	0	0	0	0	0	0	0	0	0	0	0	0
10561_2_64_Nepnp93_2011	10561_2#64	ERR357639	SAMEA2150595	np93	2011	Nepal	local	-	Nepal	Non Targeted [Surveillance Study]	Blood	Symptomatic	PAH	Abhilasha Karkey; Buddha Basnyat; Steve Baker	25961941	Include	4.3.1.2	CipNS	1	0	0	-	-	0	0	0	0	0	0	0	0	0	0	0	0	0	0	0	0	0	0	0	0	0	0	0	0	0	0
10561_2_66_Ind101102_2010	10561_2#66	ERR357641	SAMEA2148985	ERL101102	2010	India	travel	India	New Zealand	Non Targeted [Reference lab]	Stool	-	ESR	Joep de Ligt (originally Muriel Dufour)	25961941	Include	4.3.1.2	CipNS	1	0	0	-	-	0	0	0	0	0	0	0	0	0	0	0	0	0	0	0	0	0	0	0	0	0	0	0	0	0	0
11800_1_53_NepH07288307_2007	11800_1#53	ERR1017067	SAMEA2228062	H07288307	2007	Nepal	travel	Nepal	United Kingdom	Non Targeted [Reference lab]	Blood	-	PHE	Marie Chattaway (orignially Elizabeth De Pinna)	27703135	Include	4.3.1.2	CipNS	1	0	0	-	-	0	0	0	0	0	0	0	0	0	0	0	0	0	0	0	0	0	0	0	0	0	0	0	0	0	0
10562_2_30_IndMDUST240_2011	10562_2#30	ERR357785	SAMEA2146180	MDUST240	2011	India	travel	India	Australia	Non Targeted [Reference lab]	Blood	-	MDU	Mary Valcanis	25961941	Include	4.3.1.2	CipNS	1	0	0	-	-	0	0	0	0	0	0	0	0	0	0	0	0	0	0	0	0	0	0	0	0	0	0	0	0	0	0
SLT0096	SRR12567853	SRR12567853	-	-	2019	India	travel	India	Singapore	Non Targeted [Routine diagnostics]	Stool	-	IDS	Chew Ka Lip; Sophie Octavia	33496224	Include	4.3.1.2	CipR	1	1	0	-	-	0	0	0	0	0	0	0	0	0	0	0	0	0	0	0	0	0	0	0	0	0	0	0	0	0	0
H143900520	SRR1960094	SRR1960094	SRS899811	-	2014	-	travel	-	United Kingdom	Non Targeted [Reference lab]	-	-	PHE	Marie Chattaway	27069781	Exclude	4.3.1.2	CipNS	1	0	0	-	-	0	0	0	0	0	0	0	0	0	0	0	0	0	0	0	0	0	0	0	0	0	0	0	0	0	0
10425_1_3_Nepnp74_2011	10425_1#3	ERR349333	SAMEA2142598	np74	2011	Nepal	local	-	Nepal	Non Targeted [Surveillance Study]	Blood	Symptomatic	PAH	Abhilasha Karkey; Buddha Basnyat; Steve Baker	25961941	Include	4.3.1.2	CipNS	1	0	0	-	-	0	0	0	0	0	0	0	0	0	0	0	0	0	0	0	0	0	0	0	0	0	0	0	0	0	0
ERS1545477	20087_8#68	ERR1837201	ERS1545477	-	2010	Nepal	local	-	Nepal	Non Targeted [Surveillance Study]	Blood	Symptomatic	PAH	Carl Britto	29684021	Include	4.3.1.2	CipNS	1	0	0	-	-	0	0	0	0	0	0	0	0	0	0	0	0	0	0	0	0	0	0	0	0	0	0	0	0	0	0
ERS1545542	20621_8#54	ERR1837266	ERS1545542	-	2012	Nepal	local	-	Nepal	Non Targeted [Surveillance Study]	Blood	Symptomatic	PAH	Carl Britto	29684021	Include	4.3.1.2	CipNS	1	0	0	-	-	0	0	0	0	0	0	0	0	0	0	0	0	0	0	0	0	0	0	0	0	0	0	0	0	0	0
ERS1545548	20621_8#60	ERR1837272	ERS1545548	-	2013	Nepal	local	-	Nepal	Non Targeted [Surveillance Study]	Blood	Symptomatic	PAH	Carl Britto	29684021	Include	4.3.1.2	CipNS	1	0	0	-	-	0	0	0	0	0	0	0	0	0	0	0	0	0	0	0	0	0	0	0	0	0	0	0	0	0	0
B37490	21052_3#162	ERR1788898	SAMEA4384616	-	2013	India	Not Provided	-	India	Targeted [AMR investigation]	Blood	-	CMC	-	32003431	Exclude	4.3.1.2	CipNS	1	0	0	-	-	0	0	0	0	0	0	0	0	0	0	0	0	0	0	0	0	0	0	0	0	0	0	0	0	0	0
B12203	21052_3#70	ERR1788806	SAMEA4384570	-	2004	India	Not Provided	-	India	Targeted [AMR investigation]	Blood	-	CMC	-	32003431	Exclude	4.3.1.2	CipNS	1	0	0	-	-	0	0	0	0	0	0	0	0	0	0	0	0	0	0	0	0	0	0	0	0	0	0	0	0	0	0
B10341	21052_3#85	ERR1788821	SAMEA4384784	-	2005	India	Not Provided	-	India	Targeted [AMR investigation]	Blood	-	CMC	-	32003431	Exclude	4.3.1.2	CipNS	1	0	0	-	-	0	0	0	0	0	0	0	0	0	0	0	0	0	0	0	0	0	0	0	0	0	0	0	0	0	0
ERS1545202	22027_3#41	ERR2213858	ERS1545202	-	2016	Nepal	local	-	Nepal	Non Targeted [Surveillance Study]	Blood	Symptomatic	PAH	Carl Britto	29684021	Include	4.3.1.2	CipNS	1	0	0	-	-	0	0	0	0	0	0	0	0	0	0	0	0	0	0	0	0	0	0	0	0	0	0	0	0	0	0
GB368	5377_5#7	ERR028514	ERS013560	-	2008	Nepal	local	-	Nepal	Non Targeted [Surveillance Study]	Stool	Asymptomatic Carrier	PAH	-	33085725	Exclude	4.3.1.2	CipNS	1	0	0	-	-	0	0	0	0	0	0	0	0	0	0	0	0	0	0	0	0	0	0	0	0	0	0	0	0	0	0
01TY152	ERR4133935	ERR4133935	ERS4552209	-	2009	Nepal	local	-	Nepal	Targeted [Other]	Blood	-	PAH	-	33085725	Exclude	4.3.1.2	CipNS	1	0	0	-	-	0	0	0	0	0	0	0	0	0	0	0	0	0	0	0	0	0	0	0	0	0	0	0	0	0	0
01TY191	ERR4133941	ERR4133941	ERS4552215	-	2009	Nepal	local	-	Nepal	Targeted [Other]	Blood	-	PAH	-	33085725	Exclude	4.3.1.2	CipNS	1	0	0	-	-	0	0	0	0	0	0	0	0	0	0	0	0	0	0	0	0	0	0	0	0	0	0	0	0	0	0
01TY301	ERR4133960	ERR4133960	ERS4552234	-	2010	Nepal	local	-	Nepal	Targeted [Other]	Blood	-	PAH	-	33085725	Exclude	4.3.1.2	CipNS	1	0	0	-	-	0	0	0	0	0	0	0	0	0	0	0	0	0	0	0	0	0	0	0	0	0	0	0	0	0	0
01TY432	ERR4133985	ERR4133985	ERS4552259	-	2010	Nepal	local	-	Nepal	Targeted [Other]	Blood	-	PAH	-	33085725	Exclude	4.3.1.2	CipNS	1	0	0	-	-	0	0	0	0	0	0	0	0	0	0	0	0	0	0	0	0	0	0	0	0	0	0	0	0	0	0
01TY444	ERR4133989	ERR4133989	ERS4552263	-	2010	Nepal	local	-	Nepal	Targeted [Other]	Blood	-	PAH	-	33085725	Exclude	4.3.1.2	CipNS	1	0	0	-	-	0	0	0	0	0	0	0	0	0	0	0	0	0	0	0	0	0	0	0	0	0	0	0	0	0	0
173765	SRR5500448	SRR5500448	SRS2163061	-	2015	India	travel	India	United Kingdom	Non Targeted [Reference lab]	-	-	PHE	Marie Chattaway	27069781	Include	4.3.1.2	CipNS	1	0	0	-	-	0	0	0	0	0	0	0	0	0	0	0	0	0	0	0	0	0	0	0	0	0	0	0	0	0	0
158918	SRR5500525	SRR5500525	SRS2163134	-	2015	India	travel	India	United Kingdom	Non Targeted [Reference lab]	-	-	PHE	Marie Chattaway	27069781	Include	4.3.1.2	CipNS	1	0	0	-	-	0	0	0	0	0	0	0	0	0	0	0	0	0	0	0	0	0	0	0	0	0	0	0	0	0	0
224130	SRR5986489	SRR5986489	SRS2474986	-	2016	India	travel	India	United Kingdom	Non Targeted [Reference lab]	-	-	PHE	Marie Chattaway	27069781	Include	4.3.1.2	CipNS	1	0	0	-	-	0	0	0	0	0	0	0	0	0	0	0	0	0	0	0	0	0	0	0	0	0	0	0	0	0	0
B2207	21052_3#133	ERR1788869	SAMEA4384790	-	2010	India	Not Provided	-	India	Targeted [AMR investigation]	Blood	-	CMC	-	32003431	Exclude	4.3.1.2	CipNS	1	0	0	-	-	0	0	0	0	0	0	0	0	0	0	0	0	0	0	0	0	0	0	0	0	0	0	0	0	0	0
10492_1_12_IndMDUST145_2012	10492_1#12	ERR352265	SAMEA2147412	MDUST145	2012	India	travel	India	Australia	Non Targeted [Reference lab]	Blood	-	MDU	Mary Valcanis	25961941	Include	4.3.1.2	CipNS	1	0	0	-	-	0	0	0	0	0	0	0	0	0	0	0	0	0	0	0	0	0	0	0	0	0	0	0	0	0	0
B22867	21052_3#105	ERR1788841	SAMEA4384820	-	2007	India	Not Provided	-	India	Targeted [AMR investigation]	Blood	-	CMC	-	32003431	Exclude	4.3.1.2	CipNS	1	0	0	-	-	0	0	0	0	0	0	0	0	0	0	0	0	0	0	0	0	0	0	0	0	0	0	0	0	0	0
ERS1867200	23733_3#28	ERR3804512	ERS1867200	-	2016	India	local	-	India	Non Targeted [Surveillance Study]	Blood	Symptomatic	SJB	Carl Britto	31665304	Include	4.3.1.2	CipNS	1	0	0	-	-	0	0	0	0	0	0	0	0	0	0	0	0	0	0	0	0	0	0	0	0	0	0	0	0	0	0
11642_2_67_IndH11354680_2011	11642_2#67	ERR422814	SAMEA2228164	H11354680	2011	India	travel	India	United Kingdom	Non Targeted [Reference lab]	Blood	-	PHE	Marie Chattaway (orignially Elizabeth De Pinna)	27703135	Include	4.3.1.2	CipNS	1	0	0	-	-	0	0	0	0	0	0	0	0	0	0	0	0	0	0	0	0	0	0	0	0	0	0	0	0	0	0
10561_2_13_Nepnp44_2011	10561_2#13	ERR357588	SAMEA2153513	np44	2011	Nepal	local	-	Nepal	Non Targeted [Surveillance Study]	Blood	Symptomatic	PAH	Abhilasha Karkey; Buddha Basnyat; Steve Baker	25961941	Include	4.3.1.2	CipNS	1	0	0	-	-	0	0	0	0	0	0	0	0	0	0	0	0	0	0	0	0	0	0	0	0	0	0	0	0	0	0
10561_2_38_Nepnp51_2011	10561_2#38	ERR357613	SAMEA2149211	np51	2011	Nepal	local	-	Nepal	Non Targeted [Surveillance Study]	Blood	Symptomatic	PAH	Abhilasha Karkey; Buddha Basnyat; Steve Baker	25961941	Include	4.3.1.2	CipNS	1	0	0	-	-	0	0	0	0	0	0	0	0	0	0	0	0	0	0	0	0	0	0	0	0	0	0	0	0	0	0
10561_2_33_Nepnp83_2011	10561_2#33	ERR357608	SAMEA2159733	np83	2011	Nepal	local	-	Nepal	Non Targeted [Surveillance Study]	Blood	Symptomatic	PAH	Abhilasha Karkey; Buddha Basnyat; Steve Baker	25961941	Include	4.3.1.2	CipNS	1	0	0	-	-	0	0	0	0	0	0	0	0	0	0	0	0	0	0	0	0	0	0	0	0	0	0	0	0	0	0
10561_2_57_Nepnp39_2011	10561_2#57	ERR357632	SAMEA2150340	np39	2011	Nepal	local	-	Nepal	Non Targeted [Surveillance Study]	Blood	Symptomatic	PAH	Abhilasha Karkey; Buddha Basnyat; Steve Baker	25961941	Include	4.3.1.2	CipNS	1	0	0	-	-	0	0	0	0	0	0	0	0	0	0	0	0	0	0	0	0	0	0	0	0	0	0	0	0	0	0
10562_2_81_IndMDUST409_2011	10562_2#81	ERR357836	SAMEA2163050	MDUST409	2011	India	travel	India	Australia	Non Targeted [Reference lab]	Blood	-	MDU	Mary Valcanis	25961941	Include	4.3.1.2	CipNS	1	0	0	-	-	0	0	0	0	0	0	0	0	0	0	0	0	0	0	0	0	0	0	0	0	0	0	0	0	0	0
10492_1_36_LebMDUST231_2010	10492_1#36	ERR352289	SAMEA2142560	MDUST231	2010	Lebanon	travel	Lebanon	Australia	Non Targeted [Reference lab]	Blood	-	MDU	Mary Valcanis	25961941	Include	4.3.1.2	CipNS	1	0	0	-	-	0	0	0	0	0	0	0	0	0	0	0	0	0	0	0	0	0	0	0	0	0	0	0	0	0	0
10561_2_54_Nepnp90_2011	10561_2#54	ERR357629	SAMEA2163175	np90	2011	Nepal	local	-	Nepal	Non Targeted [Surveillance Study]	Blood	Symptomatic	PAH	Abhilasha Karkey; Buddha Basnyat; Steve Baker	25961941	Include	4.3.1.2	CipNS	1	0	0	-	-	0	0	0	0	0	0	0	0	0	0	0	0	0	0	0	0	0	0	0	0	0	0	0	0	0	0
10561_2_55_Ind09896_2009	10561_2#55	ERR357630	SAMEA2159383	ERL09896	2009	India	travel	India	New Zealand	Non Targeted [Reference lab]	Blood	-	ESR	Joep de Ligt (originally Muriel Dufour)	25961941	Include	4.3.1.2	CipNS	1	0	0	-	-	0	0	0	0	0	0	0	0	0	0	0	0	0	0	0	0	0	0	0	0	0	0	0	0	0	0
10492_1_38_NepMDUST237_2010	10492_1#38	ERR352291	SAMEA2153306	MDUST237	2010	Nepal	travel	Nepal	Australia	Non Targeted [Reference lab]	Stool	-	MDU	Mary Valcanis	25961941	Include	4.3.1.2	CipNS	1	0	0	-	-	0	0	0	0	0	0	0	0	0	0	0	0	0	0	0	0	0	0	0	0	0	0	0	0	0	0
11800_1_72_IndH08082282_2008	11800_1#72	ERR1017083	SAMEA2228081	H08082282	2008	India	travel	India	United Kingdom	Non Targeted [Reference lab]	Blood	-	PHE	Marie Chattaway (orignially Elizabeth De Pinna)	27703135	Include	4.3.1.2	CipNS	1	0	0	-	-	0	0	0	0	0	0	0	0	0	0	0	0	0	0	0	0	0	0	0	0	0	0	0	0	0	0
10561_2_51_Nepnp89_2011	10561_2#51	ERR357626	SAMEA2144099	np89	2011	Nepal	local	-	Nepal	Non Targeted [Surveillance Study]	Blood	Symptomatic	PAH	Abhilasha Karkey; Buddha Basnyat; Steve Baker	25961941	Include	4.3.1.2	CipNS	1	0	0	-	-	0	0	0	0	0	0	0	0	0	0	0	0	0	0	0	0	0	0	0	0	0	0	0	0	0	0
130052TY	DRR071045	DRR071045	SAMD00061284	-	2013	India	travel	India	Japan	Targeted [Other]	Blood	Symptomatic	NDJ	-	29255729	Exclude	4.3.1.2	CipNS	1	0	0	-	-	0	0	0	0	0	0	0	0	0	0	0	0	0	0	0	0	0	0	0	0	0	0	0	0	0	0
9469	SRR1967638	SRR1967638	SRS904236	-	2014	India	travel	India	United Kingdom	Non Targeted [Reference lab]	-	-	PHE	Marie Chattaway	27069781	Include	4.3.1.2	CipNS	1	0	0	-	-	0	0	0	0	0	0	0	0	0	0	0	0	0	0	0	0	0	0	0	0	0	0	0	0	0	0
84444	SRR1968893	SRR1968893	SRS905514	-	2015	India	travel	India	United Kingdom	Non Targeted [Reference lab]	-	-	PHE	Marie Chattaway	27069781	Include	4.3.1.2	CipNS	1	0	0	-	-	0	0	0	0	0	0	0	0	0	0	0	0	0	0	0	0	0	0	0	0	0	0	0	0	0	0
337070	SRR5632336	SRR5632336	SRS2242321	-	2017	India	travel	India	United Kingdom	Non Targeted [Reference lab]	-	-	PHE	Marie Chattaway	27069781	Include	4.3.1.2	CipNS	1	0	0	-	-	0	0	0	0	0	0	0	0	0	0	0	0	0	0	0	0	0	0	0	0	0	0	0	0	0	0
10426_1_6_Nepnp61_2011	10426_1#6	ERR349528	SAMEA2152908	np61	2011	Nepal	local	-	Nepal	Non Targeted [Surveillance Study]	Blood	Symptomatic	PAH	Abhilasha Karkey; Buddha Basnyat; Steve Baker	25961941	Include	4.3.1.2	CipNS	1	0	0	-	-	0	0	0	0	0	0	0	0	0	0	0	0	0	0	0	0	0	0	0	0	0	0	0	0	0	0
10561_2_8_Nepnp5_2011	10561_2#8	ERR357583	SAMEA2149639	np5	2011	Nepal	local	-	Nepal	Non Targeted [Surveillance Study]	Blood	Symptomatic	PAH	Abhilasha Karkey; Buddha Basnyat; Steve Baker	25961941	Include	4.3.1.2	CipNS	1	0	0	-	-	0	0	0	0	0	0	0	0	0	0	0	0	0	0	0	0	0	0	0	0	0	0	0	0	0	0
10561_2_9_Nepnp43_2011	10561_2#9	ERR357584	SAMEA2150363	np43	2011	Nepal	local	-	Nepal	Non Targeted [Surveillance Study]	Blood	Symptomatic	PAH	Abhilasha Karkey; Buddha Basnyat; Steve Baker	25961941	Include	4.3.1.2	CipNS	1	0	0	-	-	0	0	0	0	0	0	0	0	0	0	0	0	0	0	0	0	0	0	0	0	0	0	0	0	0	0
ERS1545460	20087_8#51	ERR1837184	ERS1545460	-	2011	Nepal	local	-	Nepal	Non Targeted [Surveillance Study]	Blood	Symptomatic	PAH	Carl Britto	29684021	Include	4.3.1.2	CipNS	1	0	0	-	-	0	0	0	0	0	0	0	0	0	0	0	0	0	0	0	0	0	0	0	0	0	0	0	0	0	0
ERS1545466	20087_8#57	ERR1837190	ERS1545466	-	2010	Nepal	local	-	Nepal	Non Targeted [Surveillance Study]	Blood	Symptomatic	PAH	Carl Britto	29684021	Include	4.3.1.2	CipNS	1	0	0	-	-	0	0	0	0	0	0	0	0	0	0	0	0	0	0	0	0	0	0	0	0	0	0	0	0	0	0
ERS1545467	20087_8#58	ERR1837191	ERS1545467	-	2010	Nepal	local	-	Nepal	Non Targeted [Surveillance Study]	Blood	Symptomatic	PAH	Carl Britto	29684021	Include	4.3.1.2	CipNS	1	0	0	-	-	0	0	0	0	0	0	0	0	0	0	0	0	0	0	0	0	0	0	0	0	0	0	0	0	0	0
ERS1545501	20621_8#13	ERR1837225	ERS1545501	-	2009	Nepal	local	-	Nepal	Non Targeted [Surveillance Study]	Blood	Symptomatic	PAH	Carl Britto	29684021	Include	4.3.1.2	CipNS	1	0	0	-	-	0	0	0	0	0	0	0	0	0	0	0	0	0	0	0	0	0	0	0	0	0	0	0	0	0	0
ERS1545504	20621_8#16	ERR1837228	ERS1545504	-	2010	Nepal	local	-	Nepal	Non Targeted [Surveillance Study]	Blood	Symptomatic	PAH	Carl Britto	29684021	Include	4.3.1.2	CipNS	1	0	0	-	-	0	0	0	0	0	0	0	0	0	0	0	0	0	0	0	0	0	0	0	0	0	0	0	0	0	0
ERS1545507	20621_8#19	ERR1837231	ERS1545507	-	2010	Nepal	local	-	Nepal	Non Targeted [Surveillance Study]	Blood	Symptomatic	PAH	Carl Britto	29684021	Include	4.3.1.2	CipNS	1	0	0	-	-	0	0	0	0	0	0	0	0	0	0	0	0	0	0	0	0	0	0	0	0	0	0	0	0	0	0
ERS1545512	20621_8#24	ERR1837236	ERS1545512	-	2010	Nepal	local	-	Nepal	Non Targeted [Surveillance Study]	Blood	Symptomatic	PAH	Carl Britto	29684021	Include	4.3.1.2	CipNS	1	0	0	-	-	0	0	0	0	0	0	0	0	0	0	0	0	0	0	0	0	0	0	0	0	0	0	0	0	0	0
B4712	21052_3#112	ERR1788848	SAMEA4384591	-	2008	India	Not Provided	-	India	Targeted [AMR investigation]	Blood	-	CMC	-	32003431	Exclude	4.3.1.2	CipNS	1	0	0	-	-	0	0	0	0	0	0	0	0	0	0	0	0	0	0	0	0	0	0	0	0	0	0	0	0	0	0
B26511	21052_3#126	ERR1788862	SAMEA4384598	-	2009	India	Not Provided	-	India	Targeted [AMR investigation]	Blood	-	CMC	-	32003431	Exclude	4.3.1.2	CipNS	1	0	0	-	-	0	0	0	0	0	0	0	0	0	0	0	0	0	0	0	0	0	0	0	0	0	0	0	0	0	0
B16040	21052_3#146	ERR1788882	SAMEA4384608	-	2011	India	Not Provided	-	India	Targeted [AMR investigation]	Blood	-	CMC	-	32003431	Exclude	4.3.1.2	CipNS	1	0	0	-	-	0	0	0	0	0	0	0	0	0	0	0	0	0	0	0	0	0	0	0	0	0	0	0	0	0	0
B1461	21052_3#93	ERR1788829	SAMEA4384785	-	2006	India	Not Provided	-	India	Targeted [AMR investigation]	Blood	-	CMC	-	32003431	Exclude	4.3.1.2	CipNS	1	0	0	-	-	0	0	0	0	0	0	0	0	0	0	0	0	0	0	0	0	0	0	0	0	0	0	0	0	0	0
GB071	5377_3#7	ERR028501	ERS013548	-	2008	Nepal	local	-	Nepal	Non Targeted [Surveillance Study]	Stool	Asymptomatic Carrier	PAH	-	33085725	Exclude	4.3.1.2	CipNS	1	0	0	-	-	0	0	0	0	0	0	0	0	0	0	0	0	0	0	0	0	0	0	0	0	0	0	0	0	0	0
01TY274	ERR4133957	ERR4133957	ERS4552231	-	2010	Nepal	local	-	Nepal	Targeted [Other]	Blood	-	PAH	-	33085725	Exclude	4.3.1.2	CipNS	1	0	0	-	-	0	0	0	0	0	0	0	0	0	0	0	0	0	0	0	0	0	0	0	0	0	0	0	0	0	0
56940	SRR3048761	SRR3048761	SRS1219373	-	2014	India	travel	India	United Kingdom	Non Targeted [Reference lab]	-	-	PHE	Marie Chattaway	27069781	Include	4.3.1.2	CipNS	1	0	0	-	-	0	0	0	0	0	0	0	0	0	0	0	0	0	0	0	0	0	0	0	0	0	0	0	0	0	0
B16811	21052_3#154	ERR1788890	SAMEA4384612	-	2012	India	Not Provided	-	India	Targeted [AMR investigation]	Blood	-	CMC	-	32003431	Exclude	4.3.1.2	CipNS	1	0	0	-	-	0	0	0	0	0	0	0	0	0	0	0	0	0	0	0	0	0	0	0	0	0	0	0	0	0	0
H143160436	SRR1966086	SRR1966086	SRS902894	-	2014	India	travel	India	United Kingdom	Non Targeted [Reference lab]	-	-	PHE	Marie Chattaway	27069781	Include	4.3.1.2	CipNS	1	0	0	-	-	0	0	0	0	0	0	0	0	0	0	0	0	0	0	0	0	0	0	0	0	0	0	0	0	0	0
B95	21052_3#57	ERR1788793	SAMEA4384817	-	2000	India	Not Provided	-	India	Targeted [AMR investigation]	Blood	-	CMC	-	32003431	Exclude	4.3.1.2	CipNS	1	0	0	MDR	-	0	0	0	0	0	0	0	0	0	1	1	0	0	0	0	1	1	0	0	0	0	0	0	1	0	1
ERS1867191	23733_3#19	ERR3804550	ERS1867191	-	2017	India	local	-	India	Non Targeted [Surveillance Study]	Blood	Symptomatic	SJB	Carl Britto	31665304	Include	4.3.1.2	CipNS	1	0	0	-	-	0	0	0	0	0	0	0	0	0	0	0	0	0	0	0	0	0	0	0	0	0	0	0	0	0	0
10561_2_45_Nepnp57_2011	10561_2#45	ERR357620	SAMEA2157060	np57	2011	Nepal	local	-	Nepal	Non Targeted [Surveillance Study]	Blood	Symptomatic	PAH	Abhilasha Karkey; Buddha Basnyat; Steve Baker	25961941	Include	4.3.1.2	CipNS	1	0	0	-	-	0	0	0	0	0	0	0	0	0	0	0	0	0	0	0	0	0	0	0	0	0	0	0	0	0	0
10561_2_14_Nepnp75_2011	10561_2#14	ERR357589	SAMEA2155080	np75	2011	Nepal	local	-	Nepal	Non Targeted [Surveillance Study]	Blood	Symptomatic	PAH	Abhilasha Karkey; Buddha Basnyat; Steve Baker	25961941	Include	4.3.1.2	CipNS	1	0	0	-	-	0	0	0	0	0	0	0	0	0	0	0	0	0	0	0	0	0	0	0	0	0	0	0	0	0	0
10562_2_18_UnkMDUST190_2011	10562_2#18	ERR357773	SAMEA2148391	MDUST190	2011	-	travel	-	Australia	Non Targeted [Reference lab]	Blood	-	MDU	Mary Valcanis	25961941	Exclude	4.3.1.2	CipNS	1	0	0	-	-	0	0	0	0	0	0	0	0	0	0	0	0	0	0	0	0	0	0	0	0	0	0	0	0	0	0
10561_2_10_Nepnp95_2011	10561_2#10	ERR357585	SAMEA2162457	np95	2011	Nepal	local	-	Nepal	Non Targeted [Surveillance Study]	Blood	Symptomatic	PAH	Abhilasha Karkey; Buddha Basnyat; Steve Baker	25961941	Include	4.3.1.2	CipNS	1	0	0	-	-	0	0	0	0	0	0	0	0	0	0	0	0	0	0	0	0	0	0	0	0	0	0	0	0	0	0
10561_2_62_Nepnp40_2011	10561_2#62	ERR357637	SAMEA2148235	np40	2011	Nepal	local	-	Nepal	Non Targeted [Surveillance Study]	Blood	Symptomatic	PAH	Abhilasha Karkey; Buddha Basnyat; Steve Baker	25961941	Include	4.3.1.2	CipNS	1	0	0	-	-	0	0	0	0	0	0	0	0	0	0	0	0	0	0	0	0	0	0	0	0	0	0	0	0	0	0
10562_2_59_IndMDUST369_2011	10562_2#59	ERR357814	SAMEA2148844	MDUST369	2011	India	travel	India	Australia	Non Targeted [Reference lab]	Stool	-	MDU	Mary Valcanis	25961941	Include	4.3.1.2	CipNS	1	0	0	-	-	0	0	0	0	0	0	0	0	0	0	0	0	0	0	0	0	0	0	0	0	0	0	0	0	0	0
10492_1_17_IndMDUST158_2012	10492_1#17	ERR352270	SAMEA2144597	MDUST158	2012	India	travel	India	Australia	Non Targeted [Reference lab]	Blood	-	MDU	Mary Valcanis	25961941	Include	4.3.1.2	CipNS	1	0	0	-	-	0	0	0	0	0	0	0	0	0	0	0	0	0	0	0	0	0	0	0	0	0	0	0	0	0	0
9475_4_51_IndC3891_2005	9475_4#51	ERR279347	SAMEA1903755	C3891	2005	India	local	-	India	Non Targeted [Surveillance Study]	-	-	NIC	Shanta Dutta	25961941	Include	4.3.1.2	CipNS	1	0	0	-	-	0	0	0	0	0	0	0	0	0	1	0	0	0	0	0	0	1	0	0	0	0	0	0	0	0	0
11800_1_62_IndH07384494_2007	11800_1#62	ERR1017074	SAMEA2228071	H07384494	2007	India	travel	India	United Kingdom	Non Targeted [Reference lab]	Blood	-	PHE	Marie Chattaway (orignially Elizabeth De Pinna)	27703135	Include	4.3.1.2	CipNS	1	0	0	-	-	0	0	0	0	0	0	0	0	0	0	0	0	0	0	0	0	0	0	0	0	0	0	0	0	0	0
10562_2_58_IndMDUST367_2011	10562_2#58	ERR357813	SAMEA1972841	MDUST367	2011	India	travel	India	Australia	Non Targeted [Reference lab]	Stool	-	MDU	Mary Valcanis	25961941	Include	4.3.1.2	CipNS	1	0	0	-	-	0	0	0	0	0	0	0	0	0	0	0	0	0	0	0	0	0	0	0	0	0	0	0	0	0	0
14STY156_AL513382	ERR1079274	ERR1079274	ERS866062	-	2013	Nepal	local	-	Nepal	Non Targeted [Other]	Blood	-	PAH	-	26974227	Include	4.3.1.2	CipNS	1	0	0	-	-	0	0	0	0	0	0	0	0	0	0	0	0	0	0	0	0	0	0	0	0	0	0	0	0	0	0
ERS1545459	20087_8#50	ERR1837183	ERS1545459	-	2011	Nepal	local	-	Nepal	Non Targeted [Surveillance Study]	Blood	Symptomatic	PAH	Carl Britto	29684021	Include	4.3.1.2	CipNS	1	0	0	-	-	0	0	0	0	0	0	0	0	0	0	0	0	0	0	0	0	0	0	0	0	0	0	0	0	0	0
ERS1545502	20621_8#14	ERR1837226	ERS1545502	-	2009	Nepal	local	-	Nepal	Non Targeted [Surveillance Study]	Blood	Symptomatic	PAH	Carl Britto	29684021	Include	4.3.1.2	CipNS	1	0	0	-	-	0	0	0	0	0	0	0	0	0	0	0	0	0	0	0	0	0	0	0	0	0	0	0	0	0	0
B1242	21052_3#170	ERR1788906	SAMEA4384620	-	2014	India	Not Provided	-	India	Targeted [AMR investigation]	Blood	-	CMC	-	32003431	Exclude	4.3.1.2	CipNS	1	0	0	-	-	0	0	0	0	0	0	0	0	0	0	0	0	0	0	0	0	0	0	0	0	0	0	0	0	0	0
BP2899	21052_3#188	ERR1788924	SAMEA4384629	-	2015	India	Not Provided	-	India	Targeted [AMR investigation]	Blood	-	CMC	-	32003431	Exclude	4.3.1.2	CipNS	1	0	0	-	-	0	0	0	0	0	0	0	0	0	0	0	0	0	0	0	0	0	0	0	0	0	0	0	0	0	0
ERS1867265	23733_4#26	ERR3804592	ERS1867265	-	2017	India	local	-	India	Non Targeted [Surveillance Study]	Blood	Symptomatic	SJB	Carl Britto	31665304	Include	4.3.1.2	CipNS	1	0	0	-	-	0	0	0	0	0	0	0	0	0	0	0	0	0	0	0	0	0	0	0	0	0	0	0	0	0	0
01TY157	ERR4133937	ERR4133937	ERS4552211	-	2009	Nepal	local	-	Nepal	Targeted [Other]	Blood	-	PAH	-	33085725	Exclude	4.3.1.2	CipNS	1	0	0	-	-	0	0	0	0	0	0	0	0	0	0	0	0	0	0	0	0	0	0	0	0	0	0	0	0	0	0
01TY370	ERR4133973	ERR4133973	ERS4552247	-	2010	Nepal	local	-	Nepal	Targeted [Other]	Blood	-	PAH	-	33085725	Exclude	4.3.1.2	CipNS	1	0	0	-	-	0	0	0	0	0	0	0	0	0	0	0	0	0	0	0	0	0	0	0	0	0	0	0	0	0	0
337114	SRR5633086	SRR5633086	SRS2243059	-	2017	India	travel	India	United Kingdom	Non Targeted [Reference lab]	-	-	PHE	Marie Chattaway	27069781	Include	4.3.1.2	CipNS	1	0	0	-	-	0	0	0	0	0	0	0	0	0	0	0	0	0	0	0	0	0	0	0	0	0	0	0	0	0	0
090027TY	DRR071030	DRR071030	SAMD00061269	-	2009	Nepal	travel	Nepal	Japan	Targeted [Other]	Blood	Symptomatic	NDJ	-	29255729	Exclude	4.3.1.2	CipNS	1	0	0	MDR	-	0	0	0	0	0	0	0	0	0	1	1	0	0	0	0	1	1	0	0	0	0	0	0	1	0	1
206713	SRR5989249	SRR5989249	SRS2477261	-	2016	India	travel	India	United Kingdom	Non Targeted [Reference lab]	-	-	PHE	Marie Chattaway	27069781	Include	4.3.1.2	CipNS	1	0	0	-	-	0	0	0	0	0	0	0	0	0	0	0	0	0	0	0	0	0	0	0	0	0	0	0	0	0	0
ERS1867219	23733_3#47	ERR3804573	ERS1867219	-	2017	India	local	-	India	Non Targeted [Surveillance Study]	Blood	Symptomatic	SJB	Carl Britto	31665304	Include	4.3.1.2	CipNS	1	0	0	-	-	0	0	0	0	0	0	0	0	0	0	0	0	0	0	0	0	0	0	0	0	0	0	0	0	0	0
ERS1867240	23733_4#2	ERR3804523	ERS1867240	-	2016	India	local	-	India	Non Targeted [Surveillance Study]	Blood	Symptomatic	SJB	Carl Britto	31665304	Include	4.3.1.2	CipNS	1	0	0	-	-	0	0	0	0	0	0	0	0	0	0	0	0	0	0	0	0	0	0	0	0	0	0	0	0	0	0
10492_1_15_UnkMDUST151_2012	10492_1#15	ERR352268	SAMEA2155919	MDUST151	2012	-	travel	-	Australia	Non Targeted [Reference lab]	Blood	-	MDU	Mary Valcanis	25961941	Exclude	4.3.1.2	CipNS	1	0	0	MDR	-	0	0	0	0	0	0	0	0	0	1	1	0	0	0	0	1	1	0	0	0	0	0	0	1	0	1
11642_2_1_IndH09176224_2009	11642_2#1	ERR422751	SAMEA2228101	H09176224	2009	India	travel	India	United Kingdom	Non Targeted [Reference lab]	Blood	-	PHE	Marie Chattaway (orignially Elizabeth De Pinna)	27703135	Include	4.3.1.2	CipNS	1	0	0	-	-	0	0	0	0	0	0	0	0	0	0	0	0	0	0	0	0	0	0	0	0	0	0	0	0	0	0
11642_2_71_BanH11388492_2011	11642_2#71	ERR422818	SAMEA2228168	H11388492	2011	Bangladesh	travel	Bangladesh	United Kingdom	Non Targeted [Reference lab]	Blood	-	PHE	Marie Chattaway (orignially Elizabeth De Pinna)	27703135	Include	4.3.1.2	CipNS	1	0	0	-	-	0	0	0	0	0	0	0	0	0	0	0	0	0	0	0	0	0	0	0	0	0	0	0	0	0	0
10561_2_58_Nepnp65_2011	10561_2#58	ERR357633	SAMEA2143651	np65	2011	Nepal	local	-	Nepal	Non Targeted [Surveillance Study]	Blood	Symptomatic	PAH	Abhilasha Karkey; Buddha Basnyat; Steve Baker	25961941	Include	4.3.1.2	CipNS	1	0	0	-	-	0	0	0	0	0	0	0	0	0	0	0	0	0	0	0	0	0	0	0	0	0	0	0	0	0	0
10541_2_13_IndMDUST189_2011	10541_2#13	ERR352946	SAMEA2162721	MDUST189	2011	India	travel	India	Australia	Non Targeted [Reference lab]	Blood	-	MDU	Mary Valcanis	25961941	Include	4.3.1.2	CipNS	1	0	0	-	-	0	0	0	0	0	0	0	0	0	0	0	0	0	0	0	0	0	0	0	0	0	0	0	0	0	0
10541_2_28_NepMDUST294_2010	10541_2#28	ERR357453	SAMEA2161991	MDUST294	2010	Nepal	travel	Nepal	Australia	Non Targeted [Reference lab]	Blood	-	MDU	Mary Valcanis	25961941	Include	4.3.1.2	CipNS	1	0	0	-	-	0	0	0	0	0	0	0	0	0	0	0	0	0	0	0	0	0	0	0	0	0	0	0	0	0	0
ERS1545414	20087_8#5	ERR1837138	ERS1545414	-	2008	Nepal	local	-	Nepal	Non Targeted [Surveillance Study]	Blood	Symptomatic	PAH	Carl Britto	29684021	Include	4.3.1.2	CipNS	1	0	0	-	-	0	0	0	0	0	0	0	0	0	0	0	0	0	0	0	0	0	0	0	0	0	0	0	0	0	0
ERS1545589	20949_8#8	ERR1842964	ERS1545589	-	2010	Nepal	local	-	Nepal	Non Targeted [Surveillance Study]	Blood	Symptomatic	PAH	Carl Britto	29684021	Include	4.3.1.2	CipNS	1	0	0	-	-	0	0	0	0	0	0	0	0	0	0	0	0	0	0	0	0	0	0	0	0	0	0	0	0	0	0
B2187	21052_3#132	ERR1788868	SAMEA4384601	-	2010	India	Not Provided	-	India	Targeted [AMR investigation]	Blood	-	CMC	-	32003431	Exclude	4.3.1.2	CipNS	1	0	0	-	-	0	0	0	0	0	0	0	0	0	0	0	0	0	0	0	0	0	0	0	0	0	0	0	0	0	0
ERS1545206	22027_3#45	ERR2213862	ERS1545206	-	2016	Nepal	local	-	Nepal	Non Targeted [Surveillance Study]	Blood	Symptomatic	PAH	Carl Britto	29684021	Include	4.3.1.2	CipNS	1	0	0	-	-	0	0	0	0	0	0	0	0	0	0	0	0	0	0	0	0	0	0	0	0	0	0	0	0	0	0
8616_4_45_IndBCR110_2010	8616_4#45	ERR420421	SAMEA1687846	BCR110	2010	India	local	-	India	Non Targeted [Surveillance Study]	-	-	NIC	Shanta Dutta	25961941	Include	4.3.1.2	CipNS	1	0	0	-	-	0	0	0	0	0	0	0	0	0	0	0	0	0	0	0	0	0	0	0	0	0	0	0	0	0	0
H144420812	SRR1966267	SRR1966267	SRS902854	-	2014	India	travel	India	United Kingdom	Non Targeted [Reference lab]	-	-	PHE	Marie Chattaway	27069781	Include	4.3.1.2	CipNS	1	0	0	-	-	0	0	0	0	0	0	0	0	0	0	0	0	0	0	0	0	0	0	0	0	0	0	0	0	0	0
216994	SRR5990033	SRR5990033	SRS2477729	-	2016	United Kingdom	local	-	United Kingdom	Non Targeted [Reference lab]	-	-	PHE	Marie Chattaway	27069781	Include	4.3.1.2	CipNS	1	0	0	-	-	0	0	0	0	0	0	0	0	0	0	0	0	0	0	0	0	0	0	0	0	0	0	0	0	0	0
B20594	21052_3#108	ERR1788844	SAMEA4384589	-	2007	India	Not Provided	-	India	Targeted [AMR investigation]	Blood	-	CMC	-	32003431	Exclude	4.3.1.2	CipNS	1	0	0	-	-	0	0	0	0	0	0	0	0	0	0	0	0	0	0	0	0	0	0	0	0	0	0	0	0	0	0
B812	21052_3#111	ERR1788847	SAMEA4384721	-	2008	India	Not Provided	-	India	Targeted [AMR investigation]	Blood	-	CMC	-	32003431	Exclude	4.3.1.2	CipNS	1	0	0	-	-	0	0	0	0	0	0	0	0	0	0	0	0	0	0	0	0	0	0	0	0	0	0	0	0	0	0
161051	SRR5500504	SRR5500504	SRS2163113	-	2015	India	travel	India	United Kingdom	Non Targeted [Reference lab]	-	-	PHE	Marie Chattaway	27069781	Include	4.3.1.2	CipNS	1	0	0	-	-	0	0	0	0	0	0	0	0	0	0	0	0	0	0	0	0	0	0	0	0	0	0	0	0	0	0
11642_2_13_IndH10044399_2010	11642_2#13	ERR422762	SAMEA2228112	H10044399	2010	India	travel	India	United Kingdom	Non Targeted [Reference lab]	Blood	-	PHE	Marie Chattaway (orignially Elizabeth De Pinna)	27703135	Include	4.3.1.2	CipNS	1	0	0	MDR	-	0	0	0	0	0	0	0	0	0	1	1	0	0	0	0	1	1	0	0	0	0	0	0	1	0	1
11642_2_16_IndH10048267_2010	11642_2#16	ERR422765	SAMEA2228115	H10048267	2010	India	travel	India	United Kingdom	Non Targeted [Reference lab]	Blood	-	PHE	Marie Chattaway (orignially Elizabeth De Pinna)	27703135	Include	4.3.1.2	CipNS	1	0	0	MDR	-	0	0	0	0	0	0	0	0	0	1	1	0	0	0	0	1	1	0	0	0	0	0	0	1	0	1
ERS1867186	23733_3#14	ERR3804505	ERS1867186	-	2016	India	local	-	India	Non Targeted [Surveillance Study]	Blood	Symptomatic	SJB	Carl Britto	31665304	Include	4.3.1.2	CipNS	1	0	0	-	-	0	0	0	0	0	0	0	0	0	0	0	0	0	0	0	0	0	0	0	0	0	0	0	0	0	0
ERS1867261	23733_4#22	ERR3804554	ERS1867261	-	2017	India	local	-	India	Non Targeted [Surveillance Study]	Blood	Symptomatic	SJB	Carl Britto	31665304	Include	4.3.1.2	CipNS	1	0	0	-	-	0	0	0	0	0	0	0	0	0	0	0	0	0	0	0	0	0	0	0	0	0	0	0	0	0	0
10562_2_28_IndMDUST233_2010	10562_2#28	ERR357783	SAMEA2151041	MDUST233	2010	India	travel	India	Australia	Non Targeted [Reference lab]	Blood	-	MDU	Mary Valcanis	25961941	Include	4.3.1.2	CipNS	1	0	0	-	-	0	0	0	0	0	0	0	0	0	0	1	0	0	0	0	0	0	0	0	0	0	0	0	1	0	0
STY236_MERGE_AL513382	ERR1079305	ERR1079305	ERS866113	-	2014	Nepal	local	-	Nepal	Non Targeted [Other]	Blood	-	PAH	-	26974227	Include	4.3.1.2	CipNS	1	0	0	-	-	0	0	0	0	0	0	0	0	0	0	0	0	0	0	0	0	0	0	0	0	0	0	0	0	0	0
130079TY	DRR071050	DRR071050	SAMD00061289	-	2013	-	travel	-	Japan	Targeted [Other]	Blood	Symptomatic	NDJ	-	29255729	Exclude	4.3.1.2	CipR	1	1	0	-	-	0	0	0	0	0	0	0	0	0	0	0	0	0	0	0	0	0	0	0	0	0	0	0	0	0	0
117258	SRR5500438	SRR5500438	SRS2163048	-	2015	-	travel	-	United Kingdom	Non Targeted [Reference lab]	-	-	PHE	Marie Chattaway	27069781	Exclude	4.3.1.2	CipNS	1	0	0	-	-	0	0	0	0	0	0	0	0	0	0	0	0	0	0	0	0	0	0	0	0	0	0	0	0	0	0
22420_1_95_Pak57387_2016	22420_1#94	ERR2093330	SAMEA103981599	-	2016	Pakistan	local	-	Pakistan	Targeted [AMR investigation]	Blood	-	AKU	-	29463654	Exclude	4.3.1	CipNS	1	0	0	-	-	0	0	0	0	0	0	0	0	0	0	0	0	0	0	0	0	0	0	0	0	0	0	0	0	0	0
10561_2_1_Nepnp4_2011	10561_2#1	ERR357576	SAMEA2162164	np4	2011	Nepal	local	-	Nepal	Non Targeted [Surveillance Study]	Blood	Symptomatic	PAH	Abhilasha Karkey; Buddha Basnyat; Steve Baker	25961941	Include	4.3.1.2	CipNS	1	0	0	-	-	0	0	0	0	0	0	0	0	0	0	0	0	0	0	0	0	0	0	0	0	0	0	0	0	0	0
ERS1545431	20087_8#22	ERR1837155	ERS1545431	-	2014	Nepal	local	-	Nepal	Non Targeted [Surveillance Study]	Blood	Symptomatic	PAH	Carl Britto	29684021	Include	4.3.1.2	CipNS	1	0	0	-	-	0	0	0	0	0	0	0	0	0	0	0	0	0	0	0	0	0	0	0	0	0	0	0	0	0	0
ERS1545529	20621_8#41	ERR1837253	ERS1545529	-	2011	Nepal	local	-	Nepal	Non Targeted [Surveillance Study]	Blood	Symptomatic	PAH	Carl Britto	29684021	Include	4.3.1.2	CipNS	1	0	0	-	-	0	0	0	0	0	0	0	0	0	0	0	0	0	0	0	0	0	0	0	0	0	0	0	0	0	0
ERS1545555	20621_8#67	ERR1837279	ERS1545555	-	2013	Nepal	local	-	Nepal	Non Targeted [Surveillance Study]	Blood	Symptomatic	PAH	Carl Britto	29684021	Include	4.3.1.2	CipNS	1	0	0	-	-	0	0	0	0	0	0	0	0	0	0	0	0	0	0	0	0	0	0	0	0	0	0	0	0	0	0
ERS1545641	22027_3#20	ERR2213837	ERS1545641	-	2016	Nepal	local	-	Nepal	Non Targeted [Surveillance Study]	Blood	Symptomatic	PAH	Carl Britto	29684021	Include	4.3.1.2	CipNS	1	0	0	-	-	0	0	0	0	0	0	0	0	0	0	0	0	0	0	0	0	0	0	0	0	0	0	0	0	0	0
GB199	5319_8#11	ERR026897	ERS013576	-	2007	Nepal	local	-	Nepal	Non Targeted [Surveillance Study]	Stool	Asymptomatic Carrier	PAH	-	33085725	Exclude	4.3.1.2	CipNS	1	0	0	-	-	0	0	0	0	0	0	0	0	0	0	0	0	0	0	0	0	0	0	0	0	0	0	0	0	0	0
01TY205	ERR4133942	ERR4133942	ERS4552216	-	2009	Nepal	local	-	Nepal	Targeted [Other]	Blood	-	PAH	-	33085725	Exclude	4.3.1.2	CipNS	1	0	0	-	-	0	0	0	0	0	0	0	0	0	0	0	0	0	0	0	0	0	0	0	0	0	0	0	0	0	0
060042TY	DRR071019	DRR071019	SAMD00061258	-	2006	India	travel	India	Japan	Targeted [Other]	Blood	Symptomatic	NDJ	-	29255729	Exclude	4.3.1.2	CipR	1	1	0	-	-	0	0	0	0	0	0	0	0	0	0	0	0	0	0	0	0	0	0	0	0	0	0	0	0	0	0
10562_2_29_IndMDUST238_2011	10562_2#29	ERR357784	SAMEA2157676	MDUST238	2011	India	travel	India	Australia	Non Targeted [Reference lab]	Blood	-	MDU	Mary Valcanis	25961941	Include	4.3.1.2	CipNS	1	0	0	-	-	0	0	0	0	0	0	0	0	0	0	0	0	0	0	0	0	0	0	0	0	0	0	0	0	0	0
ERS1545426	20087_8#17	ERR1837150	ERS1545426	-	2014	Nepal	local	-	Nepal	Non Targeted [Surveillance Study]	Blood	Symptomatic	PAH	Carl Britto	29684021	Include	4.3.1.2	CipNS	1	0	0	-	-	0	0	0	0	0	0	0	0	0	0	0	0	0	0	0	0	0	0	0	0	0	0	0	0	0	0
ERS1545428	20087_8#19	ERR1837152	ERS1545428	-	2014	Nepal	local	-	Nepal	Non Targeted [Surveillance Study]	Blood	Symptomatic	PAH	Carl Britto	29684021	Include	4.3.1.2	CipNS	1	0	0	-	-	0	0	0	0	0	0	0	0	0	0	0	0	0	0	0	0	0	0	0	0	0	0	0	0	0	0
B9604	21052_3#135	ERR1788871	SAMEA4384727	-	2010	India	Not Provided	-	India	Targeted [AMR investigation]	Blood	-	CMC	-	32003431	Exclude	4.3.1.2	CipNS	1	0	0	-	-	0	0	0	0	0	0	0	0	0	0	0	0	0	0	0	0	0	0	0	0	0	0	0	0	0	0
ERS1545633	22027_3#12	ERR2213829	ERS1545633	-	2016	Nepal	local	-	Nepal	Non Targeted [Surveillance Study]	Blood	Symptomatic	PAH	Carl Britto	29684021	Include	4.3.1.2	CipNS	1	0	0	-	-	0	0	0	0	0	0	0	0	0	0	0	0	0	0	0	0	0	0	0	0	0	0	0	0	0	0
ERS1545630	22027_3#9	ERR2213826	ERS1545630	-	2016	Nepal	local	-	Nepal	Non Targeted [Surveillance Study]	Blood	Symptomatic	PAH	Carl Britto	29684021	Include	4.3.1.2	CipNS	1	0	0	-	-	0	0	0	0	0	0	0	0	0	0	0	0	0	0	0	0	0	0	0	0	0	0	0	0	0	0
ERS1867243	23733_4#5	ERR3804547	ERS1867243	-	2016	India	local	-	India	Non Targeted [Surveillance Study]	Blood	Symptomatic	SJB	Carl Britto	31665304	Include	4.3.1.2	CipNS	1	0	0	-	-	0	0	0	0	0	0	0	0	0	0	0	0	0	0	0	0	0	0	0	0	0	0	0	0	0	0
B33278	21052_3#153	ERR1788889	SAMEA4384823	-	2012	India	Not Provided	-	India	Targeted [AMR investigation]	Blood	-	CMC	-	32003431	Exclude	4.3.1.2	CipNS	1	0	0	-	-	0	0	0	0	0	0	0	0	0	0	0	0	0	0	0	0	0	0	0	0	0	0	0	0	0	0
BV145	21052_3#189	ERR1788925	SAMEA4384797	-	2016	India	Not Provided	-	India	Targeted [AMR investigation]	Blood	-	CMC	-	32003431	Exclude	4.3.1.2	CipNS	1	0	0	-	-	0	0	0	0	0	0	0	0	0	0	0	0	0	0	0	0	0	0	0	0	0	0	0	0	0	0
ERS1545647	22027_3#26	ERR2213843	ERS1545647	-	2016	Nepal	local	-	Nepal	Non Targeted [Surveillance Study]	Blood	Symptomatic	PAH	Carl Britto	29684021	Include	4.3.1.2	CipNS	1	0	0	-	-	0	0	0	0	0	0	0	0	0	0	0	0	0	0	0	0	0	0	0	0	0	0	0	0	0	0
ERS1545648	22027_3#27	ERR2213844	ERS1545648	-	2016	Nepal	local	-	Nepal	Non Targeted [Surveillance Study]	Blood	Symptomatic	PAH	Carl Britto	29684021	Include	4.3.1.2	CipNS	1	0	0	-	-	0	0	0	0	0	0	0	0	0	0	0	0	0	0	0	0	0	0	0	0	0	0	0	0	0	0
ERS1545654	22027_3#33	ERR2213850	ERS1545654	-	2016	Nepal	local	-	Nepal	Non Targeted [Surveillance Study]	Blood	Symptomatic	PAH	Carl Britto	29684021	Include	4.3.1.2	CipNS	1	0	0	-	-	0	0	0	0	0	0	0	0	0	0	0	0	0	0	0	0	0	0	0	0	0	0	0	0	0	0
ERS1545204	22027_3#43	ERR2213860	ERS1545204	-	2016	Nepal	local	-	Nepal	Non Targeted [Surveillance Study]	Blood	Symptomatic	PAH	Carl Britto	29684021	Include	4.3.1.2	CipNS	1	0	0	-	-	0	0	0	0	0	0	0	0	0	0	0	0	0	0	0	0	0	0	0	0	0	0	0	0	0	0
329141	SRR5633158	SRR5633158	SRS2243131	-	2017	India	travel	India	United Kingdom	Non Targeted [Reference lab]	-	-	PHE	Marie Chattaway	27069781	Include	4.3.1.2	CipNS	1	0	0	-	-	0	0	0	0	0	0	0	0	0	0	0	0	0	0	0	0	0	0	0	0	0	0	0	0	0	0
10541_2_10_UnkMDUST181_2011	10541_2#10	ERR352943	SAMEA2157600	MDUST181	2011	-	travel	-	Australia	Non Targeted [Reference lab]	Blood	-	MDU	Mary Valcanis	25961941	Exclude	4.3.1.2	CipNS	1	0	0	-	-	0	0	0	0	0	0	0	0	0	0	0	0	0	0	0	0	0	0	0	0	0	0	0	0	0	0
10561_2_44_Nepnp22_2011	10561_2#44	ERR357619	SAMEA2151963	np22	2011	Nepal	local	-	Nepal	Non Targeted [Surveillance Study]	Blood	Symptomatic	PAH	Abhilasha Karkey; Buddha Basnyat; Steve Baker	25961941	Include	4.3.1.2	CipNS	1	0	0	-	-	0	0	0	0	0	0	0	0	0	0	0	0	0	0	0	0	0	0	0	0	0	0	0	0	0	0
ERS1545497	20621_8#9	ERR1837221	ERS1545497	-	2009	Nepal	local	-	Nepal	Non Targeted [Surveillance Study]	Blood	Symptomatic	PAH	Carl Britto	29684021	Include	4.3.1.2	CipNS	1	0	0	-	-	0	0	0	0	0	0	0	0	0	0	0	0	0	0	0	0	0	0	0	0	0	0	0	0	0	0
212757	SRR5989306	SRR5989306	SRS2477318	-	2016	India	travel	India	United Kingdom	Non Targeted [Reference lab]	-	-	PHE	Marie Chattaway	27069781	Include	4.3.1.2	CipNS	1	0	0	-	-	0	0	0	0	0	0	0	0	0	0	0	0	0	0	0	0	0	0	0	0	0	0	0	0	0	0
H142180434	SRR1966683	SRR1966683	SRS903402	-	2014	India	travel	India	United Kingdom	Non Targeted [Reference lab]	-	-	PHE	Marie Chattaway	27069781	Include	4.3.1.2	CipNS	1	0	0	-	-	0	0	0	0	0	0	0	0	0	0	0	0	0	0	0	0	0	0	0	0	0	0	0	0	0	0
100015TY	DRR071032	DRR071032	SAMD00061271	-	2010	India	travel	India	Japan	Targeted [Other]	Stool	Symptomatic	NDJ	-	29255729	Exclude	4.3.1.2	CipR	1	1	0	-	-	0	0	0	0	0	0	0	0	0	0	0	0	0	0	0	0	0	0	0	0	0	0	0	0	0	0
060044TY	DRR071020	DRR071020	SAMD00061259	-	2006	-	travel	-	Japan	Targeted [Other]	Blood	Symptomatic	NDJ	-	29255729	Exclude	4.3.1.2	CipR	1	1	0	-	-	0	0	0	0	0	0	0	0	0	0	0	0	0	0	0	0	0	0	0	0	0	0	0	0	0	0
ERS1545458	20087_8#49	ERR1837182	ERS1545458	-	2011	Nepal	local	-	Nepal	Non Targeted [Surveillance Study]	Blood	Symptomatic	PAH	Carl Britto	29684021	Include	4.3.1.2	CipR	1	1	0	-	-	0	0	0	0	0	0	0	0	0	0	0	0	0	0	0	0	0	0	0	0	0	0	0	0	0	0
B4129	21052_3#169	ERR1788905	SAMEA4384824	-	2014	India	Not Provided	-	India	Targeted [AMR investigation]	Blood	-	CMC	-	32003431	Exclude	4.3.1.2	CipR	1	1	0	-	-	0	0	0	0	0	0	0	0	0	1	0	0	1	0	0	1	0	0	0	0	0	0	0	0	0	0
ERS1545655	22027_3#34	ERR2213851	ERS1545655	-	2016	Nepal	local	-	Nepal	Non Targeted [Surveillance Study]	Blood	Symptomatic	PAH	Carl Britto	29684021	Include	4.3.1.2	CipNS	1	0	0	-	-	0	0	0	0	0	0	0	0	0	0	0	0	0	0	0	0	0	0	0	0	0	0	0	0	0	0
160008TY	DRR071069	DRR071069	SAMD00061308	-	2016	Japan	Not Provided	-	Japan	Targeted [Other]	Blood	Symptomatic	NDJ	-	29255729	Exclude	4.3.1.2	CipR	1	1	0	-	-	0	0	0	0	0	0	0	0	0	0	0	0	0	0	0	0	0	0	0	0	0	0	0	0	0	0
B30500	21052_3#127	ERR1788863	SAMEA4384725	-	2009	India	Not Provided	-	India	Targeted [AMR investigation]	Blood	-	CMC	-	32003431	Exclude	4.3.1.2	CipNS	1	0	0	-	-	0	0	0	0	0	0	0	0	0	0	0	0	0	0	0	0	0	0	0	0	0	0	0	0	0	0
H142180435	SRR1965172	SRR1965172	SRS901823	-	2014	India	travel	India	United Kingdom	Non Targeted [Reference lab]	-	-	PHE	Marie Chattaway	27069781	Include	4.3.1.2	CipNS	1	0	0	-	-	0	0	0	0	0	0	0	0	0	0	0	0	0	0	0	0	0	0	0	0	0	0	0	0	0	0
10562_2_83_IndMDUST414_2011	10562_2#83	ERR357838	SAMEA2143235	MDUST414	2011	India	travel	India	Australia	Non Targeted [Reference lab]	Blood	-	MDU	Mary Valcanis	25961941	Include	4.3.1.2	CipNS	1	0	0	-	-	0	0	0	0	0	0	0	0	0	0	0	0	0	0	0	0	0	0	0	0	0	0	0	0	0	0
B12078	21052_3#124	ERR1788860	SAMEA4384597	-	2009	India	Not Provided	-	India	Targeted [AMR investigation]	Blood	-	CMC	-	32003431	Exclude	4.3.1.2	CipNS	1	0	0	-	-	0	0	0	0	0	0	0	0	0	0	0	0	0	0	0	0	0	0	0	0	0	0	0	0	0	0
150015TY	DRR071063	DRR071063	SAMD00061302	-	2015	India	travel	India	Japan	Targeted [Other]	Blood	Symptomatic	NDJ	-	29255729	Exclude	4.3.1.2	CipR	1	1	0	-	-	0	0	0	0	0	0	0	0	0	0	0	0	0	0	0	0	0	0	0	0	0	0	0	0	0	0
245587	SRR5990007	SRR5990007	SRS2477710	-	2016	India	travel	India	United Kingdom	Non Targeted [Reference lab]	-	-	PHE	Marie Chattaway	27069781	Include	4.3.1.2	CipNS	1	0	0	-	-	0	0	0	0	0	0	0	0	0	0	0	0	0	0	0	0	0	0	0	0	0	0	0	0	0	0
ERS1867250	23733_4#12	ERR3804587	ERS1867250	-	2016	India	local	-	India	Non Targeted [Surveillance Study]	Blood	Symptomatic	SJB	Carl Britto	31665304	Include	4.3.1.2	CipNS	1	0	0	-	-	0	0	0	0	0	0	0	0	0	0	0	0	0	0	0	0	0	0	0	0	0	0	0	0	0	0
ERS1867183	23733_3#11	ERR3804514	ERS1867183	-	2017	India	local	-	India	Non Targeted [Surveillance Study]	Blood	Symptomatic	SJB	Carl Britto	31665304	Include	4.3.1.2	CipNS	1	0	0	-	-	0	0	0	0	0	0	0	0	0	0	0	0	0	0	0	0	0	0	0	0	0	0	0	0	0	0
ERS1867208	23733_3#36	ERR3804561	ERS1867208	-	2017	India	local	-	India	Non Targeted [Surveillance Study]	Blood	Symptomatic	SJB	Carl Britto	31665304	Include	4.3.1.2	CipNS	1	0	0	-	-	0	0	0	0	0	0	0	0	0	0	0	0	0	0	0	0	0	0	0	0	0	0	0	0	0	0
356321	SRR5631945	SRR5631945	SRS2241964	-	2017	India	travel	India	United Kingdom	Non Targeted [Reference lab]	-	-	PHE	Marie Chattaway	27069781	Include	4.3.1.2	CipR	1	1	0	-	-	0	0	0	0	0	0	0	0	0	0	0	0	0	0	0	0	0	0	0	0	0	0	0	0	0	0
BP2397	20957_7#138	ERR1764375	SAMEA4384632	-	2016	India	Not Provided	-	India	Targeted [AMR investigation]	Blood	-	CMC	-	32003431	Exclude	4.3.1.2	CipR	1	1	0	-	-	0	0	0	0	0	0	0	0	0	0	0	0	0	0	0	0	0	0	0	0	0	0	0	0	0	0
130088TY	DRR071051	DRR071051	SAMD00061290	-	2013	India	travel	India	Japan	Targeted [Other]	Blood	Symptomatic	NDJ	-	29255729	Exclude	4.3.1.2	CipR	1	1	0	-	-	0	0	0	0	0	0	0	0	0	0	0	0	0	0	0	0	0	0	0	0	0	0	0	0	0	0
130093TY	DRR071052	DRR071052	SAMD00061291	-	2013	Nepal	travel	Nepal	Japan	Targeted [Other]	-	Symptomatic	NDJ	-	29255729	Exclude	4.3.1.2	CipR	1	1	0	-	-	0	0	0	0	0	0	0	0	0	0	0	0	0	0	0	0	0	0	0	0	0	0	0	0	0	0
120049TY	DRR071040	DRR071040	SAMD00061279	-	2012	India	travel	India	Japan	Targeted [Other]	Blood	Symptomatic	NDJ	-	29255729	Exclude	4.3.1.2	CipR	1	1	0	-	-	0	0	0	0	0	0	0	0	0	0	0	0	0	0	0	0	0	0	0	0	0	0	0	0	0	0
ERS1545445	20087_8#36	ERR1837169	ERS1545445	-	2013	Nepal	local	-	Nepal	Non Targeted [Surveillance Study]	Blood	Symptomatic	PAH	Carl Britto	29684021	Include	4.3.1.2	CipNS	1	0	0	-	-	0	0	0	0	0	0	0	0	0	0	0	0	0	0	0	0	0	0	0	0	0	0	0	0	0	0
32STY226_AL513382	ERR1079300	ERR1079300	ERS866096	-	2014	Nepal	local	-	Nepal	Non Targeted [Other]	Blood	-	PAH	-	26974227	Include	4.3.1.2	CipNS	1	0	0	-	-	0	0	0	0	0	0	0	0	0	0	0	0	0	0	0	0	0	0	0	0	0	0	0	0	0	0
H143600563	SRR1958283	SRR1958283	SRS898328	-	2014	India	travel	India	United Kingdom	Non Targeted [Reference lab]	-	-	PHE	Marie Chattaway	27069781	Include	4.3.1.2	CipR	1	1	0	-	-	0	0	0	0	0	0	0	0	0	0	0	0	0	0	0	0	0	0	0	0	0	0	0	0	0	0
070017TY	DRR071022	DRR071022	SAMD00061261	-	2007	India	travel	India	Japan	Targeted [Other]	Blood	Symptomatic	NDJ	-	29255729	Exclude	4.3.1.2	CipR	1	1	0	-	-	0	0	0	0	0	0	0	0	0	0	0	0	0	0	0	0	0	0	0	0	0	0	0	0	0	0
120050TY	DRR071041	DRR071041	SAMD00061280	-	2012	-	travel	-	Japan	Targeted [Other]	Blood	Symptomatic	NDJ	-	29255729	Exclude	4.3.1.2	CipR	1	1	0	-	-	0	0	0	0	0	0	0	0	0	0	0	0	0	0	0	0	0	0	0	0	0	0	0	0	0	0
H144220629	SRR1957928	SRR1957928	SRS897950	-	2014	India	travel	India	United Kingdom	Non Targeted [Reference lab]	-	-	PHE	Marie Chattaway	27069781	Include	4.3.1.2	CipR	1	1	0	-	-	0	0	0	0	0	0	0	0	0	0	0	0	0	0	0	0	0	0	0	0	0	0	0	0	0	0
H145020655	SRR1966321	SRR1966321	SRS902931	-	2014	India	travel	India	United Kingdom	Non Targeted [Reference lab]	-	-	PHE	Marie Chattaway	27069781	Include	4.3.1.2	CipNS	1	0	0	-	-	0	0	0	0	0	0	0	0	0	0	0	0	0	0	0	0	0	0	0	0	0	0	0	0	0	0
ERS1867248	23733_4#10	ERR3804589	ERS1867248	-	2017	India	local	-	India	Non Targeted [Surveillance Study]	Blood	Symptomatic	SJB	Carl Britto	31665304	Include	4.3.1.2	CipNS	1	0	0	-	-	0	0	0	0	0	0	0	0	0	0	0	0	0	0	0	0	0	0	0	0	0	0	0	0	0	0
130047TY	DRR071043	DRR071043	SAMD00061282	-	2013	-	travel	-	Japan	Targeted [Other]	Blood	Symptomatic	NDJ	-	29255729	Exclude	4.3.1.2	CipR	1	1	0	-	-	0	0	0	0	0	0	0	0	0	0	0	0	0	0	0	0	0	0	0	0	0	0	0	0	0	0
H144960528	SRR1966050	SRR1966050	SRS902839	-	2014	India	travel	India	United Kingdom	Non Targeted [Reference lab]	-	-	PHE	Marie Chattaway	27069781	Include	4.3.1.2	CipR	1	1	0	-	-	0	0	0	0	0	0	0	0	0	0	0	0	0	0	0	0	0	0	0	0	0	0	0	0	0	0
10562_2_31_IndMDUST245_2011	10562_2#31	ERR357786	SAMEA2146471	MDUST245	2011	India	travel	India	Australia	Non Targeted [Reference lab]	Blood	-	MDU	Mary Valcanis	25961941	Include	4.3.1.2	CipNS	1	0	0	-	-	0	0	0	0	0	0	0	0	0	0	0	0	0	0	0	1	0	0	0	1	0	0	0	0	1	0
STY195_MERGE_AL513382	ERR1079290	ERR1079290	ERS866110	-	2013	Nepal	local	-	Nepal	Non Targeted [Other]	Blood	-	PAH	-	26974227	Include	4.3.1.2	CipNS	1	0	0	-	-	0	0	0	0	0	0	0	0	0	0	0	0	0	0	0	0	0	0	0	0	0	0	0	0	0	0
120004TY	DRR071036	DRR071036	SAMD00061275	-	2012	-	travel	-	Japan	Targeted [Other]	Blood	Symptomatic	NDJ	-	29255729	Exclude	4.3.1.2	CipR	1	1	0	-	-	0	0	0	0	0	0	0	0	0	0	0	0	0	0	0	0	0	0	0	0	0	0	0	0	0	0
120037TY	DRR071039	DRR071039	SAMD00061278	-	2012	India	travel	India	Japan	Targeted [Other]	Blood	Symptomatic	NDJ	-	29255729	Exclude	4.3.1.2	CipR	1	1	0	-	-	0	0	0	0	0	0	0	0	0	0	0	0	0	0	0	0	0	0	0	0	0	0	0	0	0	0
116032	SRR3286713	SRR3286713	SRS1357691	-	2015	India	travel	India	United Kingdom	Non Targeted [Reference lab]	-	-	PHE	Marie Chattaway	27069781	Include	4.3.1.2	CipR	1	1	0	-	-	0	0	0	0	0	0	0	0	0	0	0	0	0	0	0	0	0	0	0	0	0	0	0	0	0	0
GB169	5319_8#10	ERR026896	ERS013575	-	2009	Nepal	local	-	Nepal	Non Targeted [Surveillance Study]	Stool	Asymptomatic Carrier	PAH	-	33085725	Exclude	4.3.1.2	CipNS	1	0	0	-	-	0	0	0	0	0	0	0	0	0	0	0	0	0	0	0	0	0	0	0	0	0	0	0	0	0	0
160010TY	DRR071070	DRR071070	SAMD00061309	-	2016	Myanmar	travel	Myanmar	Japan	Targeted [Other]	Stool	Asymptomatic Carrier	NDJ	-	29255729	Exclude	4.3.1.2	CipR	1	1	0	-	-	0	0	0	0	0	0	0	0	0	0	0	0	0	0	0	0	0	0	0	0	0	0	0	0	0	0
23504	SRR1967738	SRR1967738	SRS904469	-	2014	India	travel	India	United Kingdom	Non Targeted [Reference lab]	-	-	PHE	Marie Chattaway	27069781	Include	4.3.1.2	CipR	1	1	0	-	-	0	0	0	0	0	0	0	0	0	0	0	0	0	0	0	0	0	0	0	0	0	0	0	0	0	0
25197	SRR1967948	SRR1967948	SRS904663	-	2014	India	travel	India	United Kingdom	Non Targeted [Reference lab]	-	-	PHE	Marie Chattaway	27069781	Include	4.3.1.2	CipR	1	1	0	-	-	0	0	0	0	0	0	0	0	0	0	0	0	0	0	0	0	0	0	0	0	0	0	0	0	0	0
H121000365	SRR1645568	SRR1645568	SRS740245	-	2012	United Kingdom	Not Provided	-	United Kingdom	Non Targeted [Reference lab]	-	-	PHE	Marie Chattaway	27069781	Include	4.3.1.2	CipR	1	1	0	-	-	0	0	0	0	0	0	0	0	0	0	0	0	0	0	0	0	0	0	0	0	0	0	0	0	0	0
H144460490	SRR1958607	SRR1958607	SRS898650	-	2014	-	travel	-	United Kingdom	Non Targeted [Reference lab]	-	-	PHE	Marie Chattaway	27069781	Exclude	4.3.1.2	CipR	1	1	0	-	-	0	0	0	0	0	0	0	0	0	0	0	0	0	0	0	0	0	0	0	0	0	0	0	0	0	0
11STY146_AL513382	ERR1079269	ERR1079269	ERS866056	-	2013	Nepal	local	-	Nepal	Non Targeted [Other]	Blood	-	PAH	-	26974227	Include	4.3.1.2	CipNS	1	0	0	-	-	0	0	0	0	0	0	0	0	0	0	0	0	0	0	0	0	0	0	0	0	0	0	0	0	0	0
H145240542	SRR1960123	SRR1960123	SRS899809	-	2014	India	travel	India	United Kingdom	Non Targeted [Reference lab]	-	-	PHE	Marie Chattaway	27069781	Include	4.3.1.2	CipR	1	1	0	-	-	0	0	0	0	0	0	0	0	0	0	0	0	0	0	0	0	0	0	0	0	0	0	0	0	0	0
10562_2_10_UnkMDUST146_2012	10562_2#10	ERR357765	SAMEA2162371	MDUST146	2012	-	travel	-	Australia	Non Targeted [Reference lab]	Blood	-	MDU	Mary Valcanis	25961941	Exclude	4.3.1.2	CipR	1	1	0	-	-	0	0	0	0	0	0	0	0	0	0	0	0	0	0	0	0	0	0	0	0	0	0	0	0	0	0
10562_2_13_IndMDUST167_2011	10562_2#13	ERR357768	SAMEA2158489	MDUST167	2011	India	travel	India	Australia	Non Targeted [Reference lab]	Blood	-	MDU	Mary Valcanis	25961941	Include	4.3.1.2	CipR	1	1	0	-	-	0	0	0	0	0	0	0	0	0	0	0	0	0	0	0	0	0	0	0	0	0	0	0	0	0	0
130064TY	DRR071048	DRR071048	SAMD00061287	-	2013	Japan	Not Provided	-	Japan	Targeted [Other]	Blood	Symptomatic	NDJ	-	29255729	Exclude	4.3.1.2	CipR	1	1	0	-	-	0	0	0	0	0	0	0	0	0	0	0	0	0	0	0	0	0	0	0	0	0	0	0	0	0	0
98260	SRR1969843	SRR1969843	SRS906454	-	2015	Pakistan	travel	Pakistan	United Kingdom	Non Targeted [Reference lab]	-	-	PHE	Marie Chattaway	27069781	Include	4.3.1.2	CipR	1	1	0	-	-	0	0	0	0	0	0	0	0	0	0	0	0	0	0	0	0	0	0	0	0	0	0	0	0	0	0
ERS1545444	20087_8#35	ERR1837168	ERS1545444	-	2013	Nepal	local	-	Nepal	Non Targeted [Surveillance Study]	Blood	Symptomatic	PAH	Carl Britto	29684021	Include	4.3.1.2	CipNS	1	0	0	-	-	0	0	0	0	0	0	0	0	0	0	0	0	0	0	0	0	0	0	0	0	0	0	0	0	0	0
ERS1545625	22027_3#4	ERR2213821	ERS1545625	-	2016	Nepal	local	-	Nepal	Non Targeted [Surveillance Study]	Blood	Symptomatic	PAH	Carl Britto	29684021	Include	4.3.1.2	CipNS	1	0	0	-	-	0	0	0	0	0	0	0	0	0	0	0	0	0	0	0	0	0	0	0	0	0	0	0	0	0	0
11642_2_57_IndH11054345_2011	11642_2#57	ERR422804	SAMEA2228154	H11054345	2011	India	travel	India	United Kingdom	Non Targeted [Reference lab]	Blood	-	PHE	Marie Chattaway (orignially Elizabeth De Pinna)	27703135	Include	4.3.1.2	CipR	1	1	0	-	-	0	0	0	0	0	0	0	0	0	0	0	0	0	0	0	0	0	0	0	0	0	0	0	0	0	0
B15765	21052_3#145	ERR1788881	SAMEA4384838	-	2011	India	Not Provided	-	India	Targeted [AMR investigation]	Blood	-	CMC	-	32003431	Exclude	4.3.1.2	CipR	1	1	0	-	-	0	0	0	0	0	0	0	0	0	0	0	0	0	0	0	0	0	0	0	0	0	0	0	0	0	0
B30492	21052_3#172	ERR1788908	SAMEA4384621	-	2014	India	Not Provided	-	India	Targeted [AMR investigation]	Blood	-	CMC	-	32003431	Exclude	4.3.1.2	CipR	1	1	0	-	-	0	0	0	0	0	0	0	0	0	0	0	0	0	0	0	0	0	0	0	0	0	0	0	0	0	0
ERS1867212	23733_3#40	ERR3804570	ERS1867212	-	2017	India	local	-	India	Non Targeted [Surveillance Study]	Blood	Symptomatic	SJB	Carl Britto	31665304	Include	4.3.1.2	CipR	1	1	0	-	-	0	0	0	0	0	0	0	0	0	0	0	0	0	0	0	0	0	0	0	0	0	0	0	0	0	0
140009TY	DRR071055	DRR071055	SAMD00061294	-	2014	India	travel	India	Japan	Targeted [Other]	Blood	Symptomatic	NDJ	-	29255729	Exclude	4.3.1.2	CipR	1	1	0	-	-	0	0	0	0	0	0	0	0	0	0	0	0	0	0	0	0	0	0	0	0	0	0	0	0	0	0
140042TY	DRR071059	DRR071059	SAMD00061298	-	2014	Nepal	travel	Nepal	Japan	Targeted [Other]	-	Symptomatic	NDJ	-	29255729	Exclude	4.3.1.2	CipR	1	1	0	-	-	0	0	0	0	0	0	0	0	0	0	0	0	0	0	0	0	0	0	0	0	0	0	0	0	0	0
BA2820	20957_7#139	ERR1764376	SAMEA4384742	-	2016	India	Not Provided	-	India	Targeted [AMR investigation]	Blood	-	CMC	-	32003431	Exclude	4.3.1.2	CipR	1	1	0	-	-	0	0	0	0	0	0	0	0	0	0	0	0	0	0	0	0	0	0	0	0	0	0	0	0	0	0
B21466	21052_3#180	ERR1788916	SAMEA4384625	-	2015	India	Not Provided	-	India	Targeted [AMR investigation]	Blood	-	CMC	-	32003431	Exclude	4.3.1.2	CipR	1	1	0	-	-	0	0	0	0	0	0	0	0	0	0	0	0	0	0	0	0	0	0	0	0	0	0	0	0	0	0
8616_4_51_IndBCR211_2011	8616_4#51	ERR420427	SAMEA1687861	BCR211	2011	India	local	-	India	Non Targeted [Surveillance Study]	-	-	NIC	Shanta Dutta	25961941	Include	4.3.1.2	CipR	1	1	0	-	-	0	0	0	0	0	0	0	0	0	0	0	0	0	0	0	0	0	0	0	0	0	0	0	0	0	0
91181	SRR1967428	SRR1967428	SRS904059	-	2014	India	travel	India	United Kingdom	Non Targeted [Reference lab]	-	-	PHE	Marie Chattaway	27069781	Include	4.3.1.2	CipR	1	1	0	-	-	0	0	0	0	0	0	0	0	0	0	0	0	0	0	0	0	0	0	0	0	0	0	0	0	0	0
10562_2_79_IndMDUST400_2012	10562_2#79	ERR357834	SAMEA2143522	MDUST400	2012	India	travel	India	Australia	Non Targeted [Reference lab]	Blood	-	MDU	Mary Valcanis	25961941	Include	4.3.1.2	CipR	1	1	0	-	-	0	0	0	0	0	0	0	0	0	0	0	0	0	0	0	0	0	0	0	0	0	0	0	0	0	0
BA7569	21052_3#190	ERR1788926	SAMEA4384630	-	2016	India	Not Provided	-	India	Targeted [AMR investigation]	Blood	-	CMC	-	32003431	Exclude	4.3.1.2	CipR	1	1	0	-	-	0	0	0	0	0	0	0	0	0	0	0	0	0	0	0	0	0	0	0	0	0	0	0	0	0	0
130062TY	DRR071047	DRR071047	SAMD00061286	-	2013	Nepal	travel	Nepal	Japan	Targeted [Other]	Blood	Symptomatic	NDJ	-	29255729	Exclude	4.3.1.2	CipR	1	1	0	-	-	0	0	0	0	0	0	0	0	0	0	0	0	0	0	0	0	0	0	0	0	0	0	0	0	0	0
150024TY	DRR071064	DRR071064	SAMD00061303	-	2015	Japan	Not Provided	-	Japan	Targeted [Other]	Blood	Symptomatic	NDJ	-	29255729	Exclude	4.3.1.2	CipR	1	1	0	-	-	0	0	0	0	0	0	0	0	0	0	0	0	0	0	0	0	0	0	0	0	0	0	0	0	0	0
93507	SRR1967564	SRR1967564	SRS904267	-	2015	Pakistan	travel	Pakistan	United Kingdom	Non Targeted [Reference lab]	-	-	PHE	Marie Chattaway	27069781	Include	4.3.1.2	CipR	1	1	0	-	-	0	0	0	0	0	0	0	0	0	0	0	0	0	0	0	0	0	0	0	0	0	0	0	0	0	0
319724	SRR5194046	SRR5194046	SRS1933698	-	2016	India	travel	India	United Kingdom	Non Targeted [Reference lab]	-	-	PHE	Marie Chattaway	27069781	Include	4.3.1.2	CipR	1	1	0	-	-	0	0	0	0	0	0	0	0	0	0	0	0	0	0	0	0	0	0	0	0	0	0	0	0	0	0
143536	SRR5500523	SRR5500523	SRS2163132	-	2015	India	travel	India	United Kingdom	Non Targeted [Reference lab]	-	-	PHE	Marie Chattaway	27069781	Include	4.3.1.2	CipR	1	1	0	-	-	0	0	0	0	0	0	0	0	0	0	0	0	0	0	0	0	0	0	0	0	0	0	0	0	0	0
H143740622	SRR1957765	SRR1957765	SRS897794	-	2014	India	travel	India	United Kingdom	Non Targeted [Reference lab]	-	-	PHE	Marie Chattaway	27069781	Include	4.3.1.2	CipR	1	1	0	-	-	0	0	0	0	0	0	0	0	0	0	0	0	0	0	0	0	0	0	0	0	0	0	0	0	0	0
090003TY	DRR071029	DRR071029	SAMD00061268	-	2009	India	travel	India	Japan	Targeted [Other]	Blood	Symptomatic	NDJ	-	29255729	Exclude	4.3.1.2	CipR	1	1	0	-	-	0	0	0	0	0	0	0	0	0	0	0	0	0	0	0	1	0	0	0	1	0	0	0	0	1	0
10492_1_31_IndMDUST216_2011	10492_1#31	ERR352284	SAMEA2159791	MDUST216	2011	India	travel	India	Australia	Non Targeted [Reference lab]	Blood	-	MDU	Mary Valcanis	25961941	Include	4.3.1.2	CipR	1	1	0	-	-	0	0	0	0	0	0	0	0	0	0	0	0	0	0	0	0	0	0	0	0	0	0	0	0	0	0
STY232_MERGE_AL513382	ERR1079302	ERR1079302	ERS866112	-	2014	Nepal	local	-	Nepal	Non Targeted [Other]	Blood	-	PAH	-	26974227	Include	4.3.1.2	CipR	1	1	0	-	-	0	0	0	0	0	0	0	0	0	0	0	0	0	0	0	0	0	0	0	0	0	0	0	0	0	0
BA7428	20957_7#136	ERR1764373	SAMEA4384631	-	2016	India	Not Provided	-	India	Targeted [AMR investigation]	Blood	-	CMC	-	32003431	Exclude	4.3.1.2	CipR	1	1	0	-	-	0	0	0	0	0	0	0	0	0	0	0	0	0	0	0	0	0	0	0	0	0	0	0	0	0	0
130107TY	DRR071053	DRR071053	SAMD00061292	-	2013	-	travel	-	Japan	Targeted [Other]	Blood	Symptomatic	NDJ	-	29255729	Exclude	4.3.1.2	CipR	1	1	0	-	-	0	0	0	0	0	0	0	0	0	0	0	0	0	0	0	0	0	0	0	0	0	0	0	0	0	0
90484	SRR1968368	SRR1968368	SRS904982	-	2015	Pakistan	travel	Pakistan	United Kingdom	Non Targeted [Reference lab]	-	-	PHE	Marie Chattaway	27069781	Include	4.3.1.2	CipR	1	1	0	-	-	0	0	0	0	0	0	0	0	0	0	0	0	0	0	0	0	0	0	0	0	0	0	0	0	0	0
335038	SRR5584965	SRR5584965	SRS2216197	-	2017	Pakistan	travel	Pakistan	United Kingdom	Non Targeted [Reference lab]	-	-	PHE	Marie Chattaway	27069781	Include	4.3.1.2	CipR	1	1	0	-	-	0	0	0	0	0	0	0	0	0	0	0	0	0	0	0	0	0	0	0	0	0	0	0	0	0	0
329887	SRR5633231	SRR5633231	SRS2243204	-	2016	-	travel	-	United Kingdom	Non Targeted [Reference lab]	-	-	PHE	Marie Chattaway	27069781	Exclude	4.3.1.2	CipR	1	1	0	-	-	0	0	0	0	0	0	0	0	0	0	0	0	0	0	0	0	0	0	0	0	0	0	0	0	0	0
329884	SRR5982989	SRR5982989	SRS2471906	-	2016	-	travel	-	United Kingdom	Non Targeted [Reference lab]	-	-	PHE	Marie Chattaway	27069781	Exclude	4.3.1.2	CipR	1	1	0	-	-	0	0	0	0	0	0	0	0	0	0	0	0	0	0	0	0	0	0	0	0	0	0	0	0	0	0
208724	SRR5986536	SRR5986536	SRS2475033	-	2016	India	travel	India	United Kingdom	Non Targeted [Reference lab]	-	-	PHE	Marie Chattaway	27069781	Include	4.3.1.2	CipR	1	1	0	-	-	0	0	0	0	0	0	0	0	0	0	0	0	0	0	0	0	0	0	0	0	0	0	0	0	0	0
32480	SRR1967503	SRR1967503	SRS904220	-	2014	India	travel	India	United Kingdom	Non Targeted [Reference lab]	-	-	PHE	Marie Chattaway	27069781	Include	4.3.1.2	CipR	1	1	0	-	-	0	0	0	0	0	0	0	0	0	0	0	0	0	0	0	0	0	0	0	0	0	0	0	0	0	0
102537	SRR5500502	SRR5500502	SRS2163111	-	2015	India	travel	India	United Kingdom	Non Targeted [Reference lab]	-	-	PHE	Marie Chattaway	27069781	Include	4.3.1.2	CipR	1	1	0	-	-	0	0	0	0	0	0	0	0	0	0	0	0	0	0	0	0	0	0	0	0	0	0	0	0	0	0
10492_1_25_IndMDUST197_2010	10492_1#25	ERR352278	SAMEA2157629	MDUST197	2010	India	travel	India	Australia	Non Targeted [Reference lab]	Blood	-	MDU	Mary Valcanis	25961941	Include	4.3.1.2	CipR	1	1	0	-	-	0	0	0	0	0	0	0	0	0	0	0	0	0	0	0	0	0	0	0	0	0	0	0	0	0	0
Iso33-26_10_2015	SRR8117560	SRR8117560	SAMN10134666	-	2015	Myanmar	local	-	Myanmar	Non Targeted [Routine diagnostics]	Blood	Symptomatic	OTG	-	31225619	Include	4.3.1.2	CipR	1	1	0	-	-	0	0	0	0	0	0	0	0	0	0	0	0	0	0	0	0	0	0	0	0	0	0	0	0	0	0
18STY163_AL513382	ERR1079279	ERR1079279	ERS866064	-	2013	Nepal	local	-	Nepal	Non Targeted [Other]	Blood	-	PAH	-	26974227	Include	4.3.1.2	CipR	1	1	0	-	-	0	0	0	0	0	0	0	0	0	0	0	0	0	0	0	0	0	0	0	0	0	0	0	0	0	0
B25393	21052_3#159	ERR1788895	SAMEA4384733	-	2013	India	Not Provided	-	India	Targeted [AMR investigation]	Blood	-	CMC	-	32003431	Exclude	4.3.1.2	CipR	1	1	0	-	-	0	0	0	0	0	0	0	0	0	0	0	0	0	0	0	0	0	0	0	0	0	0	0	0	0	0
ERS3348158	29791_4#134	ERR4244311	4735STDY6880825	-	2015	Chile	Not Provided	-	Chile	Non Targeted [Reference lab]	Blood	-	ISC	Juan Carlos Hormazabal	33079054	Include	4.3.1.2	CipR	1	1	0	-	-	0	0	0	0	0	0	0	0	0	0	0	0	0	0	0	0	0	0	0	0	0	0	0	0	0	0
150058TY	DRR071067	DRR071067	SAMD00061306	-	2015	Nepal	travel	Nepal	Japan	Targeted [Other]	Blood	Symptomatic	NDJ	-	29255729	Exclude	4.3.1.2	CipR	1	1	0	-	-	0	0	0	0	0	0	0	0	0	0	0	0	0	0	0	0	0	0	0	0	0	0	0	0	0	0
H144500520	SRR1957959	SRR1957959	SRS897987	-	2014	India	travel	India	United Kingdom	Non Targeted [Reference lab]	-	-	PHE	Marie Chattaway	27069781	Include	4.3.1.2	CipR	1	1	0	-	-	0	0	0	0	0	0	0	0	0	0	0	0	0	0	0	0	0	0	0	0	0	0	0	0	0	0
68941	SRR1967818	SRR1967818	SRS904409	-	2014	United Kingdom	Not Provided	-	United Kingdom	Non Targeted [Reference lab]	-	-	PHE	Marie Chattaway	27069781	Include	4.3.1.2	CipR	1	1	0	-	-	0	0	0	0	0	0	0	0	0	0	0	0	0	0	0	0	0	0	0	0	0	0	0	0	0	0
53052	SRR3049355	SRR3049355	SRS1219967	-	2014	India	travel	India	United Kingdom	Non Targeted [Reference lab]	-	-	PHE	Marie Chattaway	27069781	Include	4.3.1.2	CipR	1	1	0	-	-	0	0	0	0	0	0	0	0	0	0	0	0	0	0	0	0	0	0	0	0	0	0	0	0	0	0
KRSAL17-2218	SRR9616301	SRR9616301	SAMN12168189	-	2017	India	travel	India	North Korea	Targeted [AMR investigation]	-	Symptomatic	KDC	-	33651791	Exclude	4.3.1.2	CipR	1	1	0	-	-	0	0	0	0	0	0	0	0	0	0	0	0	0	0	0	0	0	0	0	0	0	0	0	0	0	0
109865	SRR5500485	SRR5500485	SRS2163093	-	2015	-	travel	-	United Kingdom	Non Targeted [Reference lab]	-	-	PHE	Marie Chattaway	27069781	Exclude	4.3.1.2	CipR	1	1	0	-	-	0	0	0	0	0	0	0	0	0	0	0	0	0	0	0	0	0	0	0	0	0	0	0	0	0	0
Iso21-29_05_2016	SRR8117602	SRR8117602	SAMN10134666	-	2016	Myanmar	local	-	Myanmar	Non Targeted [Routine diagnostics]	Blood	Symptomatic	OTG	-	31225619	Include	4.3.1.2	CipR	1	1	0	-	-	0	0	0	0	0	0	0	0	0	0	0	0	0	0	0	0	0	0	0	0	0	0	0	0	0	0
ERS1545560	20621_8#70	ERR1837282	ERS1545560	-	2013	Nepal	local	-	Nepal	Non Targeted [Surveillance Study]	Blood	Symptomatic	PAH	Carl Britto	29684021	Include	4.3.1.2	CipR	1	1	0	-	-	0	0	0	0	0	0	0	0	0	0	0	0	0	0	0	0	0	0	0	0	0	0	0	0	0	0
ERS1545636	22027_3#15	ERR2213832	ERS1545636	-	2016	Nepal	local	-	Nepal	Non Targeted [Surveillance Study]	Blood	Symptomatic	PAH	Carl Britto	29684021	Include	4.3.1.2	CipR	1	1	0	-	-	0	0	0	0	0	0	0	0	0	0	0	0	0	0	0	0	0	0	0	0	0	0	0	0	0	0
140022TY	DRR071056	DRR071056	SAMD00061295	-	2014	Nepal	travel	Nepal	Japan	Targeted [Other]	Blood	Symptomatic	NDJ	-	29255729	Exclude	4.3.1.2	CipR	1	1	0	-	-	0	0	0	0	0	0	0	0	0	0	0	0	0	0	0	0	0	0	0	0	0	0	0	0	0	0
9468	SRR1968436	SRR1968436	SRS905051	-	2014	Nepal	travel	Nepal	United Kingdom	Non Targeted [Reference lab]	-	-	PHE	Marie Chattaway	27069781	Include	4.3.1.2	CipR	1	1	0	-	-	0	0	0	0	0	0	0	0	0	0	0	0	0	0	0	0	0	0	0	0	0	0	0	0	0	0
21STY219D1_AL513382	ERR1079297	ERR1079297	ERS866111	-	2014	Nepal	local	-	Nepal	Non Targeted [Other]	Blood	-	PAH	-	26974227	Include	4.3.1.2	CipR	1	1	0	-	-	0	0	0	0	0	0	0	0	0	0	0	0	0	0	0	0	0	0	0	0	0	0	0	0	0	0
ERS1545488	20087_8#79	ERR1837212	ERS1545488	-	2014	Nepal	local	-	Nepal	Non Targeted [Surveillance Study]	Blood	Symptomatic	PAH	Carl Britto	29684021	Include	4.3.1.2	CipR	1	1	0	-	-	0	0	0	0	0	0	0	0	0	0	0	0	0	0	0	0	0	0	0	0	0	0	0	0	0	0
ERS1867241	23733_4#3	ERR3804590	ERS1867241	-	2017	India	local	-	India	Non Targeted [Surveillance Study]	Blood	Symptomatic	SJB	Carl Britto	31665304	Include	4.3.1.2	CipR	1	1	0	-	-	0	0	0	0	0	0	0	0	0	0	0	0	0	0	0	0	0	0	0	0	0	0	0	0	0	0
91251	SRR1969642	SRR1969642	SRS906229	-	2015	India	travel	India	United Kingdom	Non Targeted [Reference lab]	-	-	PHE	Marie Chattaway	27069781	Include	4.3.1.2	CipR	1	1	0	-	-	0	0	0	0	0	0	0	0	0	0	0	0	0	0	0	0	0	0	0	0	0	0	0	0	0	0
115992	SRR5500477	SRR5500477	SRS2163084	-	2015	India	travel	India	United Kingdom	Non Targeted [Reference lab]	-	-	PHE	Marie Chattaway	27069781	Include	4.3.1.2	CipR	1	1	0	-	-	0	0	0	0	0	0	0	0	0	0	0	0	0	0	0	0	0	0	0	0	0	0	0	0	0	0
107232	SRR5500503	SRR5500503	SRS2163112	-	2015	India	travel	India	United Kingdom	Non Targeted [Reference lab]	-	-	PHE	Marie Chattaway	27069781	Include	4.3.1.2	CipR	1	1	0	-	-	0	0	0	0	0	0	0	0	0	0	0	0	0	0	0	0	0	0	0	0	0	0	0	0	0	0
329879	SRR5632076	SRR5632076	SRS2242065	-	2017	India	travel	India	United Kingdom	Non Targeted [Reference lab]	-	-	PHE	Marie Chattaway	27069781	Include	4.3.1.2	CipR	1	1	0	-	-	0	0	0	0	0	0	0	0	0	0	0	0	0	0	0	0	0	0	0	0	0	0	0	0	0	0
304415	SRR5974916	SRR5974916	SRS2465080	-	2016	United Kingdom	local	-	United Kingdom	Non Targeted [Reference lab]	-	-	PHE	Marie Chattaway	27069781	Include	4.3.1.2	CipR	1	1	0	-	-	0	0	0	0	0	0	0	0	0	0	0	0	0	0	0	1	0	0	0	1	0	0	0	0	1	0
342649	SRR5983001	SRR5983001	SRS2471917	-	2017	India	travel	India	United Kingdom	Non Targeted [Reference lab]	-	-	PHE	Marie Chattaway	27069781	Include	4.3.1.2	CipR	1	1	0	-	-	0	0	0	0	0	0	0	0	0	0	0	0	0	0	0	0	0	0	0	0	0	0	0	0	0	0
Iso44-18_01_2016	SRR8117594	SRR8117594	SAMN10134666	-	2016	Myanmar	local	-	Myanmar	Non Targeted [Routine diagnostics]	Blood	Symptomatic	OTG	-	31225619	Include	4.3.1.2	CipR	1	1	0	-	-	0	0	0	0	0	0	0	0	0	0	0	0	0	0	0	0	0	0	0	0	0	0	0	0	0	0
ERS1867182	23733_3#9	ERR3804530	ERS1867182	-	2016	India	local	-	India	Non Targeted [Surveillance Study]	Blood	Symptomatic	SJB	Carl Britto	31665304	Include	4.3.1.2	CipR	1	1	0	-	-	0	0	0	0	0	0	0	0	0	0	0	0	0	0	0	0	0	0	0	0	0	0	0	0	0	0
53042	SRR3048758	SRR3048758	SRS1219478	-	2014	India	travel	India	United Kingdom	Non Targeted [Reference lab]	-	-	PHE	Marie Chattaway	27069781	Include	4.3.1.2	CipR	1	1	0	-	-	0	0	0	0	0	0	0	0	0	0	0	0	0	0	0	0	0	0	0	0	0	0	0	0	0	0
345582	SRR5585175	SRR5585175	SRS2216408	-	2017	India	travel	India	United Kingdom	Non Targeted [Reference lab]	-	-	PHE	Marie Chattaway	27069781	Include	4.3.1.2	CipR	1	1	0	-	-	0	0	0	0	0	0	0	0	0	0	0	0	0	0	0	0	0	0	0	0	0	0	0	0	0	0
304416	SRR5974906	SRR5974906	SRS2465070	-	2016	India	travel	India	United Kingdom	Non Targeted [Reference lab]	-	-	PHE	Marie Chattaway	27069781	Include	4.3.1.2	CipR	1	1	0	-	-	0	0	0	0	0	0	0	0	0	0	0	0	0	0	0	0	0	0	0	0	0	0	0	0	0	0
Iso65-15_07_2016	SRR8117622	SRR8117622	SAMN10134666	-	2016	Myanmar	local	-	Myanmar	Non Targeted [Routine diagnostics]	Blood	Symptomatic	OTG	-	31225619	Include	4.3.1.2	CipR	1	1	0	-	-	0	0	0	0	0	0	0	0	0	0	0	0	0	0	0	0	0	0	0	0	0	0	0	0	0	0
160011TY	DRR071071	DRR071071	SAMD00061310	-	2016	Myanmar	travel	Myanmar	Japan	Targeted [Other]	Blood	Symptomatic	NDJ	-	29255729	Exclude	4.3.1.2	CipR	1	1	0	-	-	0	0	0	0	0	0	0	0	0	0	0	0	0	0	0	0	0	0	0	0	0	0	0	0	0	0
ERS1867175	23733_3#3	ERR3804517	ERS1867175	-	2017	India	local	-	India	Non Targeted [Surveillance Study]	Blood	Symptomatic	SJB	Carl Britto	31665304	Include	4.3.1.2	CipR	1	1	0	-	-	0	0	0	0	0	0	0	0	0	0	0	0	0	0	0	0	0	0	0	0	0	0	0	0	0	0
140051TY	DRR071060	DRR071060	SAMD00061299	-	2014	-	travel	-	Japan	Targeted [Other]	Blood	Symptomatic	NDJ	-	29255729	Exclude	4.3.1.2	CipR	1	1	0	-	-	0	0	0	0	0	0	0	0	0	0	0	0	0	0	0	1	0	0	0	1	0	0	0	0	1	0
ERS1867229	23733_3#57	ERR3804537	ERS1867229	-	2016	India	local	-	India	Non Targeted [Surveillance Study]	Blood	Symptomatic	SJB	Carl Britto	31665304	Include	4.3.1.2	CipR	1	1	0	-	-	0	0	0	0	0	0	0	0	0	0	0	0	0	0	0	0	0	0	0	0	0	0	0	0	0	0
ERS1867291	23733_4#52	ERR3804540	ERS1867291	-	2017	India	local	-	India	Non Targeted [Surveillance Study]	Blood	Symptomatic	SJB	Carl Britto	31665304	Include	4.3.1.2	CipR	1	1	0	-	-	0	0	0	0	0	0	0	0	0	0	0	0	0	0	0	0	0	0	0	0	0	0	0	0	0	0
SLT2	SRR12567851	SRR12567851	-	-	2019	Philippines	travel	Philippines	Singapore	Non Targeted [Routine diagnostics]	Stool	-	IDS	Chew Ka Lip; Sophie Octavia	33496224	Include	4.3.1.2	CipR	1	1	0	-	-	0	0	0	0	0	0	0	0	0	0	0	0	0	0	0	0	0	0	0	0	0	0	0	0	0	0
STY47_AL513382	ERR1079246	ERR1079246	ERS866123	-	2012	Nepal	local	-	Nepal	Non Targeted [Other]	Blood	-	PAH	-	26974227	Include	4.3.1.2	CipNS	1	0	0	-	-	0	0	0	0	0	0	0	0	0	0	0	0	0	0	0	0	0	0	0	0	0	0	0	0	0	0
STY80_AL513382	ERR1079257	ERR1079257	ERS866133	-	2012	Nepal	local	-	Nepal	Non Targeted [Other]	Blood	-	PAH	-	26974227	Include	4.3.1.2	CipNS	1	0	0	-	-	0	0	0	0	0	0	0	0	0	0	0	0	0	0	0	0	0	0	0	0	0	0	0	0	0	0
16STY159_AL513382	ERR1079277	ERR1079277	ERS866069	-	2013	Nepal	local	-	Nepal	Non Targeted [Other]	Blood	-	PAH	-	26974227	Include	4.3.1.2	CipNS	1	0	0	-	-	0	0	0	0	0	0	0	0	0	0	0	0	0	0	0	0	0	0	0	0	0	0	0	0	0	0
238380	SRR5990342	SRR5990342	SRS2478013	-	2016	India	travel	India	United Kingdom	Non Targeted [Reference lab]	-	-	PHE	Marie Chattaway	27069781	Include	4.3.1.2	CipNS	1	0	0	-	-	0	0	0	0	0	0	0	0	0	0	0	0	0	0	0	0	0	0	0	0	0	0	0	0	0	0
26STY186_AL513382	ERR1079288	ERR1079288	ERS866089	-	2013	Nepal	local	-	Nepal	Non Targeted [Other]	Blood	-	PAH	-	26974227	Include	4.3.1.2	CipNS	1	0	0	-	-	0	0	0	0	0	0	0	0	0	0	0	0	0	0	0	0	0	0	0	0	0	0	0	0	0	0
50891	SRR1968194	SRR1968194	SRS904784	-	2014	India	travel	India	United Kingdom	Non Targeted [Reference lab]	-	-	PHE	Marie Chattaway	27069781	Include	4.3.1.2	CipNS	1	0	0	-	-	0	0	0	0	0	0	0	0	0	0	0	0	0	0	0	0	0	0	0	0	0	0	0	0	0	0
21130	SRR3049590	SRR3049590	SRS1220198	-	2014	India	travel	India	United Kingdom	Non Targeted [Reference lab]	-	-	PHE	Marie Chattaway	27069781	Include	4.3.1.2	CipNS	1	0	0	-	-	0	0	0	0	0	0	0	0	0	0	0	0	0	0	0	0	0	0	0	0	0	0	0	0	0	0
13STY150_AL513382	ERR1079273	ERR1079273	ERS866059	-	2013	Nepal	local	-	Nepal	Non Targeted [Other]	Blood	-	PAH	-	26974227	Include	4.3.1.2	CipNS	1	0	0	-	-	0	0	0	0	0	0	0	0	0	0	0	0	0	0	0	0	0	0	0	0	0	0	0	0	0	0
24STY235D1_AL513382	ERR1079303	ERR1079303	ERS866086	-	2014	Nepal	local	-	Nepal	Non Targeted [Other]	Blood	-	PAH	-	26974227	Include	4.3.1.2	CipNS	1	0	0	-	-	0	0	0	0	0	0	0	0	0	0	0	0	0	0	0	0	0	0	0	0	0	0	0	0	0	0
15STY158_AL513382	ERR1079276	ERR1079276	ERS866066	-	2013	Nepal	local	-	Nepal	Non Targeted [Other]	Blood	-	PAH	-	26974227	Include	4.3.1.2	CipNS	1	0	0	-	-	0	0	0	0	0	0	0	0	0	0	0	0	0	0	0	0	0	0	0	0	0	0	0	0	0	0
68700	SRR1969920	SRR1969920	SRS906549	-	2014	India	travel	India	United Kingdom	Non Targeted [Reference lab]	-	-	PHE	Marie Chattaway	27069781	Include	4.3.1.2	CipNS	1	0	0	-	-	0	0	0	0	0	0	0	0	0	0	0	0	0	0	0	0	0	0	0	0	0	0	0	0	0	0
68940	SRR1966965	SRR1966965	SRS903585	-	2014	United Kingdom	Not Provided	-	United Kingdom	Non Targeted [Reference lab]	-	-	PHE	Marie Chattaway	27069781	Include	4.3.1.2	CipNS	1	0	0	-	-	0	0	0	0	0	0	0	0	0	0	0	0	0	0	0	0	0	0	0	0	0	0	0	0	0	0
83732	SRR1969153	SRR1969153	SRS905737	-	2015	India	travel	India	United Kingdom	Non Targeted [Reference lab]	-	-	PHE	Marie Chattaway	27069781	Include	4.3.1.2	CipNS	1	0	0	-	-	0	0	0	0	0	0	0	0	0	0	0	0	0	0	0	0	0	0	0	0	0	0	0	0	0	0
12STY149_AL513382	ERR1079272	ERR1079272	ERS866057	-	2013	Nepal	local	-	Nepal	Non Targeted [Other]	Blood	-	PAH	-	26974227	Include	4.3.1.2	CipNS	1	0	0	-	-	0	0	0	0	0	0	0	0	0	0	0	0	0	0	0	0	0	0	0	0	0	0	0	0	0	0
9STY143D26_AL513382	ERR1079267	ERR1079267	ERS866100	-	2013	Nepal	local	-	Nepal	Non Targeted [Other]	Blood	-	PAH	-	26974227	Include	4.3.1.2	CipNS	1	0	0	-	-	0	0	0	0	0	0	0	0	0	0	0	0	0	0	0	0	0	0	0	0	0	0	0	0	0	0
31STY216_AL513382	ERR1079296	ERR1079296	ERS866095	-	2014	Nepal	local	-	Nepal	Non Targeted [Other]	Blood	-	PAH	-	26974227	Include	4.3.1.2	CipNS	1	0	0	-	-	0	0	0	0	0	0	0	0	0	0	0	0	0	0	0	0	0	0	0	0	0	0	0	0	0	0
STY169_MERGE_AL513382	ERR1079281	ERR1079281	ERS866106	-	2013	Nepal	local	-	Nepal	Non Targeted [Other]	Blood	-	PAH	-	26974227	Include	4.3.1.2	CipR	1	1	0	-	-	0	0	0	0	0	0	0	0	0	0	0	0	0	0	0	0	0	0	0	0	0	0	0	0	0	0
355024	SRR5631929	SRR5631929	SRS2241948	-	2014	India	travel	India	United Kingdom	Non Targeted [Reference lab]	-	-	PHE	Marie Chattaway	27069781	Include	4.3.1.2	CipR	1	1	0	-	-	0	0	0	0	0	0	0	0	0	0	0	0	0	0	0	0	0	0	0	0	0	0	0	0	0	0
Iso39-15_12_2015	SRR8117555	SRR8117555	SAMN10134666	-	2015	Myanmar	local	-	Myanmar	Non Targeted [Routine diagnostics]	Blood	Symptomatic	OTG	-	31225619	Include	4.3.1.2	CipR	1	1	0	-	-	0	0	0	0	0	0	0	0	0	0	0	0	0	0	0	0	0	0	0	0	0	0	0	0	0	0
Iso64-14_07_2016	SRR8117606	SRR8117606	SAMN10134666	-	2016	Myanmar	local	-	Myanmar	Non Targeted [Routine diagnostics]	Blood	Symptomatic	OTG	-	31225619	Include	4.3.1.2	CipR	1	1	0	-	-	0	0	0	0	0	0	0	0	0	0	0	0	0	0	0	0	0	0	0	0	0	0	0	0	0	0
Iso60-26_05_2016	SRR8117623	SRR8117623	SAMN10134666	-	2016	Myanmar	local	-	Myanmar	Non Targeted [Routine diagnostics]	Blood	Symptomatic	OTG	-	31225619	Include	4.3.1.2	CipR	1	1	0	-	-	0	0	0	0	0	0	0	0	0	0	0	0	0	0	0	0	0	0	0	0	0	0	0	0	0	0
STY173_MERGE_AL513382	ERR1079282	ERR1079282	ERS866107	-	2013	Nepal	local	-	Nepal	Non Targeted [Other]	Blood	-	PAH	-	26974227	Include	4.3.1.2	CipNS	1	0	0	-	-	0	0	0	0	0	0	0	0	0	0	0	0	0	0	0	0	0	0	0	0	0	0	0	0	0	0
4STY58D1_AL513382	ERR1079251	ERR1079251	ERS866097	-	2012	Nepal	local	-	Nepal	Non Targeted [Other]	Blood	-	PAH	-	26974227	Include	4.3.1.2	CipNS	1	0	0	-	-	0	0	0	0	0	0	0	0	0	0	0	0	0	0	0	0	0	0	0	0	0	0	0	0	0	0
429038	MQUL01	MQUL00000000	SAMN06074336	-	2015	India	Not Provided	-	India	Targeted [AMR investigation]	Blood	-	Lab code not assigned	-	28280021	Exclude	4.3.1.2	CipR	1	1	1	-	-	0	0	0	0	0	0	0	0	1	0	0	0	1	0	0	0	0	0	0	0	0	0	0	0	0	0
430040	MQUM01	MQUM00000000	SAMN06074339	-	2016	India	Not Provided	-	India	Targeted [AMR investigation]	Blood	-	Lab code not assigned	-	28280021	Exclude	4.3.1.2	CipR	1	1	1	-	-	0	0	0	0	0	0	0	0	1	0	0	0	1	0	0	0	0	0	0	0	0	0	0	0	0	0
458426	MQUO01	MQUO00000000	SAMN06074342	-	2016	India	Not Provided	-	India	Targeted [AMR investigation]	Blood	-	Lab code not assigned	-	28280021	Exclude	4.3.1.2	CipR	1	1	1	-	-	0	0	0	0	0	0	0	0	1	0	0	0	1	0	0	0	0	0	0	0	0	0	0	0	0	0
GB031	5319_8#6	ERR026903	ERS013571	-	2009	Nepal	local	-	Nepal	Non Targeted [Surveillance Study]	Stool	Asymptomatic Carrier	PAH	-	33085725	Exclude	4.3.1.2	CipNS	1	0	0	-	-	0	0	0	0	0	0	0	0	0	0	0	0	0	0	0	0	0	0	0	0	0	0	0	0	0	0
22STY176D1_AL513382	ERR1079284	ERR1079284	ERS866080	-	2013	Nepal	local	-	Nepal	Non Targeted [Other]	Blood	-	PAH	-	26974227	Include	4.3.1.2	CipR	1	1	0	-	-	0	0	0	0	0	0	0	0	0	0	0	0	0	0	0	0	0	0	0	0	0	0	0	0	0	0
XDR�16.00	SRR10918356	SRR10918356	SAMN13895457	-	2019	Pakistan	Not Provided	-	Pakistan	Non Targeted [Routine diagnostics]	Blood	-	JHL	Farhan Rasheed	32883020	Include	4.3.1.1.P1	CipR	1	1	1	MDR	XDR	0	0	0	1	0	0	0	0	0	1	1	0	0	1	0	1	1	0	0	0	0	0	0	1	0	0
22420_1_49_Pak0037_2017	22420_1#49	ERR2093284	SAMEA103981553	-	2017	Pakistan	local	-	Pakistan	Targeted [AMR investigation]	Blood	-	AKU	-	29463654	Exclude	4.3.1.1.P1	CipR	1	1	1	MDR	XDR	0	0	0	1	0	0	0	0	0	1	1	0	0	1	0	1	1	0	0	0	0	0	0	1	0	0
871213	SRR10900512	SRR10900512	SRS6005390	-	2019	Pakistan	travel	Pakistan	United Kingdom	Non Targeted [Reference lab]	Blood	-	PHE	Marie Chattaway	33704480	Include	4.3.1.1.P1	CipR	1	1	1	MDR	XDR	0	0	0	1	0	0	0	0	0	1	1	0	0	1	0	1	0	0	0	0	0	0	0	1	0	0
882861	SRR11096952	SRR11096952	SRS6155844	-	2020	Pakistan	travel	Pakistan	United Kingdom	Non Targeted [Reference lab]	Blood	-	PHE	Marie Chattaway	33704480	Include	4.3.1.1.P1	CipR	1	1	1	MDR	XDR	0	0	0	1	0	0	0	0	0	1	1	0	0	1	0	1	0	0	0	0	0	0	0	1	0	0
690325	SRR8637897	SRR8637897	SRS4414597	-	2019	Pakistan	travel	Pakistan	United Kingdom	Non Targeted [Reference lab]	Blood	-	PHE	Marie Chattaway	33704480	Include	4.3.1.1.P1	CipR	1	1	1	MDR	XDR	0	0	0	1	0	0	0	0	0	1	1	0	0	1	0	1	0	0	0	0	0	0	0	1	0	0
XDR�1.00	SRR10918359	SRR10918359	SAMN13895446	-	2019	Pakistan	Not Provided	-	Pakistan	Non Targeted [Routine diagnostics]	Blood	-	JHL	Farhan Rasheed	32883020	Include	4.3.1.1.P1	CipR	1	1	1	MDR	XDR	0	0	0	1	0	0	0	0	0	1	1	0	0	1	0	1	0	0	0	0	0	0	0	1	0	0
XDR�4.00	SRR10918339	SRR10918339	SAMN13895449	-	2019	Pakistan	Not Provided	-	Pakistan	Non Targeted [Routine diagnostics]	Blood	-	JHL	Farhan Rasheed	32883020	Include	4.3.1.1.P1	CipR	1	1	1	MDR	XDR	0	0	0	1	0	0	0	0	0	1	1	0	0	1	0	1	0	0	0	0	0	0	0	1	0	0
XDR�28.00	SRR10918343	SRR10918343	SAMN13895469	-	2019	Pakistan	Not Provided	-	Pakistan	Non Targeted [Routine diagnostics]	Blood	-	JHL	Farhan Rasheed	32883020	Include	4.3.1.1.P1	CipR	1	1	1	MDR	XDR	0	0	0	1	0	0	0	0	0	1	1	0	0	1	0	1	0	0	0	0	0	0	0	1	0	0
RR051	SRR10419229	SRR10419229	SAMN13244322	-	2019	Pakistan	travel	Pakistan	USA	Targeted [AMR investigation]	Blood	-	USF	-	32732230	Exclude	4.3.1.1.P1	CipR	1	1	1	MDR	XDR	0	0	0	1	0	0	0	0	0	1	1	0	0	1	0	1	1	0	0	0	0	0	0	1	0	0
884427	SRR11096872	SRR11096872	SRS6155765	-	2020	Pakistan	travel	Pakistan	United Kingdom	Non Targeted [Reference lab]	Blood	-	PHE	Marie Chattaway	33704480	Include	4.3.1.1.P1	CipR	1	1	1	MDR	XDR	0	0	0	1	0	0	0	0	0	1	1	0	0	1	0	1	1	0	0	0	0	0	0	1	0	0
888113	SRR11103195	SRR11103195	SRS6160771	-	2020	Pakistan	travel	Pakistan	United Kingdom	Non Targeted [Reference lab]	Blood	-	PHE	Marie Chattaway	33704480	Include	4.3.1.1.P1	CipR	1	1	1	MDR	XDR	0	0	0	1	0	0	0	0	0	1	1	0	0	1	0	1	0	0	0	0	0	0	0	1	0	0
XDR�3.00	SRR10918347	SRR10918347	SAMN13895448	-	2019	Pakistan	Not Provided	-	Pakistan	Non Targeted [Routine diagnostics]	Blood	-	JHL	Farhan Rasheed	32883020	Include	4.3.1.1.P1	CipR	1	1	1	MDR	XDR	0	0	0	1	0	0	0	0	0	1	1	0	0	1	0	1	1	0	0	0	0	0	0	1	0	0
XDR�22.00	SRR10918350	SRR10918350	SAMN13895463	-	2019	Pakistan	Not Provided	-	Pakistan	Non Targeted [Routine diagnostics]	Blood	-	JHL	Farhan Rasheed	32883020	Include	4.3.1.1.P1	CipR	1	1	1	MDR	XDR	0	0	0	1	0	0	0	0	0	1	1	0	0	1	0	1	1	0	0	0	0	0	0	1	0	0
892742	SRR11148910	SRR11148910	SRS6201036	-	2020	Pakistan	travel	Pakistan	United Kingdom	Non Targeted [Reference lab]	Blood	-	PHE	Marie Chattaway	33704480	Include	4.3.1.1.P1	CipR	1	1	1	MDR	XDR	0	0	0	1	0	0	0	0	0	1	1	0	0	1	0	1	0	0	0	0	0	0	0	1	0	0
885154	SRR11091329	SRR11091329	SRS6150661	-	2020	Pakistan	travel	Pakistan	United Kingdom	Non Targeted [Reference lab]	Blood	-	PHE	Marie Chattaway	33704480	Include	4.3.1.1.P1	CipR	1	1	1	MDR	XDR	0	0	0	1	0	0	0	0	0	1	1	0	0	1	0	1	0	0	0	0	0	0	0	1	0	0
904644	SRR11364976	SRR11364976	SRS6351874	-	2020	Pakistan	travel	Pakistan	United Kingdom	Non Targeted [Reference lab]	Blood	-	PHE	Marie Chattaway	33704480	Include	4.3.1.1.P1	CipR	1	1	1	-	-	0	0	0	1	0	0	0	0	0	1	0	0	0	1	0	0	1	0	0	0	0	0	0	0	0	0
672574	SRR8489337	SRR8489337	SRS4293213	-	2019	Pakistan	travel	Pakistan	United Kingdom	Non Targeted [Reference lab]	Blood	-	PHE	Marie Chattaway	33704480	Include	4.3.1.1.P1	CipR	1	1	1	MDR	XDR	0	0	0	1	0	0	0	0	0	1	1	0	0	1	0	1	0	0	0	0	0	0	0	1	0	0
22420_1_30_Pak1783_2017	22420_1#30	ERR2093265	SAMEA103981534	-	2017	Pakistan	local	-	Pakistan	Targeted [AMR investigation]	Blood	-	AKU	-	29463654	Exclude	4.3.1.1.P1	CipR	1	1	1	MDR	XDR	0	0	0	1	0	0	0	0	0	1	1	0	0	1	0	1	0	0	0	0	0	0	0	1	0	0
22420_1_34_Pak4006_2017	22420_1#34	ERR2093269	SAMEA103981538	-	2017	Pakistan	local	-	Pakistan	Targeted [AMR investigation]	Blood	-	AKU	-	29463654	Exclude	4.3.1.1.P1	CipR	1	1	1	MDR	XDR	0	0	0	1	0	0	0	0	0	1	1	0	0	1	0	1	0	0	0	0	0	0	0	1	0	0
801143	SRR10083011	SRR10083011	SRS5359812	-	2019	Pakistan	travel	Pakistan	United Kingdom	Non Targeted [Reference lab]	Blood	-	PHE	Marie Chattaway	33704480	Include	4.3.1.1.P1	CipR	1	1	1	MDR	XDR	0	0	0	1	0	0	0	0	0	1	1	0	0	1	0	1	0	0	0	0	0	0	0	1	0	0
490271	SRR7165421	SRR7165421	SRS3300577	-	2018	Pakistan	travel	Pakistan	United Kingdom	Non Targeted [Reference lab]	Blood	-	PHE	Marie Chattaway	33704480	Include	4.3.1.1.P1	CipR	1	1	1	MDR	XDR	0	0	0	1	0	0	0	0	0	1	1	0	0	1	0	1	1	0	0	0	0	0	0	1	0	0
676410	SRR8509437	SRR8509437	SRS4310254	-	2019	Pakistan	travel	Pakistan	United Kingdom	Non Targeted [Reference lab]	Blood	-	PHE	Marie Chattaway	33704480	Include	4.3.1.1.P1	CipR	1	1	1	MDR	XDR	0	0	0	1	0	0	0	0	0	1	1	0	0	1	0	1	0	0	0	0	0	0	0	1	0	0
697897	SRR8704748	SRR8704748	SRS4469446	-	2019	Pakistan	travel	Pakistan	United Kingdom	Non Targeted [Reference lab]	Blood	-	PHE	Marie Chattaway	33704480	Include	4.3.1.1.P1	CipR	1	1	1	MDR	XDR	0	0	0	1	0	0	0	0	0	1	1	0	0	1	0	1	1	0	0	0	0	0	0	1	0	0
686749	SRR8648173	SRR8648173	SRS4423003	-	2019	Pakistan	travel	Pakistan	United Kingdom	Non Targeted [Reference lab]	Stool	-	PHE	Marie Chattaway	33704480	Include	4.3.1.1.P1	CipR	1	1	1	MDR	XDR	0	0	0	1	0	0	0	0	0	1	1	0	0	1	0	1	1	0	0	0	0	0	0	1	0	0
22420_1_4_Pak56360_2016	22420_1#4	ERR2093239	SAMEA103981508	-	2016	Pakistan	local	-	Pakistan	Targeted [AMR investigation]	Blood	-	AKU	-	29463654	Exclude	4.3.1.1.P1	CipR	1	1	1	MDR	XDR	0	0	0	1	0	0	0	0	0	1	1	0	0	1	0	1	0	0	0	0	0	0	0	1	0	0
22420_1_43_Pak4714_2017	22420_1#43	ERR2093278	SAMEA103981547	-	2017	Pakistan	local	-	Pakistan	Targeted [AMR investigation]	Blood	-	AKU	-	29463654	Exclude	4.3.1.1.P1	CipR	1	1	1	MDR	XDR	0	0	0	1	0	0	0	0	0	1	1	0	0	1	0	1	0	0	0	0	0	0	0	1	0	0
22420_1_70_Pak8215_2017	22420_1#70	ERR2093305	SAMEA103981574	-	2017	Pakistan	local	-	Pakistan	Targeted [AMR investigation]	Blood	-	AKU	-	29463654	Exclude	4.3.1.1.P1	CipR	1	1	1	MDR	XDR	0	0	0	1	0	0	0	0	0	1	1	0	0	1	0	1	0	0	0	0	0	0	0	1	0	0
22420_1_79_Pak11476_2017	22420_1#79	ERR2093314	SAMEA103981583	-	2017	Pakistan	local	-	Pakistan	Targeted [AMR investigation]	Blood	-	AKU	-	29463654	Exclude	4.3.1.1.P1	CipR	1	1	1	MDR	XDR	0	0	0	1	0	0	0	0	0	1	1	0	0	1	0	1	0	0	0	0	0	0	0	1	0	0
22420_1_84_Pak0016_2017	22420_1#84	ERR2093319	SAMEA103981588	-	2017	Pakistan	local	-	Pakistan	Targeted [AMR investigation]	Blood	-	AKU	-	29463654	Exclude	4.3.1.1.P1	CipR	1	1	1	MDR	XDR	0	0	0	1	0	0	0	0	0	1	1	0	0	1	0	1	0	0	0	0	0	0	0	1	0	0
22420_1_11_Pak60086_2016	22420_1#11	ERR2093246	SAMEA103981515	-	2016	Pakistan	local	-	Pakistan	Targeted [AMR investigation]	Blood	-	AKU	-	29463654	Exclude	4.3.1.1.P1	CipR	1	1	1	MDR	XDR	0	0	0	1	0	0	0	0	0	1	1	0	0	1	0	1	0	0	0	0	0	0	0	1	0	0
22420_1_2_Pak53977_2016	22420_1#2	ERR2093237	SAMEA103981506	-	2016	Pakistan	local	-	Pakistan	Targeted [AMR investigation]	Blood	-	AKU	-	29463654	Exclude	4.3.1.1.P1	CipR	1	1	1	MDR	XDR	0	0	0	1	0	0	0	0	0	1	1	0	0	1	0	1	0	0	0	0	0	0	0	1	0	0
22420_1_23_Pak1020_2017	22420_1#23	ERR2093258	SAMEA103981527	-	2017	Pakistan	local	-	Pakistan	Targeted [AMR investigation]	Blood	-	AKU	-	29463654	Exclude	4.3.1.1.P1	CipR	1	1	1	MDR	XDR	0	0	0	1	0	0	0	0	0	1	1	0	0	1	0	1	0	0	0	0	0	0	0	1	0	0
22420_1_31_Pak3349_2017	22420_1#31	ERR2093266	SAMEA103981535	-	2017	Pakistan	local	-	Pakistan	Targeted [AMR investigation]	Blood	-	AKU	-	29463654	Exclude	4.3.1.1.P1	CipR	1	1	1	MDR	XDR	0	0	0	1	0	0	0	0	0	1	1	0	0	1	0	1	1	0	0	0	0	0	0	1	0	0
22420_1_33_Pak3748_2017	22420_1#33	ERR2093268	SAMEA103981537	-	2017	Pakistan	local	-	Pakistan	Targeted [AMR investigation]	Blood	-	AKU	-	29463654	Exclude	4.3.1.1.P1	CipR	1	1	1	MDR	XDR	0	0	0	1	0	0	0	0	0	1	1	0	0	1	0	1	0	0	0	0	0	0	0	1	0	0
22420_1_36_Pak1908_2017	22420_1#36	ERR2093271	SAMEA103981540	-	2017	Pakistan	local	-	Pakistan	Targeted [AMR investigation]	Blood	-	AKU	-	29463654	Exclude	4.3.1.1.P1	CipR	1	1	1	MDR	XDR	0	0	0	1	0	0	0	0	0	1	1	0	0	1	0	1	0	0	0	0	0	0	0	1	0	0
22420_1_37_Pak3963_2017	22420_1#37	ERR2093272	SAMEA103981541	-	2017	Pakistan	local	-	Pakistan	Targeted [AMR investigation]	Blood	-	AKU	-	29463654	Exclude	4.3.1.1.P1	CipR	1	1	1	MDR	XDR	0	0	0	1	0	0	0	0	0	1	1	0	0	1	0	1	0	0	0	0	0	0	0	1	0	0
22420_1_38_Pak250_2017	22420_1#38	ERR2093273	SAMEA103981542	-	2017	Pakistan	local	-	Pakistan	Targeted [AMR investigation]	Blood	-	AKU	-	29463654	Exclude	4.3.1.1.P1	CipR	1	1	1	MDR	XDR	0	0	0	1	0	0	0	0	0	1	1	0	0	1	0	1	0	0	0	0	0	0	0	1	0	0
22420_1_41_Pak7563_2017	22420_1#41	ERR2093276	SAMEA103981545	-	2017	Pakistan	local	-	Pakistan	Targeted [AMR investigation]	Blood	-	AKU	-	29463654	Exclude	4.3.1.1.P1	CipR	1	1	1	MDR	XDR	0	0	0	1	0	0	0	0	0	1	1	0	0	1	0	1	0	0	0	0	0	0	0	1	0	0
22420_1_5_Pak56690_2016	22420_1#5	ERR2093240	SAMEA103981509	-	2016	Pakistan	local	-	Pakistan	Targeted [AMR investigation]	Blood	-	AKU	-	29463654	Exclude	4.3.1.1.P1	CipR	1	1	1	MDR	XDR	0	0	0	1	0	0	0	0	0	1	1	0	0	1	0	1	0	0	0	0	0	0	0	1	0	0
22420_1_51_Pak5339_2017	22420_1#51	ERR2093286	SAMEA103981555	-	2017	Pakistan	local	-	Pakistan	Targeted [AMR investigation]	Blood	-	AKU	-	29463654	Exclude	4.3.1.1.P1	CipR	1	1	1	MDR	XDR	0	0	0	1	0	0	0	0	0	1	1	0	0	1	0	1	0	0	0	0	0	0	0	1	0	0
22420_1_53_Pak11167_2017	22420_1#53	ERR2093288	SAMEA103981557	-	2017	Pakistan	local	-	Pakistan	Targeted [AMR investigation]	Blood	-	AKU	-	29463654	Exclude	4.3.1.1.P1	CipR	1	1	1	MDR	XDR	0	0	0	1	0	0	0	0	0	1	1	0	0	1	0	1	0	0	0	0	0	0	0	1	0	0
22420_1_54_Pak11560_2017	22420_1#54	ERR2093289	SAMEA103981558	-	2017	Pakistan	local	-	Pakistan	Targeted [AMR investigation]	Blood	-	AKU	-	29463654	Exclude	4.3.1.1.P1	CipR	1	1	1	MDR	XDR	0	0	0	1	0	0	0	0	0	1	1	0	0	1	0	1	0	0	0	0	0	0	0	1	0	0
22420_1_55_Pak11570_2017	22420_1#55	ERR2093290	SAMEA103981559	-	2017	Pakistan	local	-	Pakistan	Targeted [AMR investigation]	Blood	-	AKU	-	29463654	Exclude	4.3.1.1.P1	CipR	1	1	1	MDR	XDR	0	0	0	1	0	0	0	0	0	1	1	0	0	1	0	1	0	0	0	0	0	0	0	1	0	0
22420_1_61_Pak9394_2017	22420_1#61	ERR2093296	SAMEA103981565	-	2017	Pakistan	local	-	Pakistan	Targeted [AMR investigation]	Blood	-	AKU	-	29463654	Exclude	4.3.1.1.P1	CipR	1	1	1	MDR	XDR	0	0	0	1	0	0	0	0	0	1	1	0	0	1	0	1	0	0	0	0	0	0	0	1	0	0
22420_1_64_Pak12390_2017	22420_1#64	ERR2093299	SAMEA103981568	-	2017	Pakistan	local	-	Pakistan	Targeted [AMR investigation]	Blood	-	AKU	-	29463654	Exclude	4.3.1.1.P1	CipR	1	1	1	MDR	XDR	0	0	0	1	0	0	0	0	0	1	1	0	0	1	0	1	0	0	0	0	0	0	0	1	0	0
22420_1_65_Pak11726_2017	22420_1#65	ERR2093300	SAMEA103981569	-	2017	Pakistan	local	-	Pakistan	Targeted [AMR investigation]	Blood	-	AKU	-	29463654	Exclude	4.3.1.1.P1	CipR	1	1	1	MDR	XDR	0	0	0	1	0	0	0	0	0	1	1	0	0	1	0	1	1	0	0	0	0	0	0	1	0	0
22420_1_7_Pak59027_2016	22420_1#7	ERR2093242	SAMEA103981511	-	2016	Pakistan	local	-	Pakistan	Targeted [AMR investigation]	Blood	-	AKU	-	29463654	Exclude	4.3.1.1.P1	CipR	1	1	1	MDR	XDR	0	0	0	1	0	0	0	0	0	1	1	0	0	1	0	1	0	0	0	0	0	0	0	1	0	0
22420_1_71_Pak10934_2017	22420_1#71	ERR2093306	SAMEA103981575	-	2017	Pakistan	local	-	Pakistan	Targeted [AMR investigation]	Blood	-	AKU	-	29463654	Exclude	4.3.1.1.P1	CipR	1	1	1	MDR	XDR	0	0	0	1	0	0	0	0	0	1	1	0	0	1	0	1	0	0	0	0	0	0	0	1	0	0
22420_1_72_Pak12180_2017	22420_1#72	ERR2093307	SAMEA103981576	-	2017	Pakistan	local	-	Pakistan	Targeted [AMR investigation]	Blood	-	AKU	-	29463654	Exclude	4.3.1.1.P1	CipR	1	1	1	MDR	XDR	0	0	0	1	0	0	0	0	0	1	1	0	0	1	0	1	0	0	0	0	0	0	0	1	0	0
22420_1_75_Pak9116_2017	22420_1#75	ERR2093310	SAMEA103981579	-	2017	Pakistan	local	-	Pakistan	Targeted [AMR investigation]	Blood	-	AKU	-	29463654	Exclude	4.3.1.1.P1	CipR	1	1	1	MDR	XDR	0	0	0	1	0	0	0	0	0	1	1	0	0	1	0	1	0	0	0	0	0	0	0	1	0	0
22420_1_82_Pak10550_2017	22420_1#82	ERR2093317	SAMEA103981586	-	2017	Pakistan	local	-	Pakistan	Targeted [AMR investigation]	Blood	-	AKU	-	29463654	Exclude	4.3.1.1.P1	CipR	1	1	1	MDR	XDR	0	0	0	1	0	0	0	0	0	1	1	0	0	1	0	1	0	0	0	0	0	0	0	1	0	0
22420_1_87_Pak0024_2017	22420_1#87	ERR2093322	SAMEA103981591	-	2017	Pakistan	local	-	Pakistan	Targeted [AMR investigation]	Blood	-	AKU	-	29463654	Exclude	4.3.1.1.P1	CipR	1	1	1	MDR	XDR	0	0	0	1	0	0	0	0	0	1	1	0	0	1	0	1	0	0	0	0	0	0	0	1	0	0
XDR�11.00	SRR10918334	SRR10918334	SAMN13895454	-	2019	Pakistan	Not Provided	-	Pakistan	Non Targeted [Routine diagnostics]	Blood	-	JHL	Farhan Rasheed	32883020	Include	4.3.1.1.P1	CipR	1	1	1	MDR	XDR	0	0	0	1	0	0	0	0	0	1	1	0	0	1	0	1	1	0	0	0	0	0	0	1	0	0
877298	SRR10968220	SRR10968220	SRS6064705	-	2020	Pakistan	travel	Pakistan	United Kingdom	Non Targeted [Reference lab]	Blood	-	PHE	Marie Chattaway	33704480	Include	4.3.1.1.P1	CipR	1	1	1	MDR	XDR	0	0	0	1	0	0	0	0	0	1	1	0	0	1	0	1	0	0	0	0	0	0	0	1	0	0
914495	SRR11442305	SRR11442305	SRS6393519	-	2020	Pakistan	travel	Pakistan	United Kingdom	Non Targeted [Reference lab]	Blood	-	PHE	Marie Chattaway	33704480	Include	4.3.1.1.P1	CipR	1	1	1	MDR	XDR	0	0	0	1	0	0	0	0	0	1	1	0	0	1	0	1	1	0	0	0	0	0	0	1	0	0
22420_1_88_Pak4019_2017	22420_1#99	ERR2093323	SAMEA103981592	-	2016	Pakistan	local	-	Pakistan	Targeted [AMR investigation]	Blood	-	AKU	-	29463654	Exclude	4.3.1.1	CipNS	1	0	0	MDR	-	0	0	0	0	0	0	0	0	0	1	1	0	0	0	0	1	1	0	0	0	0	0	0	1	0	0
22420_1_29_Pak2591_2017	22420_1#29	ERR2093264	SAMEA103981533	-	2017	Pakistan	local	-	Pakistan	Targeted [AMR investigation]	Blood	-	AKU	-	29463654	Exclude	4.3.1.1.P1	CipR	1	1	1	MDR	XDR	0	0	0	1	0	0	0	0	0	1	1	0	0	1	0	1	0	0	0	0	0	0	0	1	0	0
885163	SRR11096873	SRR11096873	SRS6155766	-	2020	Pakistan	travel	Pakistan	United Kingdom	Non Targeted [Reference lab]	Stool	-	PHE	Marie Chattaway	33704480	Include	4.3.1.1.P1	CipR	1	1	1	MDR	XDR	0	0	0	1	0	0	0	0	0	1	1	0	0	1	0	1	1	0	0	0	0	0	0	1	0	0
680084	SRR8543296	SRR8543296	SRS4337164	-	2019	Pakistan	travel	Pakistan	United Kingdom	Non Targeted [Reference lab]	Stool	-	PHE	Marie Chattaway	33704480	Include	4.3.1.1.P1	CipR	1	1	1	MDR	XDR	0	0	0	1	0	0	0	0	0	1	1	0	0	1	0	1	0	0	0	0	0	0	0	1	0	0
XDR�30.00	SRR10918342	SRR10918342	SAMN13895470	-	2019	Pakistan	Not Provided	-	Pakistan	Non Targeted [Routine diagnostics]	Blood	-	JHL	Farhan Rasheed	32883020	Include	4.3.1.1.P1	CipR	1	1	1	MDR	XDR	0	0	0	1	0	0	0	0	0	1	1	0	0	1	0	1	0	0	0	0	0	0	0	1	0	0
XDR�21.00	SRR10918351	SRR10918351	SAMN13895462	-	2019	Pakistan	Not Provided	-	Pakistan	Non Targeted [Routine diagnostics]	Blood	-	JHL	Farhan Rasheed	32883020	Include	4.3.1.1.P1	CipR	1	1	1	MDR	XDR	0	0	0	1	0	0	0	0	0	1	1	0	0	1	0	1	0	0	0	0	0	0	0	1	0	0
22420_1_52_Pak4016_2017	22420_1#52	ERR2093287	SAMEA103981556	-	2017	Pakistan	local	-	Pakistan	Targeted [AMR investigation]	Blood	-	AKU	-	29463654	Exclude	4.3.1.1.P1	CipNS	1	0	0	MDR	-	0	0	0	0	0	0	0	0	0	1	1	0	0	0	0	1	1	0	0	0	0	0	0	1	0	0
808871	SRR10235757	SRR10235757	SRS5482386	-	2019	Pakistan	travel	Pakistan	United Kingdom	Non Targeted [Reference lab]	Blood	-	PHE	Marie Chattaway	33704480	Include	4.3.1.1.P1	CipR	1	1	1	MDR	XDR	0	0	0	1	0	0	0	0	0	1	1	0	0	1	0	1	0	0	0	0	0	0	0	1	0	0
890414	SRR11142794	SRR11142794	SRS6195708	-	2019	Pakistan	travel	Pakistan	United Kingdom	Non Targeted [Reference lab]	Blood	-	PHE	Marie Chattaway	33704480	Include	4.3.1.1.P1	CipR	1	1	1	MDR	XDR	0	0	0	1	0	0	0	0	0	1	1	0	0	1	0	1	0	0	0	0	0	0	0	1	0	0
730973	SRR9287478	SRR9287478	SRS4956757	-	2019	Pakistan	travel	Pakistan	United Kingdom	Non Targeted [Reference lab]	Blood	-	PHE	Marie Chattaway	33704480	Include	4.3.1.1.P1	CipR	1	1	1	MDR	XDR	0	0	0	1	0	0	0	0	0	1	1	0	0	1	0	1	1	0	0	0	0	0	0	1	0	0
767624	SRR9617149	SRR9617149	SRS5040761	-	2019	Pakistan	travel	Pakistan	United Kingdom	Non Targeted [Reference lab]	Stool	-	PHE	Marie Chattaway	33704480	Include	4.3.1.1.P1	CipR	1	1	1	MDR	XDR	0	0	0	1	0	0	0	0	0	1	1	0	0	1	0	1	1	0	0	0	0	0	0	1	0	0
XDR�6.00	SRR10918337	SRR10918337	SAMN13895451	-	2019	Pakistan	Not Provided	-	Pakistan	Non Targeted [Routine diagnostics]	Blood	-	JHL	Farhan Rasheed	32883020	Include	4.3.1.1.P1	CipR	1	1	1	MDR	XDR	0	0	0	1	0	0	0	0	0	1	1	0	0	1	0	1	0	0	0	0	0	0	0	1	0	0
XDR�27.00	SRR10918344	SRR10918344	SAMN13895468	-	2019	Pakistan	Not Provided	-	Pakistan	Non Targeted [Routine diagnostics]	Blood	-	JHL	Farhan Rasheed	32883020	Include	4.3.1.1.P1	CipR	1	1	1	MDR	XDR	0	0	0	1	0	0	0	0	0	1	1	0	0	1	0	1	0	0	0	0	0	0	0	1	0	0
XDR�17.00	SRR10918355	SRR10918355	SAMN13895458	-	2019	Pakistan	Not Provided	-	Pakistan	Non Targeted [Routine diagnostics]	Blood	-	JHL	Farhan Rasheed	32883020	Include	4.3.1.1.P1	CipR	1	1	1	MDR	XDR	0	0	0	1	0	0	0	0	0	1	1	0	0	1	0	1	0	0	0	0	0	0	0	1	0	0
903519	SRR11363596	SRR11363596	SRS6350803	-	2020	Pakistan	travel	Pakistan	United Kingdom	Non Targeted [Reference lab]	Blood	-	PHE	Marie Chattaway	33704480	Include	4.3.1.1.P1	CipR	1	1	1	MDR	XDR	0	0	0	1	0	0	0	0	0	1	1	0	0	1	0	1	1	0	0	0	0	0	0	1	0	0
XDR�19.00	SRR10918353	SRR10918353	SAMN13895460	-	2019	Pakistan	Not Provided	-	Pakistan	Non Targeted [Routine diagnostics]	Blood	-	JHL	Farhan Rasheed	32883020	Include	4.3.1.1.P1	CipR	1	1	1	MDR	XDR	0	0	0	1	0	0	0	0	0	1	1	0	0	1	0	1	0	0	0	0	0	0	0	1	0	0
XDR�18.00	SRR10918354	SRR10918354	SAMN13895459	-	2019	Pakistan	Not Provided	-	Pakistan	Non Targeted [Routine diagnostics]	Blood	-	JHL	Farhan Rasheed	32883020	Include	4.3.1.1.P1	CipR	1	1	1	MDR	XDR	0	0	0	1	0	0	0	0	0	1	1	0	0	1	0	1	1	0	0	0	0	0	0	1	0	0
XDR�13.00	SRR10918333	SRR10918333	SAMN13895455	-	2019	Pakistan	Not Provided	-	Pakistan	Non Targeted [Routine diagnostics]	Blood	-	JHL	Farhan Rasheed	32883020	Include	4.3.1.1.P1	CipR	1	1	1	MDR	XDR	0	0	0	1	0	0	0	0	0	1	1	0	0	1	0	1	0	0	0	0	0	0	0	1	0	0
XDR�5.00	SRR10918338	SRR10918338	SAMN13895450	-	2019	Pakistan	Not Provided	-	Pakistan	Non Targeted [Routine diagnostics]	Blood	-	JHL	Farhan Rasheed	32883020	Include	4.3.1.1.P1	CipR	1	1	1	MDR	XDR	0	0	0	1	0	0	0	0	0	1	1	0	0	1	0	1	0	0	0	0	0	0	0	1	0	0
22420_1_63_Pak7927_2017	22420_1#63	ERR2093298	SAMEA103981567	-	2017	Pakistan	local	-	Pakistan	Targeted [AMR investigation]	Blood	-	AKU	-	29463654	Exclude	4.3.1.1.P1	CipR	1	1	1	MDR	XDR	0	0	0	1	0	0	0	0	0	1	1	0	0	1	0	1	0	0	0	0	0	0	0	1	0	0
XDR�25.00	SRR10918346	SRR10918346	SAMN13895466	-	2019	Pakistan	Not Provided	-	Pakistan	Non Targeted [Routine diagnostics]	Blood	-	JHL	Farhan Rasheed	32883020	Include	4.3.1.1.P1	CipR	1	1	1	MDR	XDR	0	0	0	1	0	0	0	0	0	1	1	0	0	1	0	1	0	0	0	0	0	0	0	1	0	0
904656	SRR11363651	SRR11363651	SRS6350858	-	2020	Pakistan	travel	Pakistan	United Kingdom	Non Targeted [Reference lab]	Blood	-	PHE	Marie Chattaway	33704480	Include	4.3.1.1.P1	CipR	1	1	1	MDR	XDR	0	0	0	1	0	0	0	0	0	1	1	0	0	1	0	1	1	0	0	0	0	0	0	1	0	0
917873	SRR11479007	SRR11479007	SRS6424838	-	2020	Pakistan	travel	Pakistan	United Kingdom	Non Targeted [Reference lab]	Stool	-	PHE	Marie Chattaway	33704480	Include	4.3.1.1.P1	CipR	1	1	1	MDR	XDR	0	0	0	1	0	0	0	0	0	1	1	0	0	1	0	1	0	0	0	0	0	0	0	1	0	0
XDR�15.00	SRR10918357	SRR10918357	SAMN13895456	-	2019	Pakistan	Not Provided	-	Pakistan	Non Targeted [Routine diagnostics]	Blood	-	JHL	Farhan Rasheed	32883020	Include	4.3.1.1.P1	CipR	1	1	1	MDR	XDR	0	0	0	1	0	0	0	0	0	1	1	0	0	1	0	1	0	0	0	0	0	0	0	1	0	0
903551	SRR11363652	SRR11363652	SRS6350859	-	2020	Pakistan	travel	Pakistan	United Kingdom	Non Targeted [Reference lab]	Blood	-	PHE	Marie Chattaway	33704480	Include	4.3.1.1.P1	CipR	1	1	1	MDR	XDR	0	0	0	1	0	0	0	0	0	1	1	0	0	1	0	1	1	0	0	0	0	0	0	1	0	0
XDR�23.00	SRR10918349	SRR10918349	SAMN13895464	-	2019	Pakistan	Not Provided	-	Pakistan	Non Targeted [Routine diagnostics]	Blood	-	JHL	Farhan Rasheed	32883020	Include	4.3.1.1.P1	CipR	1	1	1	MDR	XDR	0	0	0	1	0	0	0	0	0	1	1	0	0	1	0	1	0	0	0	0	0	0	0	1	0	0
834291	SRR10420505	SRR10420505	SRS5628828	-	2019	Pakistan	travel	Pakistan	United Kingdom	Non Targeted [Reference lab]	Stool	-	PHE	Marie Chattaway	33704480	Include	4.3.1.1.P1	CipR	1	1	1	MDR	XDR	0	0	0	1	0	0	0	0	0	1	1	0	0	1	0	1	1	0	0	0	0	0	0	1	0	0
XDR�35.00	SRR10918340	SRR10918340	SAMN13895472	-	2019	Pakistan	Not Provided	-	Pakistan	Non Targeted [Routine diagnostics]	Blood	-	JHL	Farhan Rasheed	32883020	Include	4.3.1.1.P1	CipR	1	1	1	MDR	XDR	0	0	0	1	0	0	0	0	0	1	1	0	0	1	0	1	1	0	0	0	0	0	0	1	0	0
XDR�31.00	SRR10918341	SRR10918341	SAMN13895471	-	2019	Pakistan	Not Provided	-	Pakistan	Non Targeted [Routine diagnostics]	Blood	-	JHL	Farhan Rasheed	32883020	Include	4.3.1.1.P1	CipR	1	1	1	MDR	XDR	0	0	0	1	0	0	0	0	0	1	1	0	0	1	0	1	1	0	0	0	0	0	0	1	0	0
XDR�2.00	SRR10918358	SRR10918358	SAMN13895447	-	2019	Pakistan	Not Provided	-	Pakistan	Non Targeted [Routine diagnostics]	Blood	-	JHL	Farhan Rasheed	32883020	Include	4.3.1.1.P1	CipR	1	1	1	MDR	XDR	0	0	0	1	0	0	0	0	0	1	1	0	0	1	0	1	1	0	0	0	0	0	0	1	0	0
678025	SRR8524740	SRR8524740	SRS4322319	-	2019	Pakistan	travel	Pakistan	United Kingdom	Non Targeted [Reference lab]	Blood	-	PHE	Marie Chattaway	33704480	Include	4.3.1.1.P1	CipR	1	1	1	MDR	XDR	0	0	0	1	0	0	0	0	0	1	1	0	0	1	0	1	0	0	0	0	0	0	0	1	0	0
22420_1_58_Pak7882_2017	22420_1#58	ERR2093293	SAMEA103981562	-	2017	Pakistan	local	-	Pakistan	Targeted [AMR investigation]	Blood	-	AKU	-	29463654	Exclude	4.3.1.1.P1	CipR	1	1	1	MDR	XDR	0	0	0	1	0	0	0	0	0	1	1	0	0	1	0	1	0	0	0	0	0	0	0	1	0	0
22420_1_74_Pak11964_2017	22420_1#74	ERR2093309	SAMEA103981578	-	2017	Pakistan	local	-	Pakistan	Targeted [AMR investigation]	Blood	-	AKU	-	29463654	Exclude	4.3.1.1.P1	CipR	1	1	1	MDR	XDR	0	0	0	1	0	0	0	0	0	1	1	0	0	1	0	1	0	0	0	0	0	0	0	1	0	0
824494	SRR10313698	SRR10313698	SRS5545575	-	2019	India	travel	India	United Kingdom	Non Targeted [Reference lab]	Stool	-	PHE	Marie Chattaway	33704480	Include	4.3.1.1.P1	CipR	1	1	1	MDR	XDR	0	0	0	1	0	0	0	0	0	1	1	0	0	1	0	1	0	0	0	0	0	0	0	1	0	0
643112	SRR8258152	SRR8258152	SRS4088950	-	2018	Pakistan	travel	Pakistan	United Kingdom	Non Targeted [Reference lab]	Blood	-	PHE	Marie Chattaway	33704480	Include	4.3.1.1.P1	CipR	1	1	1	MDR	XDR	0	0	0	1	0	0	0	0	0	1	1	0	0	1	0	1	1	0	0	0	0	0	0	1	0	0
22420_1_39_Pak1352_2017	22420_1#39	ERR2093274	SAMEA103981543	-	2017	Pakistan	local	-	Pakistan	Targeted [AMR investigation]	Blood	-	AKU	-	29463654	Exclude	4.3.1.1.P1	CipR	1	1	1	MDR	XDR	0	0	0	1	0	0	0	0	0	1	1	0	0	1	0	1	0	0	0	0	0	0	0	1	0	0
879991	SRR10996876	SRR10996876	SRS6086944	-	2020	Pakistan	travel	Pakistan	United Kingdom	Non Targeted [Reference lab]	Blood	-	PHE	Marie Chattaway	33704480	Include	4.3.1.1.P1	CipR	1	1	1	MDR	XDR	0	0	0	1	0	0	0	0	0	1	1	0	0	1	0	1	0	0	0	0	0	0	0	1	0	0
423183	SRR6181295	SRR6181295	SRS2601091	-	2017	Pakistan	travel	Pakistan	United Kingdom	Non Targeted [Reference lab]	Blood	-	PHE	Marie Chattaway	33704480	Include	4.3.1.1.P1	CipR	1	1	1	MDR	XDR	0	0	0	1	0	0	0	0	0	1	1	0	0	1	0	1	1	0	0	0	0	0	0	1	0	0
749413	SRR9261282	SRR9261282	SRS4935292	-	2019	Pakistan	travel	Pakistan	United Kingdom	Non Targeted [Reference lab]	Blood	-	PHE	Marie Chattaway	33704480	Include	4.3.1.1.P1	CipR	1	1	1	MDR	XDR	0	0	0	1	0	0	0	0	0	1	1	0	0	1	0	1	1	0	0	0	0	0	0	1	0	0
22420_1_1_Pak55334_2016	22420_1#1	ERR2093236	SAMEA103981505	-	2016	Pakistan	local	-	Pakistan	Targeted [AMR investigation]	Blood	-	AKU	-	29463654	Exclude	4.3.1.1.P1	CipR	1	1	1	MDR	XDR	0	0	0	1	0	0	0	0	0	1	1	0	0	1	0	1	0	0	0	0	0	0	0	1	0	0
22420_1_14_Pak60352_2016	22420_1#14	ERR2093249	SAMEA103981518	-	2016	Pakistan	local	-	Pakistan	Targeted [AMR investigation]	Blood	-	AKU	-	29463654	Exclude	4.3.1.1.P1	CipR	1	1	1	MDR	XDR	0	0	0	1	0	0	0	0	0	1	1	0	0	1	0	1	0	0	0	0	0	0	0	1	0	0
22420_1_21_Pak0696_2017	22420_1#21	ERR2093256	SAMEA103981525	-	2017	Pakistan	local	-	Pakistan	Targeted [AMR investigation]	Blood	-	AKU	-	29463654	Exclude	4.3.1.1.P1	CipR	1	1	1	MDR	XDR	0	0	0	1	0	0	0	0	0	1	1	0	0	1	0	1	0	0	0	0	0	0	0	1	0	0
22420_1_22_Pak0582_2017	22420_1#22	ERR2093257	SAMEA103981526	-	2017	Pakistan	local	-	Pakistan	Targeted [AMR investigation]	Blood	-	AKU	-	29463654	Exclude	4.3.1.1.P1	CipR	1	1	1	MDR	XDR	0	0	0	1	0	0	0	0	0	1	1	0	0	1	0	1	1	0	0	0	0	0	0	1	0	0
22420_1_50_Pak4590_2017	22420_1#50	ERR2093285	SAMEA103981554	-	2017	Pakistan	local	-	Pakistan	Targeted [AMR investigation]	Blood	-	AKU	-	29463654	Exclude	4.3.1.1.P1	CipR	1	1	1	MDR	XDR	0	0	0	1	0	0	0	0	0	1	1	0	0	1	0	1	0	0	0	0	0	0	0	1	0	0
22420_1_80_Pak8382_2017	22420_1#80	ERR2093315	SAMEA103981584	-	2017	Pakistan	local	-	Pakistan	Targeted [AMR investigation]	Blood	-	AKU	-	29463654	Exclude	4.3.1.1.P1	CipR	1	1	1	MDR	XDR	0	0	0	1	0	0	0	0	0	1	1	0	0	1	0	1	0	0	0	0	0	0	0	1	0	0
22420_1_10_Pak60006_2016	22420_1#10	ERR2093245	SAMEA103981514	-	2016	Pakistan	local	-	Pakistan	Targeted [AMR investigation]	Blood	-	AKU	-	29463654	Exclude	4.3.1.1.P1	CipR	1	1	1	MDR	XDR	0	0	0	1	0	0	0	0	0	1	1	0	0	1	0	1	0	0	0	0	0	0	0	1	0	0
22420_1_15_Pak0083_2017	22420_1#15	ERR2093250	SAMEA103981519	-	2017	Pakistan	local	-	Pakistan	Targeted [AMR investigation]	Blood	-	AKU	-	29463654	Exclude	4.3.1.1.P1	CipR	1	1	1	MDR	XDR	0	0	0	1	0	0	0	0	0	1	1	0	0	1	0	1	0	0	0	0	0	0	0	1	0	0
22420_1_16_Pak6802_2017	22420_1#16	ERR2093251	SAMEA103981520	-	2017	Pakistan	local	-	Pakistan	Targeted [AMR investigation]	Blood	-	AKU	-	29463654	Exclude	4.3.1.1.P1	CipR	1	1	1	MDR	XDR	0	0	0	1	0	0	0	0	0	1	1	0	0	1	0	1	0	0	0	0	0	0	0	1	0	0
22420_1_17_Pak0416_2017	22420_1#17	ERR2093252	SAMEA103981521	-	2017	Pakistan	local	-	Pakistan	Targeted [AMR investigation]	Blood	-	AKU	-	29463654	Exclude	4.3.1.1.P1	CipR	1	1	1	MDR	XDR	0	0	0	1	0	0	0	0	0	1	1	0	0	1	0	1	0	0	0	0	0	0	0	1	0	0
22420_1_18_Pak0417_2017	22420_1#18	ERR2093253	SAMEA103981522	-	2017	Pakistan	local	-	Pakistan	Targeted [AMR investigation]	Blood	-	AKU	-	29463654	Exclude	4.3.1.1.P1	CipR	1	1	1	MDR	XDR	0	0	0	1	0	0	0	0	0	1	1	0	0	1	0	1	0	0	0	0	0	0	0	1	0	0
22420_1_19_Pak0364_2017	22420_1#19	ERR2093254	SAMEA103981523	-	2017	Pakistan	local	-	Pakistan	Targeted [AMR investigation]	Blood	-	AKU	-	29463654	Exclude	4.3.1.1.P1	CipR	1	1	1	MDR	XDR	0	0	0	1	0	0	0	0	0	1	1	0	0	1	0	1	0	0	0	0	0	0	0	1	0	0
22420_1_20_Pak0706_2017	22420_1#20	ERR2093255	SAMEA103981524	-	2017	Pakistan	local	-	Pakistan	Targeted [AMR investigation]	Blood	-	AKU	-	29463654	Exclude	4.3.1.1.P1	CipR	1	1	1	MDR	XDR	0	0	0	1	0	0	0	0	0	1	1	0	0	1	0	1	0	0	0	0	0	0	0	1	0	0
22420_1_24_Pak1172_2017	22420_1#24	ERR2093259	SAMEA103981528	-	2017	Pakistan	local	-	Pakistan	Targeted [AMR investigation]	Blood	-	AKU	-	29463654	Exclude	4.3.1.1.P1	CipR	1	1	1	MDR	XDR	0	0	0	1	0	0	0	0	0	1	1	0	0	1	0	1	0	0	0	0	0	0	0	1	0	0
22420_1_25_Pak1502_2017	22420_1#25	ERR2093260	SAMEA103981529	-	2017	Pakistan	local	-	Pakistan	Targeted [AMR investigation]	Blood	-	AKU	-	29463654	Exclude	4.3.1.1.P1	CipR	1	1	1	MDR	XDR	0	0	0	1	0	0	0	0	0	1	1	0	0	1	0	1	0	0	0	0	0	0	0	1	0	0
22420_1_27_Pak1672_2017	22420_1#27	ERR2093262	SAMEA103981531	-	2017	Pakistan	local	-	Pakistan	Targeted [AMR investigation]	Blood	-	AKU	-	29463654	Exclude	4.3.1.1.P1	CipR	1	1	1	MDR	XDR	0	0	0	1	0	0	0	0	0	1	1	0	0	1	0	1	0	0	0	0	0	0	0	1	0	0
22420_1_3_Pak55719_2016	22420_1#3	ERR2093238	SAMEA103981507	-	2016	Pakistan	local	-	Pakistan	Targeted [AMR investigation]	Blood	-	AKU	-	29463654	Exclude	4.3.1.1.P1	CipR	1	1	1	MDR	XDR	0	0	0	1	0	0	0	0	0	1	1	0	0	1	0	1	0	0	0	0	0	0	0	1	0	0
22420_1_32_Pak2749_2017	22420_1#32	ERR2093267	SAMEA103981536	-	2017	Pakistan	local	-	Pakistan	Targeted [AMR investigation]	Blood	-	AKU	-	29463654	Exclude	4.3.1.1.P1	CipR	1	1	1	MDR	XDR	0	0	0	1	0	0	0	0	0	1	1	0	0	1	0	1	0	0	0	0	0	0	0	1	0	0
22420_1_42_Pak6072_2017	22420_1#42	ERR2093277	SAMEA103981546	-	2017	Pakistan	local	-	Pakistan	Targeted [AMR investigation]	Blood	-	AKU	-	29463654	Exclude	4.3.1.1.P1	CipR	1	1	1	MDR	XDR	0	0	0	1	0	0	0	0	0	1	1	0	0	1	0	1	1	0	0	0	0	0	0	1	0	0
22420_1_45_Pak6048_2017	22420_1#45	ERR2093280	SAMEA103981549	-	2017	Pakistan	local	-	Pakistan	Targeted [AMR investigation]	Blood	-	AKU	-	29463654	Exclude	4.3.1.1.P1	CipR	1	1	1	MDR	XDR	0	0	0	1	0	0	0	0	0	1	1	0	0	1	0	1	1	0	0	0	0	0	0	1	0	0
22420_1_48_Pak5726_2017	22420_1#48	ERR2093283	SAMEA103981552	-	2017	Pakistan	local	-	Pakistan	Targeted [AMR investigation]	Blood	-	AKU	-	29463654	Exclude	4.3.1.1.P1	CipR	1	1	1	MDR	XDR	0	0	0	1	0	0	0	0	0	1	1	0	0	1	0	1	1	0	0	0	0	0	0	1	0	0
22420_1_56_Pak9487_2017	22420_1#56	ERR2093291	SAMEA103981560	-	2017	Pakistan	local	-	Pakistan	Targeted [AMR investigation]	Blood	-	AKU	-	29463654	Exclude	4.3.1.1.P1	CipR	1	1	1	MDR	XDR	0	0	0	1	0	0	0	0	0	1	1	0	0	1	0	1	1	0	0	0	0	0	0	1	0	0
22420_1_59_Pak005_2017	22420_1#59	ERR2093294	SAMEA103981563	-	2017	Pakistan	local	-	Pakistan	Targeted [AMR investigation]	Blood	-	AKU	-	29463654	Exclude	4.3.1.1.P1	CipR	1	1	1	MDR	XDR	0	0	0	1	0	0	0	0	0	1	1	0	0	1	0	1	0	0	0	0	0	0	0	1	0	0
22420_1_6_Pak59032_2016	22420_1#6	ERR2093241	SAMEA103981510	-	2016	Pakistan	local	-	Pakistan	Targeted [AMR investigation]	Blood	-	AKU	-	29463654	Exclude	4.3.1.1.P1	CipR	1	1	1	MDR	XDR	0	0	0	1	0	0	0	0	0	1	1	0	0	1	0	1	0	0	0	0	0	0	0	1	0	0
22420_1_60_Pak11731_2017	22420_1#60	ERR2093295	SAMEA103981564	-	2017	Pakistan	local	-	Pakistan	Targeted [AMR investigation]	Blood	-	AKU	-	29463654	Exclude	4.3.1.1.P1	CipR	1	1	1	MDR	XDR	0	0	0	1	0	0	0	0	0	1	1	0	0	1	0	1	0	0	0	0	0	0	0	1	0	0
22420_1_62_Pak9695_2017	22420_1#62	ERR2093297	SAMEA103981566	-	2017	Pakistan	local	-	Pakistan	Targeted [AMR investigation]	Blood	-	AKU	-	29463654	Exclude	4.3.1.1.P1	CipR	1	1	1	MDR	XDR	0	0	0	1	0	0	0	0	0	1	1	0	0	1	0	1	0	0	0	0	0	0	0	1	0	0
22420_1_66_Pak7778_2017	22420_1#66	ERR2093301	SAMEA103981570	-	2017	Pakistan	local	-	Pakistan	Targeted [AMR investigation]	Blood	-	AKU	-	29463654	Exclude	4.3.1.1.P1	CipR	1	1	1	MDR	XDR	0	0	0	1	0	0	0	0	0	1	1	0	0	1	0	1	0	0	0	0	0	0	0	1	0	0
22420_1_67_Pak7738_2017	22420_1#67	ERR2093302	SAMEA103981571	-	2017	Pakistan	local	-	Pakistan	Targeted [AMR investigation]	Blood	-	AKU	-	29463654	Exclude	4.3.1.1.P1	CipR	1	1	1	MDR	XDR	0	0	0	1	0	0	0	0	0	1	1	0	0	1	0	1	0	0	0	0	0	0	0	1	0	0
22420_1_68_Pak10804_2017	22420_1#68	ERR2093303	SAMEA103981572	-	2017	Pakistan	local	-	Pakistan	Targeted [AMR investigation]	Blood	-	AKU	-	29463654	Exclude	4.3.1.1.P1	CipR	1	1	1	MDR	XDR	0	0	0	1	0	0	0	0	0	1	1	0	0	1	0	1	0	0	0	0	0	0	0	1	0	0
22420_1_69_Pak10757_2017	22420_1#69	ERR2093304	SAMEA103981573	-	2017	Pakistan	local	-	Pakistan	Targeted [AMR investigation]	Blood	-	AKU	-	29463654	Exclude	4.3.1.1.P1	CipR	1	1	1	MDR	XDR	0	0	0	1	0	0	0	0	0	1	1	0	0	1	0	1	0	0	0	0	0	0	0	1	0	0
22420_1_76_Pak9267_2017	22420_1#76	ERR2093311	SAMEA103981580	-	2017	Pakistan	local	-	Pakistan	Targeted [AMR investigation]	Blood	-	AKU	-	29463654	Exclude	4.3.1.1.P1	CipR	1	1	1	MDR	XDR	0	0	0	1	0	0	0	0	0	1	1	0	0	1	0	1	0	0	0	0	0	0	0	1	0	0
22420_1_77_Pak11957_2017	22420_1#77	ERR2093312	SAMEA103981581	-	2017	Pakistan	local	-	Pakistan	Targeted [AMR investigation]	Blood	-	AKU	-	29463654	Exclude	4.3.1.1.P1	CipR	1	1	1	MDR	XDR	0	0	0	1	0	0	0	0	0	1	1	0	0	1	0	1	0	0	0	0	0	0	0	1	0	0
22420_1_78_Pak9392_2017	22420_1#78	ERR2093313	SAMEA103981582	-	2017	Pakistan	local	-	Pakistan	Targeted [AMR investigation]	Blood	-	AKU	-	29463654	Exclude	4.3.1.1.P1	CipR	1	1	1	MDR	XDR	0	0	0	1	0	0	0	0	0	1	1	0	0	1	0	1	0	0	0	0	0	0	0	1	0	0
22420_1_8_Pak59711_2016	22420_1#8	ERR2093243	SAMEA103981512	-	2016	Pakistan	local	-	Pakistan	Targeted [AMR investigation]	Blood	-	AKU	-	29463654	Exclude	4.3.1.1.P1	CipR	1	1	1	MDR	XDR	0	0	0	1	0	0	0	0	0	1	1	0	0	1	0	1	0	0	0	0	0	0	0	1	0	0
22420_1_83_Pak8999_2017	22420_1#83	ERR2093318	SAMEA103981587	-	2017	Pakistan	local	-	Pakistan	Targeted [AMR investigation]	Blood	-	AKU	-	29463654	Exclude	4.3.1.1.P1	CipR	1	1	1	MDR	XDR	0	0	0	1	0	0	0	0	0	1	1	0	0	1	0	1	0	0	0	0	0	0	0	1	0	0
22420_1_9_Pak59919_2016	22420_1#9	ERR2093244	SAMEA103981513	-	2016	Pakistan	local	-	Pakistan	Targeted [AMR investigation]	Blood	-	AKU	-	29463654	Exclude	4.3.1.1.P1	CipR	1	1	1	MDR	XDR	0	0	0	1	0	0	0	0	0	1	1	0	0	1	0	1	0	0	0	0	0	0	0	1	0	0
798438	SRR10062990	SRR10062990	SRS5338773	-	2019	Pakistan	travel	Pakistan	United Kingdom	Non Targeted [Reference lab]	Stool	-	PHE	Marie Chattaway	33704480	Include	4.3.1.1.P1	CipR	1	1	1	MDR	XDR	0	0	0	1	0	0	0	0	0	1	1	0	0	1	0	1	1	0	0	0	0	0	0	1	0	0
884420	SRR11096912	SRR11096912	SRS6155804	-	2020	Pakistan	travel	Pakistan	United Kingdom	Non Targeted [Reference lab]	Blood	-	PHE	Marie Chattaway	33704480	Include	4.3.1.1.P1	CipR	1	1	1	MDR	XDR	0	0	0	1	0	0	0	0	0	1	1	0	0	1	0	1	0	0	0	0	0	0	0	1	0	0
895926	SRR11215365	SRR11215365	SRS6238921	-	2020	Pakistan	travel	Pakistan	United Kingdom	Non Targeted [Reference lab]	Blood	-	PHE	Marie Chattaway	33704480	Include	4.3.1.1.P1	CipR	1	1	1	MDR	XDR	0	0	0	1	0	0	0	0	0	1	1	0	0	1	0	1	0	0	0	0	0	0	0	1	0	0
905412	SRR11362266	SRR11362266	SRS6349713	-	2020	Pakistan	travel	Pakistan	United Kingdom	Non Targeted [Reference lab]	Stool	-	PHE	Marie Chattaway	33704480	Include	4.3.1.1.P1	CipR	1	1	1	MDR	XDR	0	0	0	1	0	0	0	0	0	1	1	0	0	1	0	1	0	0	0	0	0	0	0	1	0	0
724583	SRR8943110	SRR8943110	SRS4661466	-	2019	Pakistan	travel	Pakistan	United Kingdom	Non Targeted [Reference lab]	Blood	-	PHE	Marie Chattaway	33704480	Include	4.3.1.1.P1	CipR	1	1	1	MDR	XDR	0	0	0	1	0	0	0	0	0	1	1	0	0	1	0	1	1	0	0	0	0	0	0	1	0	0
772865	SRR9678266	SRR9678266	SRS5093237	-	2019	Pakistan	travel	Pakistan	United Kingdom	Non Targeted [Reference lab]	Stool	-	PHE	Marie Chattaway	33704480	Include	4.3.1.1.P1	CipR	1	1	1	MDR	XDR	0	0	0	1	0	0	0	0	0	1	1	0	0	1	0	1	0	0	0	0	0	0	0	1	0	0
22420_1_40_Pak4108_2017	22420_1#40	ERR2093275	SAMEA103981544	-	2017	Pakistan	local	-	Pakistan	Targeted [AMR investigation]	Blood	-	AKU	-	29463654	Exclude	4.3.1.1.P1	CipR	1	1	1	MDR	XDR	0	0	0	1	0	0	0	0	0	1	1	0	0	1	0	1	0	0	0	0	0	0	0	1	0	0
22420_1_44_Pak6578_2017	22420_1#44	ERR2093279	SAMEA103981548	-	2017	Pakistan	local	-	Pakistan	Targeted [AMR investigation]	Blood	-	AKU	-	29463654	Exclude	4.3.1.1.P1	CipR	1	1	1	MDR	XDR	0	0	0	1	0	0	0	0	0	1	1	0	0	1	0	1	0	0	0	0	0	0	0	1	0	0
611427	SRR7961992	SRR7961992	SRS3874821	-	2018	Pakistan	travel	Pakistan	United Kingdom	Non Targeted [Reference lab]	Stool	-	PHE	Marie Chattaway	33704480	Include	4.3.1.1.P1	CipR	1	1	1	MDR	XDR	0	0	0	0	1	0	0	0	0	1	1	0	0	1	0	1	0	0	0	0	0	0	0	1	0	0
735088	SRR9287430	SRR9287430	SRS4956710	-	2019	Pakistan	travel	Pakistan	United Kingdom	Non Targeted [Reference lab]	Blood	-	PHE	Marie Chattaway	33704480	Include	4.3.1.1.P1	CipR	1	1	1	MDR	XDR	0	0	0	1	0	0	0	0	0	1	1	0	0	1	0	1	1	0	0	0	0	0	0	1	0	0
SalBs19	ERR4392825	ERR4392825	SAMEA7101080	-	2019	Pakistan	travel	Pakistan	Italy	Targeted [AMR investigation]	Blood	Symptomatic	UBS	-	32119918	Exclude	4.3.1.1.P1	CipR	1	1	1	MDR	XDR	0	0	0	1	0	0	0	0	0	1	1	0	0	1	0	1	1	0	0	0	0	0	0	1	0	0
663131	SRR8429902	SRR8429902	SRS4240632	-	2019	Pakistan	travel	Pakistan	United Kingdom	Non Targeted [Reference lab]	Blood	-	PHE	Marie Chattaway	33704480	Include	4.3.1.1.P1	CipR	1	1	1	MDR	XDR	0	0	0	1	0	0	0	0	0	1	1	0	0	1	0	1	0	0	0	0	0	0	0	1	0	0
22420_1_35_Pak1986_2017	22420_1#35	ERR2093270	SAMEA103981539	-	2017	Pakistan	local	-	Pakistan	Targeted [AMR investigation]	Blood	-	AKU	-	29463654	Exclude	4.3.1.1.P1	CipR	1	1	1	MDR	XDR	0	0	0	1	0	0	0	0	0	1	1	0	0	1	0	1	0	0	0	0	0	0	0	1	0	0
22420_1_28_Pak4421_2017	22420_1#28	ERR2093263	SAMEA103981532	-	2017	Pakistan	local	-	Pakistan	Targeted [AMR investigation]	Blood	-	AKU	-	29463654	Exclude	4.3.1.1.P1	CipR	1	1	1	MDR	XDR	0	0	0	1	0	0	0	0	0	1	1	0	0	1	0	1	0	0	0	0	0	0	0	1	0	0
22420_1_12_Pak60092_2016	22420_1#12	ERR2093247	SAMEA103981516	-	2016	Pakistan	local	-	Pakistan	Targeted [AMR investigation]	Blood	-	AKU	-	29463654	Exclude	4.3.1.1.P1	CipR	1	1	1	MDR	XDR	0	0	0	1	0	0	0	0	0	1	1	0	0	1	0	1	1	0	0	0	0	0	0	1	0	0
22420_1_26_Pak1421_2017	22420_1#26	ERR2093261	SAMEA103981530	-	2017	Pakistan	local	-	Pakistan	Targeted [AMR investigation]	Blood	-	AKU	-	29463654	Exclude	4.3.1.1.P1	CipNS	1	0	0	MDR	-	0	0	0	0	0	0	0	0	0	1	1	0	0	0	0	1	1	0	0	0	0	0	0	1	0	0
22420_1_46_Pak6628_2017	22420_1#46	ERR2093281	SAMEA103981550	-	2017	Pakistan	local	-	Pakistan	Targeted [AMR investigation]	Blood	-	AKU	-	29463654	Exclude	4.3.1.1.P1	CipR	1	1	1	MDR	XDR	0	0	0	1	0	0	0	0	0	1	1	0	0	1	0	1	0	0	0	0	0	0	0	1	0	0
22420_1_47_Pak6547_2017	22420_1#47	ERR2093282	SAMEA103981551	-	2017	Pakistan	local	-	Pakistan	Targeted [AMR investigation]	Blood	-	AKU	-	29463654	Exclude	4.3.1.1.P1	CipR	1	1	1	MDR	XDR	0	0	0	1	0	0	0	0	0	1	1	0	0	1	0	1	0	0	0	0	0	0	0	1	0	0
22420_1_57_Pak0034_2017	22420_1#57	ERR2093292	SAMEA103981561	-	2017	Pakistan	local	-	Pakistan	Targeted [AMR investigation]	Blood	-	AKU	-	29463654	Exclude	4.3.1.1.P1	CipR	1	1	1	MDR	XDR	0	0	0	1	0	0	0	0	0	1	1	0	0	1	0	1	1	0	0	0	0	0	0	1	0	0
22420_1_73_Pak12510_2017	22420_1#73	ERR2093308	SAMEA103981577	-	2017	Pakistan	local	-	Pakistan	Targeted [AMR investigation]	Blood	-	AKU	-	29463654	Exclude	4.3.1.1.P1	CipR	1	1	1	MDR	XDR	0	0	0	1	0	0	0	0	0	1	1	0	0	1	0	1	1	0	0	0	0	0	0	1	0	0
22420_1_81_Pak8291_2017	22420_1#81	ERR2093316	SAMEA103981585	-	2017	Pakistan	local	-	Pakistan	Targeted [AMR investigation]	Blood	-	AKU	-	29463654	Exclude	4.3.1.1.P1	CipR	1	1	1	MDR	XDR	0	0	0	1	0	0	0	0	0	1	1	0	0	1	0	1	0	0	0	0	0	0	0	1	0	0
22420_1_85_Pak0017_2017	22420_1#85	ERR2093320	SAMEA103981589	-	2017	Pakistan	local	-	Pakistan	Targeted [AMR investigation]	Blood	-	AKU	-	29463654	Exclude	4.3.1.1.P1	CipR	1	1	1	MDR	XDR	0	0	0	1	0	0	0	0	0	1	1	0	0	1	0	1	0	0	0	0	0	0	0	1	0	0
22420_1_86_Pak0022_2017	22420_1#86	ERR2093321	SAMEA103981590	-	2017	Pakistan	local	-	Pakistan	Targeted [AMR investigation]	Blood	-	AKU	-	29463654	Exclude	4.3.1.1.P1	CipR	1	1	1	MDR	XDR	0	0	0	1	0	0	0	0	0	1	1	0	0	1	0	1	0	0	0	0	0	0	0	1	0	0
XDR�9.00	SRR10918336	SRR10918336	SAMN13895452	-	2019	Pakistan	Not Provided	-	Pakistan	Non Targeted [Routine diagnostics]	Blood	-	JHL	Farhan Rasheed	32883020	Include	4.3.1.1.P1	CipR	1	1	1	MDR	XDR	0	0	0	1	0	0	0	0	0	1	1	0	0	1	0	1	1	0	0	0	0	0	0	1	0	0
879304	SRR10992609	SRR10992609	SRS6083349	-	2020	Pakistan	travel	Pakistan	United Kingdom	Non Targeted [Reference lab]	Blood	-	PHE	Marie Chattaway	33704480	Include	4.3.1.1.P1	CipR	1	1	1	MDR	XDR	0	0	0	1	0	0	0	0	0	1	1	0	0	1	0	1	1	0	0	0	0	0	0	1	0	0
908986	SRR11362196	SRR11362196	SRS6349643	-	2020	Pakistan	travel	Pakistan	United Kingdom	Non Targeted [Reference lab]	Blood	-	PHE	Marie Chattaway	33704480	Include	4.3.1.1.P1	CipR	1	1	1	MDR	XDR	0	0	0	1	0	0	0	0	0	1	1	0	0	1	0	1	0	0	0	0	0	0	0	1	0	0
834848	SRR10414947	SRR10414947	SRS5624046	-	2019	Pakistan	travel	Pakistan	United Kingdom	Non Targeted [Reference lab]	Blood	-	PHE	Marie Chattaway	33704480	Include	4.3.1.1.P1	CipR	1	1	1	MDR	XDR	0	0	0	1	0	0	0	0	0	1	1	0	0	1	0	1	1	0	0	0	0	0	0	1	0	0
XDR�10.00	SRR10918335	SRR10918335	SAMN13895453	-	2019	Pakistan	Not Provided	-	Pakistan	Non Targeted [Routine diagnostics]	Blood	-	JHL	Farhan Rasheed	32883020	Include	4.3.1.1.P1	CipR	1	1	1	MDR	XDR	0	0	0	1	0	0	0	0	0	1	1	0	0	1	0	1	0	0	0	0	0	0	0	1	0	0
XDR�24.00	SRR10918348	SRR10918348	SAMN13895465	-	2019	Pakistan	Not Provided	-	Pakistan	Non Targeted [Routine diagnostics]	Blood	-	JHL	Farhan Rasheed	32883020	Include	4.3.1.1.P1	CipR	1	1	1	MDR	XDR	0	0	0	1	0	0	0	0	0	1	1	0	0	1	0	1	0	0	0	0	0	0	0	1	0	0
22420_1_13_Pak60306_2016	22420_1#13	ERR2093248	SAMEA103981517	-	2016	Pakistan	local	-	Pakistan	Targeted [AMR investigation]	Blood	-	AKU	-	29463654	Exclude	4.3.1.1.P1	CipR	1	1	1	MDR	XDR	0	0	0	1	0	0	0	0	0	1	1	0	0	1	0	1	0	0	0	0	0	0	0	1	0	0
801489	SRR10108453	SRR10108453	SRS5380679	-	2019	Pakistan	travel	Pakistan	United Kingdom	Non Targeted [Reference lab]	Stool	-	PHE	Marie Chattaway	33704480	Include	4.3.1.1.P1	CipR	1	1	1	MDR	XDR	0	0	0	1	0	0	0	0	0	1	1	0	0	1	0	1	1	0	0	0	0	0	0	1	0	0
XDR�26.00	SRR10918345	SRR10918345	SAMN13895467	-	2019	Pakistan	Not Provided	-	Pakistan	Non Targeted [Routine diagnostics]	Blood	-	JHL	Farhan Rasheed	32883020	Include	4.3.1.1.P1	CipR	1	1	1	MDR	XDR	0	0	0	1	0	0	0	0	0	1	1	0	0	1	0	1	0	0	0	0	0	0	0	1	0	0
880355	SRR11096900	SRR11096900	SRS6155792	-	2020	Pakistan	travel	Pakistan	United Kingdom	Non Targeted [Reference lab]	Blood	-	PHE	Marie Chattaway	33704480	Include	4.3.1.1.P1	CipR	1	1	1	MDR	XDR	0	0	0	1	0	0	0	0	0	1	1	0	0	1	0	1	1	0	0	0	0	0	0	1	0	0
816253	SRR10236684	SRR10236684	SRS5483258	-	2019	Pakistan	travel	Pakistan	United Kingdom	Non Targeted [Reference lab]	Stool	-	PHE	Marie Chattaway	33704480	Include	4.3.1.1.P1	CipR	1	1	1	MDR	XDR	0	0	0	1	0	0	0	0	0	1	1	0	0	1	0	1	1	0	0	0	0	0	0	1	0	0
824393	SRR10313716	SRR10313716	SRS5545593	-	2019	Pakistan	travel	Pakistan	United Kingdom	Non Targeted [Reference lab]	Blood	-	PHE	Marie Chattaway	33704480	Include	4.3.1.1.P1	CipR	1	1	1	MDR	XDR	0	0	0	1	0	0	0	0	0	1	1	0	0	1	0	1	1	0	0	0	0	0	0	1	0	0
782094	SRR9886120	SRR9886120	SRS5195582	-	2019	Pakistan	travel	Pakistan	United Kingdom	Non Targeted [Reference lab]	Blood	-	PHE	Marie Chattaway	33704480	Include	4.3.1.1.P1	CipR	1	1	1	MDR	XDR	0	0	0	1	0	0	0	0	0	1	1	0	0	1	0	1	1	0	0	0	0	0	0	1	0	0
800602	SRR10100115	SRR10100115	SRS5373843	-	2019	Pakistan	travel	Pakistan	United Kingdom	Non Targeted [Reference lab]	-	-	PHE	Marie Chattaway	33704480	Include	4.3.1.1.P1	CipNS	1	0	1	-	-	0	0	0	1	0	0	0	0	0	0	1	0	0	0	0	1	0	0	0	0	0	0	0	1	0	0
818193	SRR10247473	SRR10247473	SRS5491715	-	2019	Pakistan	travel	Pakistan	United Kingdom	Non Targeted [Reference lab]	Blood	-	PHE	Marie Chattaway	33704480	Include	4.3.1.1.P1	CipR	1	1	1	MDR	XDR	0	0	0	1	0	0	0	0	0	1	1	0	0	1	0	1	1	0	0	0	0	0	0	1	0	0
814955	SRR10232128	SRR10232128	SRS5478994	-	2019	Pakistan	travel	Pakistan	United Kingdom	Non Targeted [Reference lab]	Blood	-	PHE	Marie Chattaway	33704480	Include	4.3.1.1.P1	CipNS	1	0	1	MDR	-	0	0	0	1	0	0	0	0	0	1	1	0	0	0	0	1	1	0	0	0	0	0	0	1	0	0
920101	SRR11516671	SRR11516671	SRS6455712	-	2020	Pakistan	travel	Pakistan	United Kingdom	Non Targeted [Reference lab]	Stool	-	PHE	Marie Chattaway	33704480	Include	4.3.1.1.P1	CipR	1	1	1	MDR	XDR	0	0	0	1	0	0	0	0	0	1	1	0	0	1	0	1	1	0	0	0	0	0	0	1	0	0
2011741582	16549_8#25	ERR1010113	-	-	2012	Kenya	Not Provided	-	Kenya	Non Targeted [Surveillance Study]	Blood	-	KEM	Rob Breiman	30504848	Include	4.3.1.1.EA1	CipS	0	0	0	-	-	1	0	0	0	0	0	0	0	0	0	0	0	0	0	0	0	0	0	0	0	0	0	0	0	0	0
2012113059	16404_5#85	ERR984876	-	-	2012	Kenya	Not Provided	-	Kenya	Non Targeted [Surveillance Study]	Blood	-	KEM	Rob Breiman	30504848	Include	4.3.1.1.EA1	CipS	0	0	0	MDR	-	0	0	0	0	0	0	0	0	0	1	1	0	0	0	0	1	1	0	0	0	0	0	0	1	0	0
10071_3_58_Safr583236_2011	10071_3#58	ERR338034	SAMEA1969183	583236	2011	South Africa	Not Provided	-	South Africa	Non Targeted [Reference lab]	Blood	-	NCD	Anthony Smith	25961941	Include	4.3.1.1.EA1	CipS	0	0	0	MDR	-	0	0	0	0	0	0	0	0	0	1	1	0	0	0	0	1	1	0	0	0	0	0	0	1	0	0
9475_6_59_Mal1019833_2011	9475_6#59	ERR279156	SAMEA1903886	1019833	2011	Malawi	local	-	Malawi	Non Targeted [Routine diagnostics]	Blood	Symptomatic	MLW	Nick Feasey; Chisomo Msefula	25961941	Include	4.3.1.1.EA1	CipS	0	0	0	MDR	-	0	0	0	0	0	0	0	0	0	1	1	0	0	0	0	1	1	0	0	0	0	0	0	1	0	0
2011741744	16549_8#10	ERR1010098	-	-	2012	Kenya	Not Provided	-	Kenya	Non Targeted [Surveillance Study]	Blood	-	KEM	Rob Breiman	30504848	Include	4.3.1.1.EA1	CipS	0	0	0	MDR	-	0	0	0	0	0	0	0	0	0	1	1	0	0	0	0	1	1	0	0	0	0	0	0	1	0	1
2011740533	16549_8#2	ERR1010090	-	-	2012	Kenya	Not Provided	-	Kenya	Non Targeted [Surveillance Study]	Blood	-	KEM	Rob Breiman	30504848	Include	4.3.1.1.EA1	CipS	0	0	0	MDR	-	0	0	0	0	0	0	0	0	0	1	1	0	0	0	0	1	1	0	0	0	0	0	0	1	0	1
10071_8_82_Ken0554_2008	10071_8#82	ERR338151	SAMEA2066346	2010K-0554	2008	Kenya	local	-	Kenya	Non Targeted [Surveillance Study]	Blood	-	KCD	Sam Kariuki (originally Rob Breiman)	25961941	Include	4.3.1.1.EA1	CipS	0	0	0	MDR	-	0	0	0	0	0	0	0	0	0	1	1	0	0	0	0	1	1	0	0	0	0	0	0	1	0	1
8525_3_59_KenKe480_2008	8525_3#59	ERR212665	SAMEA1571979	Ke480	2008	Kenya	local	-	Kenya	Non Targeted [Surveillance Study]	Blood	-	KEM	Sam Kariuki	25961941	Include	4.3.1.1.EA1	CipS	0	0	0	MDR	-	0	0	0	0	0	0	0	0	0	1	1	0	0	0	0	1	1	0	0	0	0	0	0	1	0	1
10071_8_70_Ken0553_2008	10071_8#70	ERR338139	SAMEA2066342	2010K-0553	2008	Kenya	local	-	Kenya	Non Targeted [Surveillance Study]	Blood	-	KCD	Sam Kariuki (originally Rob Breiman)	25961941	Include	4.3.1.1.EA1	CipS	0	0	0	-	-	1	0	0	0	0	0	0	0	0	0	0	0	0	0	0	0	0	0	0	0	0	0	0	0	0	0
10071_8_95_Ken0514_2007	10071_8#95	ERR338164	SAMEA2067732	2010K-0514	2007	Kenya	local	-	Kenya	Non Targeted [Surveillance Study]	Blood	-	KCD	Sam Kariuki (originally Rob Breiman)	25961941	Include	4.3.1.1.EA1	CipS	0	0	0	-	-	1	0	0	0	0	0	0	0	0	0	0	0	0	0	0	0	0	0	0	0	0	0	0	0	0	0
34	ERR594545	ERR594545	SAMEA2747236	-	2010	Zambia	Not Provided	-	Zambia	Targeted [Cluster Investigation]	Blood	Symptomatic	UTH	James Mwansa; Rene S. Hendriksen	25392358	Exclude	4.3.1.1.EA1	CipS	0	0	0	MDR	-	0	0	0	0	0	0	0	0	0	1	1	0	0	0	0	1	1	0	0	0	0	0	0	1	0	0
H145120598	SRR1963102	SRR1963102	SRS900558	-	2014	Zimbabwe	travel	Zimbabwe	United Kingdom	Non Targeted [Reference lab]	-	-	PHE	Marie Chattaway	27069781	Include	4.3.1.1.EA1	CipNS	1	0	0	MDR	-	0	0	0	0	0	0	0	0	0	1	1	0	0	0	0	1	1	0	0	0	0	0	0	1	0	0
9475_6_4_Mal1019515_2011	9475_6#4	ERR279101	SAMEA1903829	1019515	2011	Malawi	local	-	Malawi	Non Targeted [Routine diagnostics]	Blood	Symptomatic	MLW	Nick Feasey; Chisomo Msefula	25961941	Include	4.3.1.1.EA1	CipS	0	0	0	MDR	-	0	0	0	0	0	0	0	0	0	1	1	0	0	0	0	1	1	0	0	0	0	0	0	1	0	0
2011747401	16549_8#31	ERR1010119	-	-	2013	Kenya	Not Provided	-	Kenya	Non Targeted [Surveillance Study]	Blood	-	KEM	Rob Breiman	30504848	Include	4.3.1.1.EA1	CipS	0	0	0	MDR	-	0	0	0	0	0	0	0	0	0	1	1	0	0	0	0	1	1	0	0	0	0	0	0	1	0	1
tzn05707	16399_3#68	ERR998536	-	-	2011	Tanzania	Not Provided	-	Tanzania	Non Targeted [Surveillance Study]	Blood	-	KMC	John Crump	30504848	Include	4.3.1.1.EA1	CipS	0	0	0	MDR	-	0	0	0	0	0	0	0	0	0	1	1	0	0	0	0	1	1	0	0	0	0	0	0	1	0	0
2013117358	16549_8#7	ERR1010095	-	-	2013	Kenya	Not Provided	-	Kenya	Non Targeted [Surveillance Study]	Blood	-	KEM	Rob Breiman	30504848	Include	4.3.1.1.EA1	CipS	0	0	0	-	-	1	0	0	0	0	0	0	0	0	0	0	0	0	0	0	0	0	0	0	0	0	0	0	0	0	0
10060_6_80_Tan129-0257-M_2008	10060_6#80	ERR331377	SAMEA2055443	129-0257-M	2008	Tanzania	local	-	Tanzania	Non Targeted [Surveillance Study]	-	-	PAH	-	25961941	Include	4.3.1.1.EA1	CipS	0	0	0	-	-	0	0	0	0	0	0	0	0	0	1	0	0	0	0	0	0	1	0	1	0	0	0	0	0	0	0
8525_3_61_KenKe482_2008	8525_3#61	ERR212667	SAMEA1571992	Ke482	2008	Kenya	local	-	Kenya	Non Targeted [Surveillance Study]	Blood	-	KEM	Sam Kariuki	25961941	Include	4.3.1.1.EA1	CipS	0	0	0	MDR	-	0	0	0	0	0	0	0	0	0	1	1	0	0	0	0	1	1	0	0	0	0	0	0	1	0	1
10060_6_72_Tan129-0289-M_2008	10060_6#72	ERR331369	SAMEA2056714	129-0289-M	2008	Tanzania	local	-	Tanzania	Non Targeted [Surveillance Study]	-	-	PAH	-	25961941	Include	4.3.1.1.EA1	CipS	0	0	0	-	-	0	0	0	0	0	0	0	0	0	1	0	0	0	0	0	0	1	0	1	0	0	0	0	0	0	0
8525_3_53_KenKe474_2008	8525_3#53	ERR212659	SAMEA1572027	Ke474	2008	Kenya	local	-	Kenya	Non Targeted [Surveillance Study]	Blood	-	KEM	Sam Kariuki	25961941	Include	4.3.1.1.EA1	CipS	0	0	0	-	-	1	0	0	0	0	0	0	0	0	0	0	0	0	0	0	0	0	0	0	0	0	0	0	0	0	0
10071_8_71_Ken0550_2009	10071_8#71	ERR338140	SAMEA2067724	2010K-0550	2009	Kenya	local	-	Kenya	Non Targeted [Surveillance Study]	Blood	-	KCD	Sam Kariuki (originally Rob Breiman)	25961941	Include	4.3.1.1.EA1	CipS	0	0	0	MDR	-	0	0	0	0	0	0	0	0	0	1	1	0	0	0	0	1	1	0	0	0	0	0	0	1	0	1
8525_3_47_KenKe468_2008	8525_3#47	ERR212653	SAMEA1572048	Ke468	2008	Kenya	local	-	Kenya	Non Targeted [Surveillance Study]	Blood	-	KEM	Sam Kariuki	25961941	Include	4.3.1.1.EA1	CipS	0	0	0	MDR	-	0	0	0	0	0	0	0	0	0	1	1	0	0	0	0	1	1	0	0	0	0	0	0	1	0	1
8525_3_32_KenKe45_2008	8525_3#32	ERR212638	SAMEA1571983	Ke453	2008	Kenya	local	-	Kenya	Non Targeted [Surveillance Study]	Blood	-	KEM	Sam Kariuki	25961941	Include	4.3.1.1.EA1	CipS	0	0	0	MDR	-	0	0	0	0	0	0	0	0	0	1	1	0	0	0	0	1	1	0	0	0	0	0	0	1	0	1
10060_6_78_Tan129-0339-M_2008	10060_6#78	ERR331375	SAMEA1967753	129-0339-M	2008	Tanzania	local	-	Tanzania	Non Targeted [Surveillance Study]	-	-	PAH	-	25961941	Include	4.3.1.1.EA1	CipS	0	0	0	-	-	0	0	0	0	0	0	0	0	0	1	0	0	0	0	0	0	1	0	1	0	0	0	0	0	0	0
10071_8_62_Ken0515_2007	10071_8#62	ERR338131	SAMEA2067643	2010K-0515	2007	Kenya	local	-	Kenya	Non Targeted [Surveillance Study]	Blood	-	KCD	Sam Kariuki (originally Rob Breiman)	25961941	Include	4.3.1.1.EA1	CipS	0	0	0	-	-	1	0	0	0	0	0	0	0	0	0	0	0	0	0	0	0	0	0	0	0	0	0	0	0	0	0
10071_8_74_Ken0539_2008	10071_8#74	ERR338143	SAMEA2067725	2010K-0539	2008	Kenya	local	-	Kenya	Non Targeted [Surveillance Study]	Blood	-	KCD	Sam Kariuki (originally Rob Breiman)	25961941	Include	4.3.1.1.EA1	CipS	0	0	0	MDR	-	0	0	0	0	0	0	0	0	0	1	1	0	0	0	0	1	1	0	0	0	0	0	0	1	0	1
10071_8_91_Ken0545_2008	10071_8#91	ERR338160	SAMEA2066349	2010K-0545	2008	Kenya	local	-	Kenya	Non Targeted [Surveillance Study]	Blood	-	KCD	Sam Kariuki (originally Rob Breiman)	25961941	Include	4.3.1.1.EA1	CipS	0	0	0	MDR	-	0	0	0	0	0	0	0	0	0	1	1	0	0	0	0	1	1	0	0	0	0	0	0	1	0	1
8525_3_33_KenKe454_2008	8525_3#33	ERR212639	SAMEA1572051	Ke454	2008	Kenya	local	-	Kenya	Non Targeted [Surveillance Study]	Blood	-	KEM	Sam Kariuki	25961941	Include	4.3.1.1.EA1	CipS	0	0	0	MDR	-	0	0	0	0	0	0	0	0	0	1	1	0	0	0	0	1	1	0	0	0	0	0	0	1	0	1
10071_8_90_Ken0544_2009	10071_8#90	ERR338159	SAMEA2064352	2010K-0544	2009	Kenya	local	-	Kenya	Non Targeted [Surveillance Study]	Blood	-	KCD	Sam Kariuki (originally Rob Breiman)	25961941	Include	4.3.1.1.EA1	CipS	0	0	0	MDR	-	0	0	0	0	0	0	0	0	0	1	1	0	0	0	0	1	1	0	0	0	0	0	0	1	0	1
tzn05836	16399_3#52	ERR998520	-	-	2012	Tanzania	Not Provided	-	Tanzania	Non Targeted [Surveillance Study]	Blood	-	KMC	John Crump	30504848	Include	4.3.1.1.EA1	CipS	0	0	0	-	-	0	0	0	0	0	0	0	0	0	1	0	0	0	0	0	0	1	0	1	0	0	0	0	0	0	0
2011736425	16404_6#3	ERR984885	-	-	2012	Kenya	Not Provided	-	Kenya	Non Targeted [Surveillance Study]	Blood	-	KEM	Rob Breiman	30504848	Include	4.3.1.1.EA1	CipS	0	0	0	-	-	1	0	0	0	0	0	0	0	0	0	0	0	0	0	0	0	0	0	0	0	0	0	0	0	0	0
10071_8_94_Ken0534_2008	10071_8#94	ERR338163	SAMEA2066350	2010K-0534	2008	Kenya	local	-	Kenya	Non Targeted [Surveillance Study]	Blood	-	KCD	Sam Kariuki (originally Rob Breiman)	25961941	Include	4.3.1.1.EA1	CipS	0	0	0	MDR	-	0	0	0	0	0	0	0	0	0	1	1	0	0	0	0	1	1	0	0	0	0	0	0	1	0	1
10071_8_78_Ken0548_2008	10071_8#78	ERR338147	SAMEA2064348	2010K-0548	2008	Kenya	local	-	Kenya	Non Targeted [Surveillance Study]	Blood	-	KCD	Sam Kariuki (originally Rob Breiman)	25961941	Include	4.3.1.1.EA1	CipS	0	0	0	-	-	1	0	0	0	0	0	0	0	0	0	0	0	0	0	0	0	0	0	0	0	0	0	0	0	0	0
8525_3_40_KenKe461_2008	8525_3#40	ERR212646	SAMEA1572000	Ke461	2008	Kenya	local	-	Kenya	Non Targeted [Surveillance Study]	Blood	-	KEM	Sam Kariuki	25961941	Include	4.3.1.1.EA1	CipS	0	0	0	-	-	1	0	0	0	0	0	0	0	0	0	0	0	0	0	0	0	0	0	0	0	0	0	0	0	0	0
2011731763	16404_4#87	ERR984788	-	-	2012	Kenya	Not Provided	-	Kenya	Non Targeted [Surveillance Study]	Blood	-	KEM	Rob Breiman	30504848	Include	4.3.1.1.EA1	CipS	0	0	0	MDR	-	0	0	0	0	0	0	0	0	0	1	1	0	0	0	0	1	1	0	0	0	0	0	0	1	0	1
2011740612	16549_8#17	ERR1010105	-	-	2012	Kenya	Not Provided	-	Kenya	Non Targeted [Surveillance Study]	Blood	-	KEM	Rob Breiman	30504848	Include	4.3.1.1.EA1	CipS	0	0	0	MDR	-	0	0	0	0	0	0	0	0	0	1	1	0	0	0	0	1	1	0	0	0	0	0	0	1	0	1
157058	SRR5500465	SRR5500465	SRS2163078	-	2015	-	travel	-	United Kingdom	Non Targeted [Reference lab]	-	-	PHE	Marie Chattaway	27069781	Exclude	4.3.1.1.EA1	CipNS	1	0	0	MDR	-	0	0	0	0	0	0	0	0	0	1	1	0	0	0	0	1	1	0	0	0	0	0	0	1	0	0
31	ERR594544	ERR594544	SAMEA2747235	-	2010	Zambia	Not Provided	-	Zambia	Targeted [Cluster Investigation]	Blood	Symptomatic	UTH	James Mwansa; Rene S. Hendriksen	25392358	Exclude	4.3.1.1.EA1	CipS	0	0	0	MDR	-	0	0	0	0	0	0	0	0	0	1	1	0	0	0	0	1	1	0	0	0	0	0	0	1	0	0
2011731566	16404_5#43	ERR984834	-	-	2012	Kenya	Not Provided	-	Kenya	Non Targeted [Surveillance Study]	Blood	-	KEM	Rob Breiman	30504848	Include	4.3.1.1.EA1	CipNS	1	0	0	MDR	-	0	0	0	0	0	0	0	0	0	1	1	0	0	0	0	1	1	0	0	0	0	0	0	1	0	1
2012113125	16404_4#82	ERR984783	-	-	2012	Kenya	Not Provided	-	Kenya	Non Targeted [Surveillance Study]	Blood	-	KEM	Rob Breiman	30504848	Include	4.3.1.1.EA1	CipNS	1	0	0	-	-	0	0	0	0	0	0	0	0	0	1	0	0	0	0	0	0	0	0	0	0	0	0	0	0	0	0
2010758424	16549_8#9	ERR1010097	-	-	2012	Kenya	Not Provided	-	Kenya	Non Targeted [Surveillance Study]	Blood	-	KEM	Rob Breiman	30504848	Include	4.3.1.1.EA1	CipS	0	0	0	MDR	-	0	0	0	0	0	0	0	0	0	1	1	0	0	0	0	1	1	0	0	0	0	0	0	1	0	1
279	ERR594560	ERR594560	SAMEA2747251	-	2012	Zambia	Not Provided	-	Zambia	Targeted [Cluster Investigation]	Stool	Symptomatic	UTH	James Mwansa; Rene S. Hendriksen	25392358	Exclude	4.3.1.1.EA1	CipS	0	0	0	MDR	-	0	0	0	0	0	0	0	0	0	1	1	0	0	0	0	1	1	0	0	0	0	0	0	1	0	0
10071_3_47_Safr493790_2010	10071_3#47	ERR338023	SAMEA2057112	493790	2010	South Africa	Not Provided	-	South Africa	Non Targeted [Reference lab]	Blood	-	NCD	Anthony Smith	25961941	Include	4.3.1.1.EA1	CipS	0	0	0	MDR	-	0	0	0	0	0	0	0	0	0	1	1	0	0	0	0	1	1	0	0	0	0	0	0	1	0	0
70	ERR594553	ERR594553	SAMEA2747244	-	2011	Zambia	Not Provided	-	Zambia	Targeted [Cluster Investigation]	Blood	Symptomatic	UTH	James Mwansa; Rene S. Hendriksen	25392358	Exclude	4.3.1.1.EA1	CipS	0	0	0	MDR	-	0	0	0	0	0	0	0	0	0	1	1	0	0	0	0	1	1	0	0	0	0	0	0	1	0	0
2010758602	16404_5#67	ERR984858	-	-	2012	Kenya	Not Provided	-	Kenya	Non Targeted [Surveillance Study]	Blood	-	KEM	Rob Breiman	30504848	Include	4.3.1.1.EA1	CipNS	1	0	0	MDR	-	0	0	0	0	0	0	0	0	0	1	1	0	0	0	0	1	1	0	0	0	0	0	0	1	0	1
2011740814	16549_8#1	ERR1010089	-	-	2012	Kenya	Not Provided	-	Kenya	Non Targeted [Surveillance Study]	Blood	-	KEM	Rob Breiman	30504848	Include	4.3.1.1.EA1	CipS	0	0	0	MDR	-	0	0	0	0	0	0	0	0	0	1	1	0	0	0	0	1	1	0	0	0	0	0	0	1	0	1
2012113041	16404_6#35	ERR984917	-	-	2012	Kenya	Not Provided	-	Kenya	Non Targeted [Surveillance Study]	Blood	-	KEM	Rob Breiman	30504848	Include	4.3.1.1.EA1	CipS	0	0	0	-	-	1	0	0	0	0	0	0	0	0	0	0	0	0	0	0	0	0	0	0	0	0	0	0	0	0	0
2011750601	16404_5#76	ERR984867	-	-	2012	Kenya	Not Provided	-	Kenya	Non Targeted [Surveillance Study]	Blood	-	KEM	Rob Breiman	30504848	Include	4.3.1.1.EA1	CipS	0	0	0	MDR	-	0	0	0	0	0	0	0	0	0	1	1	0	0	0	0	1	1	0	0	0	0	0	0	1	0	1
9475_6_9_Mal1008634_2011	9475_6#9	ERR279106	SAMEA1903835	1008634	2011	Malawi	local	-	Malawi	Non Targeted [Routine diagnostics]	Blood	Symptomatic	MLW	Nick Feasey; Chisomo Msefula	25961941	Include	4.3.1.1.EA1	CipS	0	0	0	MDR	-	0	0	0	0	0	0	0	0	0	1	1	0	0	0	0	1	1	0	0	0	0	0	0	1	0	0
2011751738	16404_5#84	ERR984875	-	-	2012	Kenya	Not Provided	-	Kenya	Non Targeted [Surveillance Study]	Blood	-	KEM	Rob Breiman	30504848	Include	4.3.1.1.EA1	CipS	0	0	0	MDR	-	0	0	0	0	0	0	0	0	0	1	1	0	0	0	0	1	1	0	0	0	0	0	0	1	0	1
tzn06112	16399_4#46	ERR998604	-	-	2012	Tanzania	Not Provided	-	Tanzania	Non Targeted [Surveillance Study]	Blood	-	KMC	John Crump	30504848	Include	4.3.1.1.EA1	CipS	0	0	0	-	-	0	0	0	0	0	0	0	0	0	1	0	0	0	0	0	0	1	0	1	0	0	0	0	0	1	0
2011751973	16549_7#20	ERR1010018	-	-	2012	Kenya	Not Provided	-	Kenya	Non Targeted [Surveillance Study]	Blood	-	KEM	Rob Breiman	30504848	Include	4.3.1.1.EA1	CipS	0	0	0	MDR	-	0	0	0	0	0	0	0	0	0	1	1	0	0	0	0	1	1	0	0	0	0	0	0	1	0	1
9475_6_25_Mal1007917_2011	9475_6#25	ERR279122	SAMEA1903851	1007917	2011	Malawi	local	-	Malawi	Non Targeted [Routine diagnostics]	Blood	Symptomatic	MLW	Nick Feasey; Chisomo Msefula	25961941	Include	4.3.1.1.EA1	CipS	0	0	0	MDR	-	0	0	0	0	0	0	0	0	0	1	1	0	0	0	0	1	1	0	0	0	0	0	0	1	0	0
130506	SRR3322588	SRR3322588	SRS1371776	-	2015	Zimbabwe	travel	Zimbabwe	United Kingdom	Non Targeted [Reference lab]	-	-	PHE	Marie Chattaway	27069781	Include	4.3.1.1.EA1	CipS	0	0	0	MDR	-	0	0	0	0	0	0	0	0	0	1	1	0	0	0	0	1	1	0	0	0	0	0	0	1	0	0
119425	SRR5874356	SRR5874356	SRS2389545	-	2015	-	travel	-	United Kingdom	Non Targeted [Reference lab]	-	-	PHE	Marie Chattaway	27069781	Exclude	4.3.1.1.EA1	CipS	0	0	0	MDR	-	0	0	0	0	0	0	0	0	0	1	1	0	0	0	0	1	1	0	0	0	0	0	0	1	0	0
10071_8_64_Ken0527_2007	10071_8#64	ERR338133	SAMEA2066340	2010K-0527	2007	Kenya	local	-	Kenya	Non Targeted [Surveillance Study]	Blood	-	KCD	Sam Kariuki (originally Rob Breiman)	25961941	Include	4.3.1.1.EA1	CipS	0	0	0	-	-	1	0	0	0	0	0	0	0	0	0	0	0	0	0	0	0	0	0	0	0	0	0	0	0	0	0
157261	SRR5500455	SRR5500455	SRS2163068	-	2015	Tanzania	travel	Tanzania	United Kingdom	Non Targeted [Reference lab]	-	-	PHE	Marie Chattaway	27069781	Include	4.3.1.1.EA1	CipNS	1	0	0	MDR	-	0	0	0	0	0	0	0	0	0	1	1	0	0	0	0	1	1	0	0	0	0	0	0	1	0	0
2011736351	16404_5#68	ERR984859	-	-	2012	Kenya	Not Provided	-	Kenya	Non Targeted [Surveillance Study]	Blood	-	KEM	Rob Breiman	30504848	Include	4.3.1.1.EA1	CipS	0	0	0	MDR	-	0	0	0	0	0	0	0	0	0	1	1	0	0	0	0	1	1	0	0	0	0	0	0	1	0	1
911	ERR594565	ERR594565	SAMEA2747256	-	2012	Zambia	Not Provided	-	Zambia	Targeted [Cluster Investigation]	Stool	Symptomatic	UTH	James Mwansa; Rene S. Hendriksen	25392358	Exclude	4.3.1.1.EA1	CipS	0	0	0	MDR	-	0	0	0	0	0	0	0	0	0	1	1	0	0	0	0	1	1	0	0	0	0	0	0	1	0	0
9475_6_54_Mal1023999_2011	9475_6#54	ERR279151	SAMEA1903880	1023999	2011	Malawi	local	-	Malawi	Non Targeted [Routine diagnostics]	Blood	Symptomatic	MLW	Nick Feasey; Chisomo Msefula	25961941	Include	4.3.1.1.EA1	CipS	0	0	0	MDR	-	0	0	0	0	0	0	0	0	0	1	1	0	0	0	0	1	1	0	0	0	0	0	0	1	0	0
10607_2_23_MalBHA2QL_2013	10607_2#23	ERR360815	SAMEA2152511	BHA2QL	2013	Malawi	local	-	Malawi	Non Targeted [Routine diagnostics]	Blood	Symptomatic	MLW	Nick Feasey; Chisomo Msefula	25961941	Include	4.3.1.1.EA1	CipS	0	0	0	MDR	-	0	0	0	0	0	0	0	0	0	1	1	0	0	0	0	1	1	0	0	0	0	0	0	1	0	0
2011750383	16549_8#54	ERR1010140	-	-	2012	Kenya	Not Provided	-	Kenya	Non Targeted [Surveillance Study]	Blood	-	KEM	Rob Breiman	30504848	Include	4.3.1.1.EA1	CipS	0	0	0	MDR	-	0	0	0	0	0	0	0	0	0	1	1	0	0	0	0	1	1	0	0	0	0	0	0	1	0	1
9475_6_50_Mal1017137_2011	9475_6#50	ERR279147	SAMEA1903876	1017137	2011	Malawi	local	-	Malawi	Non Targeted [Routine diagnostics]	Blood	Symptomatic	MLW	Nick Feasey; Chisomo Msefula	25961941	Include	4.3.1.1.EA1	CipS	0	0	0	MDR	-	0	0	0	0	0	0	0	0	0	1	1	0	0	0	0	1	1	0	0	0	0	0	0	1	0	0
9475_6_6_Mal1025912_2011	9475_6#6	ERR279103	SAMEA1903833	1025912	2011	Malawi	local	-	Malawi	Non Targeted [Routine diagnostics]	Blood	Symptomatic	MLW	Nick Feasey; Chisomo Msefula	25961941	Include	4.3.1.1.EA1	CipS	0	0	0	MDR	-	0	0	0	0	0	0	0	0	0	1	1	0	0	0	0	1	1	0	0	0	0	0	0	1	0	0
9475_6_78_Mal1026460_2012	9475_6#78	ERR279175	SAMEA1903907	1026460	2012	Malawi	local	-	Malawi	Non Targeted [Routine diagnostics]	Blood	Symptomatic	MLW	Nick Feasey; Chisomo Msefula	25961941	Include	4.3.1.1.EA1	CipS	0	0	0	MDR	-	0	0	0	0	0	0	0	0	0	1	1	0	0	0	0	1	1	0	0	0	0	0	0	1	0	0
10607_2_19_MalBHA2HH_2012	10607_2#19	ERR360811	SAMEA1970227	BHA2HH	2012	Malawi	local	-	Malawi	Non Targeted [Routine diagnostics]	Blood	Symptomatic	MLW	Nick Feasey; Chisomo Msefula	25961941	Include	4.3.1.1.EA1	CipS	0	0	0	MDR	-	0	0	0	0	0	0	0	0	0	1	1	0	0	0	0	1	1	0	0	0	0	0	0	1	0	0
2011731737	16404_4#5	ERR984707	-	-	2012	Kenya	Not Provided	-	Kenya	Non Targeted [Surveillance Study]	Blood	-	KEM	Rob Breiman	30504848	Include	4.3.1.1.EA1	CipNS	1	0	0	MDR	-	0	0	0	0	0	0	0	0	0	1	1	0	0	0	0	1	1	0	0	0	0	0	0	1	0	1
2011750411	16404_5#53	ERR984844	-	-	2012	Kenya	Not Provided	-	Kenya	Non Targeted [Surveillance Study]	Blood	-	KEM	Rob Breiman	30504848	Include	4.3.1.1.EA1	CipS	0	0	0	MDR	-	0	0	0	0	0	0	0	0	0	1	1	0	0	0	0	1	1	0	0	0	0	0	0	1	0	1
2011731303	16404_5#37	ERR984828	-	-	2012	Kenya	Not Provided	-	Kenya	Non Targeted [Surveillance Study]	Blood	-	KEM	Rob Breiman	30504848	Include	4.3.1.1.EA1	CipS	0	0	0	MDR	-	0	0	0	0	0	0	0	0	0	1	1	0	0	0	0	1	1	0	0	0	0	0	0	1	0	1
10493_1_17_AfricaMDUST152_2012	10493_1#17	ERR352442	SAMEA2144465	MDUST152	2012	-	travel	-	Australia	Non Targeted [Reference lab]	Blood	-	MDU	Mary Valcanis	25961941	Exclude	4.3.1.1.EA1	CipS	0	0	0	MDR	-	0	0	0	0	0	0	0	0	0	1	1	0	0	0	0	1	1	0	0	0	0	0	0	1	0	0
9475_6_55_Mal1032281_2012	9475_6#55	ERR279152	SAMEA1903881	1032281	2012	Malawi	local	-	Malawi	Non Targeted [Routine diagnostics]	Blood	Symptomatic	MLW	Nick Feasey; Chisomo Msefula	25961941	Include	4.3.1.1.EA1	CipS	0	0	0	MDR	-	0	0	0	0	0	0	0	0	0	1	1	0	0	0	0	1	1	0	0	0	0	0	0	1	0	0
9475_6_69_Mal1029451_2012	9475_6#69	ERR279166	SAMEA1903897	1029451	2012	Malawi	local	-	Malawi	Non Targeted [Routine diagnostics]	Blood	Symptomatic	MLW	Nick Feasey; Chisomo Msefula	25961941	Include	4.3.1.1.EA1	CipS	0	0	0	MDR	-	0	0	0	0	0	0	0	0	0	1	1	0	0	0	0	1	1	0	0	0	0	0	0	1	0	0
9475_6_24_Mal1031785_2012	9475_6#24	ERR279121	SAMEA1903850	1031785	2012	Malawi	local	-	Malawi	Non Targeted [Routine diagnostics]	Blood	Symptomatic	MLW	Nick Feasey; Chisomo Msefula	25961941	Include	4.3.1.1.EA1	CipS	0	0	0	MDR	-	0	0	0	0	0	0	0	0	0	1	1	0	0	0	0	1	1	0	0	0	0	0	0	1	0	0
9475_6_27_Mal1016653_2011	9475_6#27	ERR279124	SAMEA1903856	1016653	2011	Malawi	local	-	Malawi	Non Targeted [Routine diagnostics]	Blood	Symptomatic	MLW	Nick Feasey; Chisomo Msefula	25961941	Include	4.3.1.1.EA1	CipS	0	0	0	MDR	-	0	0	0	0	0	0	0	0	0	1	1	0	0	0	0	1	1	0	0	0	0	0	0	1	0	0
9475_6_47_Mal1032463_2012	9475_6#47	ERR279144	SAMEA1903874	1032463	2012	Malawi	local	-	Malawi	Non Targeted [Routine diagnostics]	Blood	Symptomatic	MLW	Nick Feasey; Chisomo Msefula	25961941	Include	4.3.1.1.EA1	CipS	0	0	0	MDR	-	0	0	0	0	0	0	0	0	0	1	1	0	0	0	0	1	1	0	0	0	0	0	0	1	0	0
9475_6_5_Mal1021678_2011	9475_6#5	ERR279102	SAMEA1903830	1021678	2011	Malawi	local	-	Malawi	Non Targeted [Routine diagnostics]	Blood	Symptomatic	MLW	Nick Feasey; Chisomo Msefula	25961941	Include	4.3.1.1.EA1	CipS	0	0	0	MDR	-	0	0	0	0	0	0	0	0	0	1	1	0	0	0	0	1	1	0	0	0	0	0	0	1	0	0
2012119497	16404_4#89	ERR984790	-	-	2013	Kenya	Not Provided	-	Kenya	Non Targeted [Surveillance Study]	Blood	-	KEM	Rob Breiman	30504848	Include	4.3.1.1.EA1	CipS	0	0	0	MDR	-	0	0	0	0	0	0	0	0	0	1	1	0	0	0	0	1	1	0	0	0	0	0	0	1	0	1
2012106621	16549_7#4	ERR1010003	-	-	2012	Kenya	Not Provided	-	Kenya	Non Targeted [Surveillance Study]	Blood	-	KEM	Rob Breiman	30504848	Include	4.3.1.1.EA1	CipNS	1	0	0	MDR	-	0	0	0	0	0	0	0	0	0	1	1	0	0	0	0	1	1	0	0	0	0	0	0	1	0	1
9475_6_39_Mal1032927_2012	9475_6#39	ERR279136	SAMEA1903866	1032927	2012	Malawi	local	-	Malawi	Non Targeted [Routine diagnostics]	Blood	Symptomatic	MLW	Nick Feasey; Chisomo Msefula	25961941	Include	4.3.1.1.EA1	CipS	0	0	0	MDR	-	0	0	0	0	0	0	0	0	0	1	1	0	0	0	0	1	1	0	0	0	0	0	0	1	0	0
2011751132	16404_5#36	ERR984827	-	-	2012	Kenya	Not Provided	-	Kenya	Non Targeted [Surveillance Study]	Blood	-	KEM	Rob Breiman	30504848	Include	4.3.1.1.EA1	CipNS	1	0	0	MDR	-	0	0	0	0	0	0	0	0	0	1	1	0	0	0	0	1	1	0	0	0	0	0	0	1	0	1
2011752087	16549_8#18	ERR1010106	-	-	2012	Kenya	Not Provided	-	Kenya	Non Targeted [Surveillance Study]	Blood	-	KEM	Rob Breiman	30504848	Include	4.3.1.1.EA1	CipS	0	0	0	MDR	-	0	0	0	0	0	0	0	0	0	1	1	0	0	0	0	1	1	0	0	0	0	0	0	1	0	1
2011750677	16404_4#53	ERR984755	-	-	2012	Kenya	Not Provided	-	Kenya	Non Targeted [Surveillance Study]	Blood	-	KEM	Rob Breiman	30504848	Include	4.3.1.1.EA1	CipNS	1	0	0	-	-	0	0	0	0	0	0	0	0	0	0	0	0	0	0	0	0	0	0	0	0	0	0	0	0	0	0
2011745945	16404_4#65	ERR984767	-	-	2013	Kenya	Not Provided	-	Kenya	Non Targeted [Surveillance Study]	Blood	-	KEM	Rob Breiman	30504848	Include	4.3.1.1.EA1	CipS	0	0	0	MDR	-	0	0	0	0	0	0	0	0	0	1	1	0	0	0	0	1	1	0	0	0	0	0	0	1	0	1
tzn05829	16399_4#23	ERR998581	-	-	2012	Tanzania	Not Provided	-	Tanzania	Non Targeted [Surveillance Study]	Blood	-	KMC	John Crump	30504848	Include	4.3.1.1.EA1	CipS	0	0	0	-	-	0	0	0	0	0	0	0	0	0	1	0	0	0	0	0	0	1	0	1	0	0	0	0	0	0	0
2011750771	16404_4#59	ERR984761	-	-	2012	Kenya	Not Provided	-	Kenya	Non Targeted [Surveillance Study]	Blood	-	KEM	Rob Breiman	30504848	Include	4.3.1.1.EA1	CipS	0	0	0	MDR	-	0	0	0	0	0	0	0	0	0	1	1	0	0	0	0	1	1	0	0	0	0	0	0	1	0	1
2011745646	16404_5#45	ERR984836	-	-	2013	Kenya	Not Provided	-	Kenya	Non Targeted [Surveillance Study]	Blood	-	KEM	Rob Breiman	30504848	Include	4.3.1.1.EA1	CipS	0	0	0	MDR	-	0	0	0	0	0	0	0	0	0	1	1	0	0	0	0	1	1	0	0	0	0	0	0	1	0	1
2011752322	16549_8#63	ERR1010148	-	-	2012	Kenya	Not Provided	-	Kenya	Non Targeted [Surveillance Study]	Blood	-	KEM	Rob Breiman	30504848	Include	4.3.1.1.EA1	CipS	0	0	0	MDR	-	0	0	0	0	0	0	0	0	0	1	1	0	0	0	0	1	1	0	0	0	0	0	0	1	0	1
8525_3_58_KenKe479_2008	8525_3#58	ERR212664	SAMEA1572009	Ke479	2008	Kenya	local	-	Kenya	Non Targeted [Surveillance Study]	Blood	-	KEM	Sam Kariuki	25961941	Include	4.3.1.1.EA1	CipS	0	0	0	MDR	-	0	0	0	0	0	0	0	0	0	1	1	0	0	0	0	1	1	0	0	0	0	0	0	1	0	1
8525_3_51_KenKe472_2008	8525_3#51	ERR212657	SAMEA1572016	Ke472	2008	Kenya	local	-	Kenya	Non Targeted [Surveillance Study]	Blood	-	KEM	Sam Kariuki	25961941	Include	4.3.1.1.EA1	CipS	0	0	0	-	-	0	0	0	0	0	0	0	0	0	0	1	0	0	0	0	1	0	0	0	0	0	0	0	1	0	1
8525_3_37_KenKe458_2008	8525_3#37	ERR212643	SAMEA1571916	Ke458	2008	Kenya	local	-	Kenya	Non Targeted [Surveillance Study]	Blood	-	KEM	Sam Kariuki	25961941	Include	4.3.1.1.EA1	CipS	0	0	0	MDR	-	0	0	0	0	0	0	0	0	0	1	1	0	0	0	0	1	1	0	0	0	0	0	0	1	0	1
8525_3_42_KenKe463_2008	8525_3#42	ERR212648	SAMEA1571988	Ke463	2008	Kenya	local	-	Kenya	Non Targeted [Surveillance Study]	Blood	-	KEM	Sam Kariuki	25961941	Include	4.3.1.1.EA1	CipS	0	0	0	MDR	-	0	0	0	0	0	0	0	0	0	1	1	0	0	0	0	1	1	0	0	0	0	0	0	1	0	1
2011731485	16404_4#66	ERR984768	-	-	2012	Kenya	Not Provided	-	Kenya	Non Targeted [Surveillance Study]	Blood	-	KEM	Rob Breiman	30504848	Include	4.3.1.1.EA1	CipS	0	0	0	MDR	-	0	0	0	0	0	0	0	0	0	1	1	0	0	0	0	1	1	0	0	0	0	0	0	1	0	1
2011731699	16404_5#52	ERR984843	-	-	2012	Kenya	Not Provided	-	Kenya	Non Targeted [Surveillance Study]	Blood	-	KEM	Rob Breiman	30504848	Include	4.3.1.1.EA1	CipS	0	0	0	MDR	-	0	0	0	0	0	0	0	0	0	1	1	0	0	0	0	1	1	0	0	0	0	0	0	1	0	1
739	ERR594563	ERR594563	SAMEA2747254	-	2012	Zambia	Not Provided	-	Zambia	Targeted [Cluster Investigation]	Stool	Symptomatic	UTH	James Mwansa; Rene S. Hendriksen	25392358	Exclude	4.3.1.1.EA1	CipS	0	0	0	-	-	0	0	0	0	0	0	0	0	0	1	0	0	0	0	0	0	1	0	1	0	0	0	0	0	0	0
8525_3_30_KenKe451_2008	8525_3#30	ERR212636	SAMEA1572012	Ke451	2008	Kenya	local	-	Kenya	Non Targeted [Surveillance Study]	Blood	-	KEM	Sam Kariuki	25961941	Include	4.3.1.1.EA1	CipS	0	0	0	MDR	-	0	0	0	0	0	0	0	0	0	1	1	0	0	0	0	1	1	0	0	0	0	0	0	1	0	1
10060_6_75_Tan129-0327-M_2008	10060_6#75	ERR331372	SAMEA1966552	129-0327-M	2008	Tanzania	local	-	Tanzania	Non Targeted [Surveillance Study]	-	-	PAH	-	25961941	Include	4.3.1.1.EA1	CipS	0	0	0	-	-	0	0	0	0	0	0	0	0	0	1	0	0	0	0	0	0	1	0	1	0	0	0	0	0	0	0
10060_6_82_Tan129-0254-M_2008	10060_6#82	ERR331379	SAMEA1964768	129-0254-M	2008	Tanzania	local	-	Tanzania	Non Targeted [Surveillance Study]	-	-	PAH	-	25961941	Include	4.3.1.1.EA1	CipS	0	0	0	-	-	0	0	0	0	0	0	0	0	0	1	0	0	0	0	0	0	1	0	1	0	0	0	0	0	0	0
10060_6_83_Tan129-0238-M_2008	10060_6#83	ERR331380	SAMEA2055444	129-0238-M	2008	Tanzania	local	-	Tanzania	Non Targeted [Surveillance Study]	-	-	PAH	-	25961941	Include	4.3.1.1.EA1	CipS	0	0	0	-	-	0	0	0	0	0	0	0	0	0	1	0	0	0	0	0	0	1	0	1	0	0	0	0	0	0	0
10060_6_71_Tan129-0242-M_2008	10060_6#71	ERR331368	SAMEA2055440	129-0242-M	2008	Tanzania	local	-	Tanzania	Non Targeted [Surveillance Study]	-	-	PAH	-	25961941	Include	4.3.1.1.EA1	CipS	0	0	0	MDR	-	0	0	0	0	0	0	0	0	0	1	1	0	0	0	0	1	1	0	0	0	0	0	0	1	0	0
10071_8_76_Ken0522_2007	10071_8#76	ERR338145	SAMEA2066344	2010K-0522	2007	Kenya	local	-	Kenya	Non Targeted [Surveillance Study]	Blood	-	KCD	Sam Kariuki (originally Rob Breiman)	25961941	Include	4.3.1.1.EA1	CipS	0	0	0	MDR	-	0	0	0	0	0	0	0	0	0	1	1	0	0	0	0	1	1	0	0	0	0	0	0	1	0	1
8525_2_54_KenKe378_2008	8525_2#54	ERR212564	SAMEA1571989	Ke378	2008	Kenya	local	-	Kenya	Non Targeted [Surveillance Study]	Blood	-	KEM	Sam Kariuki	25961941	Include	4.3.1.1.EA1	CipS	0	0	0	MDR	-	0	0	0	0	0	0	0	0	0	1	1	0	0	0	0	1	1	0	0	0	0	0	0	1	0	1
8525_3_54_KenKe475_2008	8525_3#54	ERR212660	SAMEA1572047	Ke475	2008	Kenya	local	-	Kenya	Non Targeted [Surveillance Study]	Blood	-	KEM	Sam Kariuki	25961941	Include	4.3.1.1.EA1	CipS	0	0	0	MDR	-	0	0	0	0	0	0	0	0	0	1	1	0	0	0	0	1	1	0	0	0	0	0	0	1	0	1
8525_3_55_KenKe476_2008	8525_3#55	ERR212661	SAMEA1571902	Ke476	2008	Kenya	local	-	Kenya	Non Targeted [Surveillance Study]	Blood	-	KEM	Sam Kariuki	25961941	Include	4.3.1.1.EA1	CipS	0	0	0	MDR	-	0	0	0	0	0	0	0	0	0	1	1	0	0	0	0	1	1	0	0	0	0	0	0	1	0	1
8525_3_56_KenKe477_2008	8525_3#56	ERR212662	SAMEA1572045	Ke477	2008	Kenya	local	-	Kenya	Non Targeted [Surveillance Study]	Blood	-	KEM	Sam Kariuki	25961941	Include	4.3.1.1.EA1	CipS	0	0	0	MDR	-	0	0	0	0	0	0	0	0	0	1	1	0	0	0	0	1	1	0	0	0	0	0	0	1	0	1
8525_3_60_KenKe481_2008	8525_3#60	ERR212666	SAMEA1571987	Ke481	2008	Kenya	local	-	Kenya	Non Targeted [Surveillance Study]	Blood	-	KEM	Sam Kariuki	25961941	Include	4.3.1.1.EA1	CipS	0	0	0	MDR	-	0	0	0	0	0	0	0	0	0	1	1	0	0	0	0	1	1	0	0	0	0	0	0	1	0	1
8615_4_29_KenKe062_2004	8615_4#29	ERR217406	SAMEA1692268	Ke062	2004	Kenya	local	-	Kenya	Non Targeted [Surveillance Study]	Blood	-	KEM	Sam Kariuki	25961941	Include	4.3.1.1.EA1	CipS	0	0	0	MDR	-	0	0	0	0	0	0	0	0	0	1	1	0	0	0	0	1	1	0	0	0	0	0	0	1	0	1
10060_6_81_Tan129-0230-K_2008	10060_6#81	ERR331378	SAMEA2056845	129-0230-K	2008	Tanzania	local	-	Tanzania	Non Targeted [Surveillance Study]	-	-	PAH	-	25961941	Include	4.3.1.1.EA1	CipS	0	0	0	-	-	0	0	0	0	0	0	0	0	0	1	0	0	0	0	0	0	1	0	1	0	0	0	0	0	1	0
tzn05833	16399_4#75	ERR998633	-	-	2012	Tanzania	Not Provided	-	Tanzania	Non Targeted [Surveillance Study]	Blood	-	KMC	John Crump	30504848	Include	4.3.1.1.EA1	CipS	0	0	0	MDR	-	0	0	0	0	0	0	0	0	0	1	1	0	0	0	0	1	1	0	0	0	0	0	0	1	0	0
2011751364	16404_5#44	ERR984835	-	-	2012	Kenya	Not Provided	-	Kenya	Non Targeted [Surveillance Study]	Blood	-	KEM	Rob Breiman	30504848	Include	4.3.1.1.EA1	CipS	0	0	0	MDR	-	0	0	0	0	0	0	0	0	0	1	1	0	0	0	0	1	1	0	0	0	0	0	0	1	0	1
8	ERR594543	ERR594543	SAMEA2747229	-	2010	Zambia	Not Provided	-	Zambia	Targeted [Cluster Investigation]	Blood	Symptomatic	UTH	James Mwansa; Rene S. Hendriksen	25392358	Exclude	4.3.1.1.EA1	CipS	0	0	0	MDR	-	0	0	0	0	0	0	0	0	0	1	1	0	0	0	0	1	1	0	0	0	0	0	0	1	0	0
10060_6_77_Tan129-0268-M_2008	10060_6#77	ERR331374	SAMEA2055442	129-0268-M	2008	Tanzania	local	-	Tanzania	Non Targeted [Surveillance Study]	-	-	PAH	-	25961941	Include	4.3.1.1.EA1	CipS	0	0	0	-	-	0	0	0	0	0	0	0	0	0	1	0	0	0	0	0	0	1	0	1	0	0	0	0	0	1	0
10060_6_79_Tan129-0303-M_2008	10060_6#79	ERR331376	SAMEA2059692	129-0303-M	2008	Tanzania	local	-	Tanzania	Non Targeted [Surveillance Study]	-	-	PAH	-	25961941	Include	4.3.1.1.EA1	CipS	0	0	0	-	-	0	0	0	0	0	0	0	0	0	1	0	0	0	0	0	0	1	0	1	0	0	0	0	0	0	0
8525_3_46_KenKe467_2008	8525_3#46	ERR212652	SAMEA1572063	Ke467	2008	Kenya	local	-	Kenya	Non Targeted [Surveillance Study]	Blood	-	KEM	Sam Kariuki	25961941	Include	4.3.1.1.EA1	CipS	0	0	0	-	-	0	0	0	0	0	0	0	0	0	0	1	0	0	0	0	1	0	0	0	0	0	0	0	1	0	1
H150320542	SRR1959230	SRR1959230	SRS899022	-	2015	Tanzania	travel	Tanzania	United Kingdom	Non Targeted [Reference lab]	-	-	PHE	Marie Chattaway	27069781	Include	4.3.1.1.EA1	CipS	0	0	0	-	-	0	0	0	0	0	0	0	0	0	1	0	0	0	0	0	0	1	0	1	0	0	0	0	0	0	0
8525_3_45_KenKe466_2008	8525_3#45	ERR212651	SAMEA1571937	Ke466	2008	Kenya	local	-	Kenya	Non Targeted [Surveillance Study]	Blood	-	KEM	Sam Kariuki	25961941	Include	4.3.1.1.EA1	CipS	0	0	0	MDR	-	0	0	0	0	0	0	0	0	0	1	1	0	0	0	0	1	1	0	0	0	0	0	0	1	0	1
10071_8_63_Ken0552_2008	10071_8#63	ERR338132	SAMEA2064166	2010K-0552	2008	Kenya	local	-	Kenya	Non Targeted [Surveillance Study]	Blood	-	KCD	Sam Kariuki (originally Rob Breiman)	25961941	Include	4.3.1.1.EA1	CipS	0	0	0	MDR	-	0	0	0	0	0	0	0	0	0	1	1	0	0	0	0	1	1	0	0	0	0	0	0	1	0	1
2011741567	16404_5#61	ERR984852	-	-	2012	Kenya	Not Provided	-	Kenya	Non Targeted [Surveillance Study]	Blood	-	KEM	Rob Breiman	30504848	Include	4.3.1.1.EA1	CipS	0	0	0	-	-	1	0	0	0	0	0	0	0	0	0	0	0	0	0	0	0	0	0	0	0	0	0	0	0	0	0
2012113910	16404_5#59	ERR984850	-	-	2012	Kenya	Not Provided	-	Kenya	Non Targeted [Surveillance Study]	Blood	-	KEM	Rob Breiman	30504848	Include	4.3.1.1.EA1	CipS	0	0	0	-	-	1	0	0	0	0	0	0	0	0	0	0	0	0	0	0	0	0	0	0	0	0	0	0	0	0	0
54	ERR594552	ERR594552	SAMEA2747243	-	2010	Zambia	Not Provided	-	Zambia	Targeted [Cluster Investigation]	Blood	Symptomatic	UTH	James Mwansa; Rene S. Hendriksen	25392358	Exclude	4.3.1.1.EA1	CipS	0	0	0	MDR	-	0	0	0	0	0	0	0	0	0	1	1	0	0	0	0	1	1	0	0	0	0	0	0	1	0	0
8525_3_48_KenKe469_2008	8525_3#48	ERR212654	SAMEA1571981	Ke469	2008	Kenya	local	-	Kenya	Non Targeted [Surveillance Study]	Blood	-	KEM	Sam Kariuki	25961941	Include	4.3.1.1.EA1	CipS	0	0	0	MDR	-	0	0	0	0	0	0	0	0	0	1	1	0	0	0	0	1	1	0	0	0	0	0	0	1	0	1
H150320543	SRR1960208	SRR1960208	SRS899905	-	2015	Tanzania	travel	Tanzania	United Kingdom	Non Targeted [Reference lab]	-	-	PHE	Marie Chattaway	27069781	Include	4.3.1.1.EA1	CipS	0	0	0	-	-	0	0	0	0	0	0	0	0	0	1	0	0	0	0	0	0	1	0	1	0	0	0	0	0	0	0
H145100625	SRR1963433	SRR1963433	SRS900828	-	2014	-	travel	-	United Kingdom	Non Targeted [Reference lab]	-	-	PHE	Marie Chattaway	27069781	Exclude	4.3.1.1.EA1	CipS	0	0	0	-	-	0	0	0	0	0	0	0	0	0	1	0	0	0	0	0	0	1	0	1	0	0	0	0	0	0	0
10071_8_83_Ken0508_2007	10071_8#83	ERR338152	SAMEA2067728	2010K-0508	2007	Kenya	local	-	Kenya	Non Targeted [Surveillance Study]	Blood	-	KCD	Sam Kariuki (originally Rob Breiman)	25961941	Include	4.3.1.1.EA1	CipS	0	0	0	MDR	-	0	0	0	0	0	0	0	0	0	1	1	0	0	0	0	1	1	0	0	0	0	0	0	1	0	1
10071_8_88_Ken0524_2007	10071_8#88	ERR338157	SAMEA2066348	2010K-0524	2007	Kenya	local	-	Kenya	Non Targeted [Surveillance Study]	Blood	-	KCD	Sam Kariuki (originally Rob Breiman)	25961941	Include	4.3.1.1.EA1	CipS	0	0	0	MDR	-	0	0	0	0	0	0	0	0	0	1	1	0	0	0	0	1	1	0	0	0	0	0	0	1	0	1
6	ERR594542	ERR594542	SAMEA2747227	-	2011	Zambia	Not Provided	-	Zambia	Targeted [Cluster Investigation]	Blood	Symptomatic	UTH	James Mwansa; Rene S. Hendriksen	25392358	Exclude	4.3.1.1.EA1	CipS	0	0	0	-	-	0	0	0	0	0	0	0	0	0	1	0	0	0	0	0	0	1	0	1	0	0	0	0	0	0	0
2011732483	16404_5#51	ERR984842	-	-	2012	Kenya	Not Provided	-	Kenya	Non Targeted [Surveillance Study]	Blood	-	KEM	Rob Breiman	30504848	Include	4.3.1.1.EA1	CipS	0	0	0	MDR	-	0	0	0	0	0	0	0	0	0	1	1	0	0	0	0	1	1	0	0	0	0	0	0	1	0	1
2010758347	16549_8#16	ERR1010104	-	-	2012	Kenya	Not Provided	-	Kenya	Non Targeted [Surveillance Study]	Blood	-	KEM	Rob Breiman	30504848	Include	4.3.1.1.EA1	CipS	0	0	0	MDR	-	0	0	0	0	0	0	0	0	0	1	1	0	0	0	0	1	1	0	0	0	0	0	0	1	0	1
8525_3_49_KenKe470_2008	8525_3#49	ERR212655	SAMEA1572008	Ke470	2008	Kenya	local	-	Kenya	Non Targeted [Surveillance Study]	Blood	-	KEM	Sam Kariuki	25961941	Include	4.3.1.1.EA1	CipS	0	0	0	MDR	-	0	0	0	0	0	0	0	0	0	1	1	0	0	0	0	1	1	0	0	0	0	0	0	1	0	1
10071_8_67_Ken0533_2008	10071_8#67	ERR338136	SAMEA2066341	2010K-0533	2008	Kenya	local	-	Kenya	Non Targeted [Surveillance Study]	Blood	-	KCD	Sam Kariuki (originally Rob Breiman)	25961941	Include	4.3.1.1.EA1	CipS	0	0	0	MDR	-	0	0	0	0	0	0	0	0	0	1	1	0	0	0	0	1	1	0	0	0	0	0	0	1	0	1
10071_8_68_Ken0512_2007	10071_8#68	ERR338137	SAMEA2067723	2010K-0512	2007	Kenya	local	-	Kenya	Non Targeted [Surveillance Study]	Blood	-	KCD	Sam Kariuki (originally Rob Breiman)	25961941	Include	4.3.1.1.EA1	CipS	0	0	0	MDR	-	0	0	0	0	0	0	0	0	0	1	1	0	0	0	0	1	1	0	0	0	0	0	0	1	0	1
2010758257	16549_7#18	ERR1010016	-	-	2012	Kenya	Not Provided	-	Kenya	Non Targeted [Surveillance Study]	Blood	-	KEM	Rob Breiman	30504848	Include	4.3.1.1.EA1	CipS	0	0	0	MDR	-	0	0	0	0	0	0	0	0	0	1	1	0	0	0	0	1	1	0	0	0	0	0	0	1	0	1
8525_3_34_KenKe455_2008	8525_3#34	ERR212640	SAMEA1572044	Ke455	2008	Kenya	local	-	Kenya	Non Targeted [Surveillance Study]	Blood	-	KEM	Sam Kariuki	25961941	Include	4.3.1.1.EA1	CipS	0	0	0	MDR	-	0	0	0	0	0	0	0	0	0	1	1	0	0	0	0	1	1	0	0	0	0	0	0	1	0	1
71	ERR594554	ERR594554	SAMEA2747245	-	2011	Zambia	Not Provided	-	Zambia	Targeted [Cluster Investigation]	Blood	Symptomatic	UTH	James Mwansa; Rene S. Hendriksen	25392358	Exclude	4.3.1.1.EA1	CipS	0	0	0	MDR	-	0	0	0	0	0	0	0	0	0	1	1	0	0	0	0	1	1	0	0	0	0	0	0	1	0	0
10607_2_10_Mal1003117_2010	10607_2#10	ERR360802	SAMEA2151543	1003117	2010	Malawi	local	-	Malawi	Non Targeted [Routine diagnostics]	Blood	Symptomatic	MLW	Nick Feasey; Chisomo Msefula	25961941	Include	4.3.1.1.EA1	CipS	0	0	0	MDR	-	0	0	0	0	0	0	0	0	0	1	1	0	0	0	0	1	1	0	0	0	0	0	0	1	0	0
1341	ERR594557	ERR594557	SAMEA2747248	-	2012	Zambia	Not Provided	-	Zambia	Targeted [Cluster Investigation]	Stool	Symptomatic	UTH	James Mwansa; Rene S. Hendriksen	25392358	Exclude	4.3.1.1.EA1	CipS	0	0	0	-	-	0	0	0	0	0	0	0	0	0	1	0	0	0	0	0	0	1	0	1	0	0	0	0	0	0	0
tzn05856	16399_4#42	ERR998600	-	-	2012	Tanzania	Not Provided	-	Tanzania	Non Targeted [Surveillance Study]	Blood	-	KMC	John Crump	30504848	Include	4.3.1.1.EA1	CipS	0	0	0	-	-	0	0	0	0	0	0	0	0	0	1	0	0	0	0	0	0	1	0	1	0	0	0	0	0	0	0
2011731482	16404_5#35	ERR984826	-	-	2012	Kenya	Not Provided	-	Kenya	Non Targeted [Surveillance Study]	Blood	-	KEM	Rob Breiman	30504848	Include	4.3.1.1.EA1	CipS	0	0	0	MDR	-	0	0	0	0	0	0	0	0	0	1	1	0	0	0	0	1	1	0	0	0	0	0	0	1	0	1
131542	SRR5500435	SRR5500435	SRS2163045	-	2015	-	travel	-	United Kingdom	Non Targeted [Reference lab]	-	-	PHE	Marie Chattaway	27069781	Exclude	4.3.1.1.EA1	CipS	0	0	0	MDR	-	0	0	0	0	0	0	0	0	0	1	1	0	0	0	0	1	1	0	0	0	0	0	0	1	0	0
35	ERR594546	ERR594546	SAMEA2747237	-	2010	Zambia	Not Provided	-	Zambia	Targeted [Cluster Investigation]	Blood	Symptomatic	UTH	James Mwansa; Rene S. Hendriksen	25392358	Exclude	4.3.1.1.EA1	CipS	0	0	0	-	-	0	0	0	0	0	0	0	0	0	1	0	0	0	0	0	0	1	0	1	0	0	0	0	0	0	0
2011750428	16549_8#33	ERR1010121	-	-	2012	Kenya	Not Provided	-	Kenya	Non Targeted [Surveillance Study]	Blood	-	KEM	Rob Breiman	30504848	Include	4.3.1.1.EA1	CipS	0	0	0	MDR	-	0	0	0	0	0	0	0	0	0	1	1	0	0	0	0	1	1	0	0	0	0	0	0	1	0	1
1012	ERR594555	ERR594555	SAMEA2747246	-	2010	Zambia	Not Provided	-	Zambia	Targeted [Cluster Investigation]	Blood	Symptomatic	UTH	James Mwansa; Rene S. Hendriksen	25392358	Exclude	4.3.1.1.EA1	CipS	0	0	0	MDR	-	0	0	0	0	0	0	0	0	0	1	1	0	0	0	0	1	1	0	0	0	0	0	0	1	0	0
225	ERR594558	ERR594558	SAMEA2747249	-	2012	Zambia	Not Provided	-	Zambia	Targeted [Cluster Investigation]	Blood	Symptomatic	UTH	James Mwansa; Rene S. Hendriksen	25392358	Exclude	4.3.1.1.EA1	CipS	0	0	0	MDR	-	0	0	0	0	0	0	0	0	0	1	1	0	0	0	0	1	1	0	0	0	0	0	0	1	0	0
748	ERR594564	ERR594564	SAMEA2747255	-	2011	Zambia	Not Provided	-	Zambia	Targeted [Cluster Investigation]	Blood	Symptomatic	UTH	James Mwansa; Rene S. Hendriksen	25392358	Exclude	4.3.1.1.EA1	CipNS	1	0	0	MDR	-	0	0	0	0	0	0	0	0	0	1	1	0	0	0	0	1	1	0	0	0	0	0	0	1	0	0
tzn05005	16399_4#56	ERR998614	-	-	2011	Tanzania	Not Provided	-	Tanzania	Non Targeted [Surveillance Study]	Blood	-	KMC	John Crump	30504848	Include	4.3.1.1.EA1	CipS	0	0	0	MDR	-	0	0	0	0	0	0	0	0	0	1	1	0	0	0	0	1	1	0	0	0	0	0	0	1	0	0
tzn04978	16399_4#61	ERR998619	-	-	2011	Tanzania	Not Provided	-	Tanzania	Non Targeted [Surveillance Study]	Blood	-	KMC	John Crump	30504848	Include	4.3.1.1.EA1	CipS	0	0	0	MDR	-	0	0	0	0	0	0	0	0	0	1	1	0	0	0	0	1	1	0	0	0	0	0	0	1	0	0
2012113075	16404_4#75	ERR984776	-	-	2012	Kenya	Not Provided	-	Kenya	Non Targeted [Surveillance Study]	Blood	-	KEM	Rob Breiman	30504848	Include	4.3.1.1.EA1	CipNS	1	0	0	MDR	-	0	0	0	0	0	0	0	0	0	1	1	0	0	0	0	1	1	0	0	0	0	0	0	1	0	1
46	ERR594549	ERR594549	SAMEA2747240	-	2010	Zambia	Not Provided	-	Zambia	Targeted [Cluster Investigation]	Blood	Symptomatic	UTH	James Mwansa; Rene S. Hendriksen	25392358	Exclude	4.3.1.1.EA1	CipS	0	0	0	MDR	-	0	0	0	0	0	0	0	0	0	1	1	0	0	0	0	1	1	0	0	0	0	0	0	1	0	0
9475_6_19_Mal1016889_2011	9475_6#19	ERR279116	SAMEA1903846	1016889	2011	Malawi	local	-	Malawi	Non Targeted [Routine diagnostics]	Blood	Symptomatic	MLW	Nick Feasey; Chisomo Msefula	25961941	Include	4.3.1.1.EA1	CipS	0	0	0	MDR	-	0	0	0	0	0	0	0	0	0	1	1	0	0	0	0	1	1	0	0	0	0	0	0	1	0	0
10071_3_60_Safr648212_2012	10071_3#60	ERR338036	SAMEA2056203	648212	2012	South Africa	Not Provided	-	South Africa	Non Targeted [Reference lab]	Blood	-	NCD	Anthony Smith	25961941	Include	4.3.1.1.EA1	CipS	0	0	0	MDR	-	0	0	0	0	0	0	0	0	0	1	1	0	0	0	0	1	1	0	0	0	0	0	0	1	0	0
9475_6_34_Mal1018211_2011	9475_6#34	ERR279131	SAMEA1903858	1018211	2011	Malawi	local	-	Malawi	Non Targeted [Routine diagnostics]	Blood	Symptomatic	MLW	Nick Feasey; Chisomo Msefula	25961941	Include	4.3.1.1.EA1	CipS	0	0	0	MDR	-	0	0	0	0	0	0	0	0	0	1	1	0	0	0	0	1	1	0	0	0	0	0	0	1	0	0
9475_6_71_Mal1032168_2012	9475_6#71	ERR279168	SAMEA1903895	1032168	2012	Malawi	local	-	Malawi	Non Targeted [Routine diagnostics]	Blood	Symptomatic	MLW	Nick Feasey; Chisomo Msefula	25961941	Include	4.3.1.1.EA1	CipS	0	0	0	MDR	-	0	0	0	0	0	0	0	0	0	1	1	0	0	0	0	1	1	0	0	0	0	0	0	1	0	0
9475_6_77_Mal1028963_2012	9475_6#77	ERR279174	SAMEA1903903	1028963	2012	Malawi	local	-	Malawi	Non Targeted [Routine diagnostics]	Blood	Symptomatic	MLW	Nick Feasey; Chisomo Msefula	25961941	Include	4.3.1.1.EA1	CipS	0	0	0	MDR	-	0	0	0	0	0	0	0	0	0	1	1	0	0	0	0	1	1	0	0	0	0	0	0	1	0	0
10071_8_79_Ken0509_2007	10071_8#79	ERR338148	SAMEA2066345	2010K-0509	2007	Kenya	local	-	Kenya	Non Targeted [Surveillance Study]	Blood	-	KCD	Sam Kariuki (originally Rob Breiman)	25961941	Include	4.3.1.1.EA1	CipS	0	0	0	-	-	1	0	0	0	0	0	0	0	0	0	0	0	0	0	0	0	0	0	0	0	0	0	0	0	0	0
53	ERR594551	ERR594551	SAMEA2747242	-	2010	Zambia	Not Provided	-	Zambia	Targeted [Cluster Investigation]	Blood	Symptomatic	UTH	James Mwansa; Rene S. Hendriksen	25392358	Exclude	4.3.1.1.EA1	CipS	0	0	0	MDR	-	0	0	0	0	0	0	0	0	0	1	1	0	0	0	0	1	1	0	0	0	0	0	0	1	0	0
361	ERR594561	ERR594561	SAMEA2747252	-	2012	Zambia	Not Provided	-	Zambia	Targeted [Cluster Investigation]	Blood	Symptomatic	UTH	James Mwansa; Rene S. Hendriksen	25392358	Exclude	4.3.1.1.EA1	CipS	0	0	0	MDR	-	0	0	0	0	0	0	0	0	0	1	1	0	0	0	0	1	1	0	0	0	0	0	0	1	0	0
10607_2_9_Mal1006099_2010	10607_2#9	ERR360801	SAMEA2153970	1006099	2010	Malawi	local	-	Malawi	Non Targeted [Routine diagnostics]	Blood	Symptomatic	MLW	Nick Feasey; Chisomo Msefula	25961941	Include	4.3.1.1.EA1	CipS	0	0	0	MDR	-	0	0	0	0	0	0	0	0	0	1	1	0	0	0	0	1	1	0	0	0	0	0	0	1	0	0
36	ERR594547	ERR594547	SAMEA2747238	-	2010	Zambia	Not Provided	-	Zambia	Targeted [Cluster Investigation]	Blood	Symptomatic	UTH	James Mwansa; Rene S. Hendriksen	25392358	Exclude	4.3.1.1.EA1	CipS	0	0	0	MDR	-	0	0	0	0	0	0	0	0	0	1	1	0	0	0	0	1	1	0	0	0	0	0	0	1	0	0
9475_6_21_Mal1023407_2011	9475_6#21	ERR279118	SAMEA1903848	1023407	2011	Malawi	local	-	Malawi	Non Targeted [Routine diagnostics]	Blood	Symptomatic	MLW	Nick Feasey; Chisomo Msefula	25961941	Include	4.3.1.1.EA1	CipS	0	0	0	MDR	-	0	0	0	0	0	0	0	0	0	1	1	0	0	0	0	1	1	0	0	0	0	0	0	1	0	0
9475_6_58_Mal1020366_2011	9475_6#58	ERR279155	SAMEA1903885	1020366	2011	Malawi	local	-	Malawi	Non Targeted [Routine diagnostics]	Blood	Symptomatic	MLW	Nick Feasey; Chisomo Msefula	25961941	Include	4.3.1.1.EA1	CipS	0	0	0	MDR	-	0	0	0	0	0	0	0	0	0	1	1	0	0	0	0	1	1	0	0	0	0	0	0	1	0	0
9475_6_76_Mal1021788_2011	9475_6#76	ERR279173	SAMEA1903902	1021788	2011	Malawi	local	-	Malawi	Non Targeted [Routine diagnostics]	Blood	Symptomatic	MLW	Nick Feasey; Chisomo Msefula	25961941	Include	4.3.1.1.EA1	CipS	0	0	0	MDR	-	0	0	0	0	0	0	0	0	0	1	1	0	0	0	0	1	1	0	0	0	0	0	0	1	0	0
10071_3_26_Safr1647901_2005	10071_3#26	ERR338002	SAMEA2057105	1647901	2005	South Africa	Not Provided	-	South Africa	Non Targeted [Reference lab]	Blood	-	NCD	Anthony Smith	25961941	Include	4.3.1.1.EA1	CipS	0	0	0	MDR	-	0	0	0	0	0	0	0	0	0	1	1	0	0	0	0	1	1	0	0	0	0	0	0	1	0	0
10607_2_5_Mal1005624_2010	10607_2#5	ERR360797	SAMEA2142796	1005624	2010	Malawi	local	-	Malawi	Non Targeted [Routine diagnostics]	Blood	Symptomatic	MLW	Nick Feasey; Chisomo Msefula	25961941	Include	4.3.1.1.EA1	CipS	0	0	0	MDR	-	0	0	0	0	0	0	0	0	0	1	1	0	0	0	0	1	1	0	0	0	0	0	0	1	0	0
10607_2_6_Mal1003108_2010	10607_2#6	ERR360798	SAMEA1967917	1003108	2010	Malawi	local	-	Malawi	Non Targeted [Routine diagnostics]	Blood	Symptomatic	MLW	Nick Feasey; Chisomo Msefula	25961941	Include	4.3.1.1.EA1	CipS	0	0	0	MDR	-	0	0	0	0	0	0	0	0	0	1	1	0	0	0	0	1	1	0	0	0	0	0	0	1	0	0
9475_6_41_Mal1014383_2011	9475_6#41	ERR279138	SAMEA1903870	1014383	2011	Malawi	local	-	Malawi	Non Targeted [Routine diagnostics]	Blood	Symptomatic	MLW	Nick Feasey; Chisomo Msefula	25961941	Include	4.3.1.1.EA1	CipS	0	0	0	MDR	-	0	0	0	0	0	0	0	0	0	1	1	0	0	0	0	1	1	0	0	0	0	0	0	1	0	0
9475_6_51_Mal1019839_2011	9475_6#51	ERR279148	SAMEA1903879	1019839	2011	Malawi	local	-	Malawi	Non Targeted [Routine diagnostics]	Blood	Symptomatic	MLW	Nick Feasey; Chisomo Msefula	25961941	Include	4.3.1.1.EA1	CipS	0	0	0	MDR	-	0	0	0	0	0	0	0	0	0	1	1	0	0	0	0	1	1	0	0	0	0	0	0	1	0	0
9475_6_53_Mal1020976_2011	9475_6#53	ERR279150	SAMEA1903878	1020976	2011	Malawi	local	-	Malawi	Non Targeted [Routine diagnostics]	Blood	Symptomatic	MLW	Nick Feasey; Chisomo Msefula	25961941	Include	4.3.1.1.EA1	CipS	0	0	0	MDR	-	0	0	0	0	0	0	0	0	0	1	1	0	0	0	0	1	1	0	0	0	0	0	0	1	0	0
9475_6_65_Mal1012727_2011	9475_6#65	ERR279162	SAMEA1903888	1012727	2011	Malawi	local	-	Malawi	Non Targeted [Routine diagnostics]	Blood	Symptomatic	MLW	Nick Feasey; Chisomo Msefula	25961941	Include	4.3.1.1.EA1	CipS	0	0	0	MDR	-	0	0	0	0	0	0	0	0	0	1	1	0	0	0	0	1	1	0	0	0	0	0	0	1	0	0
674	ERR594562	ERR594562	SAMEA2747253	-	2012	Zambia	Not Provided	-	Zambia	Targeted [Cluster Investigation]	Stool	Symptomatic	UTH	James Mwansa; Rene S. Hendriksen	25392358	Exclude	4.3.1.1.EA1	CipS	0	0	0	MDR	-	0	0	0	0	0	0	0	0	0	1	1	0	0	0	0	1	1	0	0	0	0	0	0	1	0	0
H144320731	SRR1966355	SRR1966355	SRS902978	-	2014	Zimbabwe	travel	Zimbabwe	United Kingdom	Non Targeted [Reference lab]	-	-	PHE	Marie Chattaway	27069781	Include	4.3.1.1.EA1	CipS	0	0	0	MDR	-	0	0	0	0	0	0	0	0	0	1	1	0	0	0	0	1	1	0	0	0	0	0	0	1	0	0
388723	SRR5949979	SRR5949979	SRS2443809	-	2012	United Kingdom	Not Provided	-	United Kingdom	Non Targeted [Reference lab]	-	-	PHE	Marie Chattaway	27069781	Include	4.3.1.1.EA1	CipS	0	0	0	MDR	-	0	0	0	0	0	0	0	0	0	1	1	0	0	0	0	1	1	0	0	0	0	0	0	1	0	0
9475_6_32_Mal1030630_2012	9475_6#32	ERR279129	SAMEA1903859	1030630	2012	Malawi	local	-	Malawi	Non Targeted [Routine diagnostics]	Blood	Symptomatic	MLW	Nick Feasey; Chisomo Msefula	25961941	Include	4.3.1.1.EA1	CipS	0	0	0	MDR	-	0	0	0	0	0	0	0	0	0	1	1	0	0	0	0	1	1	0	0	0	0	0	0	1	0	0
117289	SRR4063813	SRR4063813	SRS1644941	-	2015	Mozambique	travel	Mozambique	United Kingdom	Non Targeted [Reference lab]	-	-	PHE	Marie Chattaway	27069781	Include	4.3.1.1.EA1	CipS	0	0	0	MDR	-	0	0	0	0	0	0	0	0	0	1	1	0	0	0	0	1	1	0	0	0	0	0	0	1	0	0
2011751050	16549_7#23	ERR1010021	-	-	2012	Kenya	Not Provided	-	Kenya	Non Targeted [Surveillance Study]	Blood	-	KEM	Rob Breiman	30504848	Include	4.3.1.1.EA1	CipS	0	0	0	MDR	-	0	0	0	0	0	0	0	0	0	1	1	0	0	0	0	1	1	0	0	0	0	0	0	1	0	1
H144100491	SRR1965658	SRR1965658	SRS902481	-	2014	Zimbabwe	travel	Zimbabwe	United Kingdom	Non Targeted [Reference lab]	-	-	PHE	Marie Chattaway	27069781	Include	4.3.1.1.EA1	CipS	0	0	0	MDR	-	0	0	0	0	0	0	0	0	0	1	1	0	0	0	0	1	1	0	0	0	0	0	0	1	0	0
10071_8_72_Ken0511_2007	10071_8#72	ERR338141	SAMEA2064346	2010K-0511	2007	Kenya	local	-	Kenya	Non Targeted [Surveillance Study]	Blood	-	KCD	Sam Kariuki (originally Rob Breiman)	25961941	Include	4.3.1.1.EA1	CipS	0	0	0	MDR	-	0	0	0	0	0	0	0	0	0	1	1	0	0	0	0	1	1	0	0	0	0	0	0	1	0	1
10607_2_25_Mal1038377_2012	10607_2#25	ERR360817	SAMEA2159622	1038377	2012	Malawi	local	-	Malawi	Non Targeted [Routine diagnostics]	Blood	Symptomatic	MLW	Nick Feasey; Chisomo Msefula	25961941	Include	4.3.1.1.EA1	CipS	0	0	0	MDR	-	0	0	0	0	0	0	0	0	0	1	1	0	0	0	0	1	1	0	0	0	0	0	0	1	0	0
10607_2_7_MalBKQ22S_2012	10607_2#7	ERR360799	SAMEA2153918	BKQ22S	2012	Malawi	local	-	Malawi	Non Targeted [Routine diagnostics]	Blood	Symptomatic	MLW	Nick Feasey; Chisomo Msefula	25961941	Include	4.3.1.1.EA1	CipS	0	0	0	MDR	-	0	0	0	0	0	0	0	0	0	1	1	0	0	0	0	1	1	0	0	0	0	0	0	1	0	0
2011731274	16549_8#8	ERR1010096	-	-	2012	Kenya	Not Provided	-	Kenya	Non Targeted [Surveillance Study]	Blood	-	KEM	Rob Breiman	30504848	Include	4.3.1.1.EA1	CipS	0	0	0	MDR	-	0	0	0	0	0	0	0	0	0	1	1	0	0	0	0	1	1	0	0	0	0	0	0	1	0	1
9475_6_12_Mal1021106_2011	9475_6#12	ERR279109	SAMEA1903838	1021106	2011	Malawi	local	-	Malawi	Non Targeted [Routine diagnostics]	Blood	Symptomatic	MLW	Nick Feasey; Chisomo Msefula	25961941	Include	4.3.1.1.EA1	CipS	0	0	0	MDR	-	0	0	0	0	0	0	0	0	0	1	1	0	0	0	0	1	1	0	0	0	0	0	0	1	0	0
9475_6_16_Mal1031809_2012	9475_6#16	ERR279113	SAMEA1903842	1031809	2012	Malawi	local	-	Malawi	Non Targeted [Routine diagnostics]	Blood	Symptomatic	MLW	Nick Feasey; Chisomo Msefula	25961941	Include	4.3.1.1.EA1	CipS	0	0	0	MDR	-	0	0	0	0	0	0	0	0	0	1	1	0	0	0	0	1	1	0	0	0	0	0	0	1	0	0
9475_6_2_Mal1014063_2011	9475_6#2	ERR279099	SAMEA1903828	1014063	2011	Malawi	local	-	Malawi	Non Targeted [Routine diagnostics]	Blood	Symptomatic	MLW	Nick Feasey; Chisomo Msefula	25961941	Include	4.3.1.1.EA1	CipS	0	0	0	MDR	-	0	0	0	0	0	0	0	0	0	1	1	0	0	0	0	1	1	0	0	0	0	0	0	1	0	0
9475_6_26_Mal1012911_2011	9475_6#26	ERR279123	SAMEA1903852	1012911	2011	Malawi	local	-	Malawi	Non Targeted [Routine diagnostics]	Blood	Symptomatic	MLW	Nick Feasey; Chisomo Msefula	25961941	Include	4.3.1.1.EA1	CipS	0	0	0	MDR	-	0	0	0	0	0	0	0	0	0	1	1	0	0	0	0	1	1	0	0	0	0	0	0	1	0	0
9475_6_28_Mal1020791_2011	9475_6#28	ERR279125	SAMEA1903857	1020791	2011	Malawi	local	-	Malawi	Non Targeted [Routine diagnostics]	Blood	Symptomatic	MLW	Nick Feasey; Chisomo Msefula	25961941	Include	4.3.1.1.EA1	CipS	0	0	0	MDR	-	0	0	0	0	0	0	0	0	0	1	1	0	0	0	0	1	1	0	0	0	0	0	0	1	0	0
9475_6_3_Mal1019695_2011	9475_6#3	ERR279100	SAMEA1903831	1019695	2011	Malawi	local	-	Malawi	Non Targeted [Routine diagnostics]	Blood	Symptomatic	MLW	Nick Feasey; Chisomo Msefula	25961941	Include	4.3.1.1.EA1	CipS	0	0	0	MDR	-	0	0	0	0	0	0	0	0	0	1	1	0	0	0	0	1	1	0	0	0	0	0	0	1	0	0
9475_6_31_Mal1022553_2011	9475_6#31	ERR279128	SAMEA1903855	1022553	2011	Malawi	local	-	Malawi	Non Targeted [Routine diagnostics]	Blood	Symptomatic	MLW	Nick Feasey; Chisomo Msefula	25961941	Include	4.3.1.1.EA1	CipS	0	0	0	MDR	-	0	0	0	0	0	0	0	0	0	1	1	0	0	0	0	1	1	0	0	0	0	0	0	1	0	0
9475_6_35_Mal1016605_2011	9475_6#35	ERR279132	SAMEA1903864	1016605	2011	Malawi	local	-	Malawi	Non Targeted [Routine diagnostics]	Blood	Symptomatic	MLW	Nick Feasey; Chisomo Msefula	25961941	Include	4.3.1.1.EA1	CipS	0	0	0	MDR	-	0	0	0	0	0	0	0	0	0	1	1	0	0	0	0	1	1	0	0	0	0	0	0	1	0	0
9475_6_52_Mal1022401_2011	9475_6#52	ERR279149	SAMEA1903877	1022401	2011	Malawi	local	-	Malawi	Non Targeted [Routine diagnostics]	Blood	Symptomatic	MLW	Nick Feasey; Chisomo Msefula	25961941	Include	4.3.1.1.EA1	CipS	0	0	0	MDR	-	0	0	0	0	0	0	0	0	0	1	1	0	0	0	0	1	1	0	0	0	0	0	0	1	0	0
9475_6_61_Mal1029975_2012	9475_6#61	ERR279158	SAMEA1903887	1029975	2012	Malawi	local	-	Malawi	Non Targeted [Routine diagnostics]	Blood	Symptomatic	MLW	Nick Feasey; Chisomo Msefula	25961941	Include	4.3.1.1.EA1	CipS	0	0	0	MDR	-	0	0	0	0	0	0	0	0	0	1	1	0	0	0	0	1	1	0	0	0	0	0	0	1	0	0
9475_6_66_Mal1020059_2011	9475_6#66	ERR279163	SAMEA1903892	1020059	2011	Malawi	local	-	Malawi	Non Targeted [Routine diagnostics]	Blood	Symptomatic	MLW	Nick Feasey; Chisomo Msefula	25961941	Include	4.3.1.1.EA1	CipS	0	0	0	MDR	-	0	0	0	0	0	0	0	0	0	1	1	0	0	0	0	1	1	0	0	0	0	0	0	1	0	0
9475_6_73_Mal1014152_2011	9475_6#73	ERR279170	SAMEA1903901	1014152	2011	Malawi	local	-	Malawi	Non Targeted [Routine diagnostics]	Blood	Symptomatic	MLW	Nick Feasey; Chisomo Msefula	25961941	Include	4.3.1.1.EA1	CipS	0	0	0	MDR	-	0	0	0	0	0	0	0	0	0	1	1	0	0	0	0	1	1	0	0	0	0	0	0	1	0	0
42	ERR594548	ERR594548	SAMEA2747239	-	2010	Zambia	Not Provided	-	Zambia	Targeted [Cluster Investigation]	Blood	Symptomatic	UTH	James Mwansa; Rene S. Hendriksen	25392358	Exclude	4.3.1.1.EA1	CipS	0	0	0	MDR	-	0	0	0	0	0	0	0	0	0	1	1	0	0	0	0	1	1	0	0	0	0	0	0	1	0	0
10607_2_24_MalBKQ4H1_2013	10607_2#24	ERR360816	SAMEA2158718	BKQ4H1	2013	Malawi	local	-	Malawi	Non Targeted [Routine diagnostics]	Blood	Symptomatic	MLW	Nick Feasey; Chisomo Msefula	25961941	Include	4.3.1.1.EA1	CipS	0	0	0	MDR	-	0	0	0	0	0	0	0	0	0	1	1	0	0	0	0	1	1	0	0	0	0	0	0	1	0	0
2011740872	16404_4#46	ERR984748	-	-	2012	Kenya	Not Provided	-	Kenya	Non Targeted [Surveillance Study]	Blood	-	KEM	Rob Breiman	30504848	Include	4.3.1.1.EA1	CipS	0	0	0	MDR	-	0	0	0	0	0	0	0	0	0	1	1	0	0	0	0	1	1	0	0	0	0	0	0	1	0	1
2012106455	16404_4#73	ERR984774	-	-	2012	Kenya	Not Provided	-	Kenya	Non Targeted [Surveillance Study]	Blood	-	KEM	Rob Breiman	30504848	Include	4.3.1.1.EA1	CipNS	1	0	0	MDR	-	0	0	0	0	0	0	0	0	0	1	1	0	0	0	0	1	1	0	0	0	0	0	0	1	0	1
12	ERR594556	ERR594556	SAMEA2747247	-	2012	Zambia	Not Provided	-	Zambia	Targeted [Cluster Investigation]	Blood	Symptomatic	UTH	James Mwansa; Rene S. Hendriksen	25392358	Exclude	4.3.1.1.EA1	CipS	0	0	0	MDR	-	0	0	0	0	0	0	0	0	0	1	1	0	0	0	0	1	1	0	0	0	0	0	0	1	0	0
2011740790	16404_5#60	ERR984851	-	-	2012	Kenya	Not Provided	-	Kenya	Non Targeted [Surveillance Study]	Blood	-	KEM	Rob Breiman	30504848	Include	4.3.1.1.EA1	CipS	0	0	0	MDR	-	0	0	0	0	0	0	0	0	0	1	1	0	0	0	0	1	1	0	0	0	0	0	0	1	0	1
9475_6_17_Mal1007914_2011	9475_6#17	ERR279114	SAMEA1903845	1007914	2011	Malawi	local	-	Malawi	Non Targeted [Routine diagnostics]	Blood	Symptomatic	MLW	Nick Feasey; Chisomo Msefula	25961941	Include	4.3.1.1.EA1	CipS	0	0	0	MDR	-	0	0	0	0	0	0	0	0	0	1	1	0	0	0	0	1	1	0	0	0	0	0	0	1	0	0
10607_2_17_MalBKQ4NZ_2013	10607_2#17	ERR360809	SAMEA2155727	BKQ4NZ	2013	Malawi	local	-	Malawi	Non Targeted [Routine diagnostics]	Blood	Symptomatic	MLW	Nick Feasey; Chisomo Msefula	25961941	Include	4.3.1.1.EA1	CipS	0	0	0	MDR	-	0	0	0	0	0	0	0	0	0	1	1	0	0	0	0	1	1	0	0	0	0	0	0	1	0	0
10607_2_27_MalBKQ4E3_2013	10607_2#27	ERR360819	SAMEA2156001	BKQ4E3	2013	Malawi	local	-	Malawi	Non Targeted [Routine diagnostics]	Blood	Symptomatic	MLW	Nick Feasey; Chisomo Msefula	25961941	Include	4.3.1.1.EA1	CipS	0	0	0	MDR	-	0	0	0	0	0	0	0	0	0	1	1	0	0	0	0	1	1	0	0	0	0	0	0	1	0	0
10607_2_35_MalBKQ4JU_2013	10607_2#35	ERR360827	SAMEA2155921	BKQ4JU	2013	Malawi	local	-	Malawi	Non Targeted [Routine diagnostics]	Blood	Symptomatic	MLW	Nick Feasey; Chisomo Msefula	25961941	Include	4.3.1.1.EA1	CipS	0	0	0	MDR	-	0	0	0	0	0	0	0	0	0	1	1	0	0	0	0	1	1	0	0	0	0	0	0	1	0	0
10607_2_38_MalBKQ4D9_2013	10607_2#38	ERR360830	SAMEA2161463	BKQ4D9	2013	Malawi	local	-	Malawi	Non Targeted [Routine diagnostics]	Blood	Symptomatic	MLW	Nick Feasey; Chisomo Msefula	25961941	Include	4.3.1.1.EA1	CipS	0	0	0	MDR	-	0	0	0	0	0	0	0	0	0	1	1	0	0	0	0	1	1	0	0	0	0	0	0	1	0	0
9475_6_36_Mal1021854_2011	9475_6#36	ERR279133	SAMEA1903862	1021854	2011	Malawi	local	-	Malawi	Non Targeted [Routine diagnostics]	Blood	Symptomatic	MLW	Nick Feasey; Chisomo Msefula	25961941	Include	4.3.1.1.EA1	CipS	0	0	0	MDR	-	0	0	0	0	0	0	0	0	0	1	1	0	0	0	0	1	1	0	0	0	0	0	0	1	0	0
9475_6_62_Mal1028143_2012	9475_6#62	ERR279159	SAMEA1903890	1028143	2012	Malawi	local	-	Malawi	Non Targeted [Routine diagnostics]	Blood	Symptomatic	MLW	Nick Feasey; Chisomo Msefula	25961941	Include	4.3.1.1.EA1	CipS	0	0	0	MDR	-	0	0	0	0	0	0	0	0	0	1	1	0	0	0	0	1	1	0	0	0	0	0	0	1	0	0
10607_2_14_MalBKQ2KZ_2012	10607_2#14	ERR360806	SAMEA2148889	BKQ2KZ	2012	Malawi	local	-	Malawi	Non Targeted [Routine diagnostics]	Blood	Symptomatic	MLW	Nick Feasey; Chisomo Msefula	25961941	Include	4.3.1.1.EA1	CipS	0	0	0	MDR	-	0	0	0	0	0	0	0	0	0	1	1	0	0	0	0	1	1	0	0	0	0	0	0	1	0	0
2012113780	16549_8#71	ERR1010156	-	-	2012	Kenya	Not Provided	-	Kenya	Non Targeted [Surveillance Study]	Blood	-	KEM	Rob Breiman	30504848	Include	4.3.1.1.EA1	CipS	0	0	0	-	-	1	0	0	0	0	0	0	0	0	0	0	0	0	0	0	0	0	0	0	0	0	0	0	0	0	0
2011731267	16404_5#77	ERR984868	-	-	2012	Kenya	Not Provided	-	Kenya	Non Targeted [Surveillance Study]	Blood	-	KEM	Rob Breiman	30504848	Include	4.3.1.1.EA1	CipS	0	0	0	MDR	-	0	0	0	0	0	0	0	0	0	1	1	0	0	0	0	1	1	0	0	0	0	0	0	1	0	1
10607_2_13_MalBHA1P5_2012	10607_2#13	ERR360805	SAMEA2160982	BHA1P5	2012	Malawi	local	-	Malawi	Non Targeted [Routine diagnostics]	Blood	Symptomatic	MLW	Nick Feasey; Chisomo Msefula	25961941	Include	4.3.1.1.EA1	CipS	0	0	0	MDR	-	0	0	0	0	0	0	0	0	0	1	1	0	0	0	0	1	1	0	0	0	0	0	0	1	0	0
10607_2_15_MalBKQ4SJ_2013	10607_2#15	ERR360807	SAMEA2151649	BKQ4SJ	2013	Malawi	local	-	Malawi	Non Targeted [Routine diagnostics]	Blood	Symptomatic	MLW	Nick Feasey; Chisomo Msefula	25961941	Include	4.3.1.1.EA1	CipS	0	0	0	MDR	-	0	0	0	0	0	0	0	0	0	1	1	0	0	0	0	1	1	0	0	0	0	0	0	1	0	0
10607_2_36_Mal1036491_2012	10607_2#36	ERR360828	SAMEA2160515	1036491	2012	Malawi	local	-	Malawi	Non Targeted [Routine diagnostics]	Blood	Symptomatic	MLW	Nick Feasey; Chisomo Msefula	25961941	Include	4.3.1.1.EA1	CipS	0	0	0	MDR	-	0	0	0	0	0	0	0	0	0	1	1	0	0	0	0	1	1	0	0	0	0	0	0	1	0	0
9475_6_63_Mal1032249_2012	9475_6#63	ERR279160	SAMEA1903891	1032249	2012	Malawi	local	-	Malawi	Non Targeted [Routine diagnostics]	Blood	Symptomatic	MLW	Nick Feasey; Chisomo Msefula	25961941	Include	4.3.1.1.EA1	CipS	0	0	0	MDR	-	0	0	0	0	0	0	0	0	0	1	1	0	0	0	0	1	1	0	0	0	0	0	0	1	0	0
116036	SRR5500517	SRR5500517	SRS2163126	-	2015	-	travel	-	United Kingdom	Non Targeted [Reference lab]	-	-	PHE	Marie Chattaway	27069781	Exclude	4.3.1.1.EA1	CipNS	1	0	0	MDR	-	0	0	0	0	0	0	0	0	0	1	1	0	0	0	0	1	1	0	0	0	0	0	0	1	0	0
116033	SRR5500536	SRR5500536	SRS2163146	-	2015	Tanzania	travel	Tanzania	United Kingdom	Non Targeted [Reference lab]	-	-	PHE	Marie Chattaway	27069781	Include	4.3.1.1.EA1	CipNS	1	0	0	MDR	-	0	0	0	0	0	0	0	0	0	1	1	0	0	0	0	1	1	0	0	0	0	0	0	1	0	0
10607_2_26_Mal1037921_2012	10607_2#26	ERR360818	SAMEA2150723	1037921	2012	Malawi	local	-	Malawi	Non Targeted [Routine diagnostics]	Blood	Symptomatic	MLW	Nick Feasey; Chisomo Msefula	25961941	Include	4.3.1.1.EA1	CipS	0	0	0	MDR	-	0	0	0	0	0	0	0	0	0	1	1	0	0	0	0	1	1	0	0	0	0	0	0	1	0	0
10607_2_1_Mal1035759_2012	10607_2#1	ERR360793	SAMEA1969886	1035759	2012	Malawi	local	-	Malawi	Non Targeted [Routine diagnostics]	Blood	Symptomatic	MLW	Nick Feasey; Chisomo Msefula	25961941	Include	4.3.1.1.EA1	CipS	0	0	0	MDR	-	0	0	0	0	0	0	0	0	0	1	1	0	0	0	0	1	1	0	0	0	0	0	0	1	0	0
2011751208	16549_8#26	ERR1010114	-	-	2012	Kenya	Not Provided	-	Kenya	Non Targeted [Surveillance Study]	Blood	-	KEM	Rob Breiman	30504848	Include	4.3.1.1.EA1	CipNS	1	0	0	-	-	0	0	0	0	0	0	0	0	0	0	0	0	0	0	0	0	0	0	0	0	0	0	0	0	0	0
2011741885	16404_4#80	ERR984781	-	-	2012	Kenya	Not Provided	-	Kenya	Non Targeted [Surveillance Study]	Blood	-	KEM	Rob Breiman	30504848	Include	4.3.1.1.EA1	CipS	0	0	0	MDR	-	0	0	0	0	0	0	0	0	0	1	1	0	0	0	0	1	1	0	0	0	0	0	0	1	0	1
9475_6_8_Mal1030208_2012	9475_6#8	ERR279105	SAMEA1903836	1030208	2012	Malawi	local	-	Malawi	Non Targeted [Routine diagnostics]	Blood	Symptomatic	MLW	Nick Feasey; Chisomo Msefula	25961941	Include	4.3.1.1.EA1	CipS	0	0	0	MDR	-	0	0	0	0	0	0	0	0	0	1	1	0	0	0	0	1	1	0	0	0	0	0	0	1	0	0
10607_2_18_MalBKQ2H5_2012	10607_2#18	ERR360810	SAMEA2152253	BKQ2H5	2012	Malawi	local	-	Malawi	Non Targeted [Routine diagnostics]	Blood	Symptomatic	MLW	Nick Feasey; Chisomo Msefula	25961941	Include	4.3.1.1.EA1	CipS	0	0	0	MDR	-	0	0	0	0	0	0	0	0	0	1	1	0	0	0	0	1	1	0	0	0	0	0	0	1	0	0
2011732466	16404_5#75	ERR984866	-	-	2012	Kenya	Not Provided	-	Kenya	Non Targeted [Surveillance Study]	Blood	-	KEM	Rob Breiman	30504848	Include	4.3.1.1.EA1	CipS	0	0	0	MDR	-	0	0	0	0	0	0	0	0	0	1	1	0	0	0	0	1	1	0	0	0	0	0	0	1	0	1
10607_2_2_MalBKQ4CF_2013	10607_2#2	ERR360794	SAMEA2148358	BKQ4CF	2013	Malawi	local	-	Malawi	Non Targeted [Routine diagnostics]	Blood	Symptomatic	MLW	Nick Feasey; Chisomo Msefula	25961941	Include	4.3.1.1.EA1	CipS	0	0	0	MDR	-	0	0	0	0	0	0	0	0	0	1	1	0	0	0	0	1	1	0	0	0	0	0	0	1	0	0
253869	SRR4063811	SRR4063811	SRS1644939	-	2016	Zimbabwe	travel	Zimbabwe	United Kingdom	Non Targeted [Reference lab]	-	-	PHE	Marie Chattaway	27069781	Include	4.3.1.1.EA1	CipNS	1	0	0	MDR	-	0	0	0	0	0	0	0	0	0	1	1	0	0	1	0	1	1	0	1	0	0	0	0	1	1	0
H144720739	SRR1965420	SRR1965420	SRS901994	-	2014	Zimbabwe	travel	Zimbabwe	United Kingdom	Non Targeted [Reference lab]	-	-	PHE	Marie Chattaway	27069781	Include	4.3.1.1.EA1	CipS	0	0	0	MDR	-	0	0	0	0	0	0	0	0	0	1	1	0	0	0	0	1	1	0	0	0	0	0	0	1	0	0
9475_6_33_Mal1014451_2011	9475_6#33	ERR279130	SAMEA1903860	1014451	2011	Malawi	local	-	Malawi	Non Targeted [Routine diagnostics]	Blood	Symptomatic	MLW	Nick Feasey; Chisomo Msefula	25961941	Include	4.3.1.1.EA1	CipS	0	0	0	MDR	-	0	0	0	0	0	0	0	0	0	1	1	0	0	0	0	1	1	0	0	0	0	0	0	1	0	0
tzn05915	16399_4#52	ERR998610	-	-	2012	Tanzania	Not Provided	-	Tanzania	Non Targeted [Surveillance Study]	Blood	-	KMC	John Crump	30504848	Include	4.3.1.1.EA1	CipS	0	0	0	-	-	0	0	0	0	0	0	0	0	0	1	0	0	0	0	0	0	1	0	1	0	0	0	0	0	0	0
75985	SRR1967049	SRR1967049	SRS903719	-	2014	Zimbabwe	travel	Zimbabwe	United Kingdom	Non Targeted [Reference lab]	-	-	PHE	Marie Chattaway	27069781	Include	4.3.1.1.EA1	CipNS	1	0	0	MDR	-	0	0	0	0	0	0	0	0	0	1	1	0	0	0	0	1	1	0	0	0	0	0	0	1	0	0
10607_2_37_Mal1036143_2012	10607_2#37	ERR360829	SAMEA2148900	1036143	2012	Malawi	local	-	Malawi	Non Targeted [Routine diagnostics]	Blood	Symptomatic	MLW	Nick Feasey; Chisomo Msefula	25961941	Include	4.3.1.1.EA1	CipS	0	0	0	MDR	-	0	0	0	0	0	0	0	0	0	1	1	0	0	0	0	1	1	0	0	0	0	0	0	1	0	0
10562_2_52_FijMDUST347_1993	10562_2#52	ERR357807	SAMEA2142478	MDUST347	1993	Fiji	travel	Fiji	Australia	Non Targeted [Reference lab]	Stool	-	MDU	Mary Valcanis	25961941	Include	4.3.1.1	CipS	0	0	0	MDR	-	0	0	0	0	0	0	0	0	0	1	1	0	0	0	0	1	1	0	0	0	0	0	0	1	0	0
10426_1_88_Viety2-153_1994	10426_1#88	ERR349609	SAMEA2146461	ty2-153	1994	Viet Nam	local	-	Viet Nam	Non Targeted [Surveillance Study]	Blood	-	OCR	-	25961941	Include	4.3.1.1	CipS	0	0	0	MDR	-	0	0	0	0	0	0	0	0	0	1	1	0	0	0	0	1	1	0	0	0	0	0	0	1	0	1
10060_6_50_LaoUI4639_2003	10060_6#50	ERR331347	SAMEA2055260	UI4639	2003	Laos	local	-	Laos	Non Targeted [Surveillance Study]	Blood	-	LOM	Elizabeth Ashley	25961941	Include	4.3.1.1	CipS	0	0	0	-	-	1	0	0	0	0	0	0	0	0	0	0	0	0	0	0	0	0	0	0	0	0	0	0	0	0	0
311189_217186	ERR2663477	ERR2663477	SAMEA4759065	-	2002	Bangladesh	local	-	Bangladesh	Targeted [AMR investigation]	Blood	Symptomatic	CHR	Senjuti Saha	30425150	Exclude	4.3.1.1	CipNS	1	0	0	MDR	-	0	0	0	0	0	0	0	0	0	1	1	0	0	0	0	1	1	0	0	0	0	0	0	1	0	1
10540_1_88_Viety2-106_1994	10540_1#88	ERR352709	SAMEA2150199	ty2-106	1994	Viet Nam	local	-	Viet Nam	Non Targeted [Surveillance Study]	Blood	-	OCR	-	25961941	Include	4.3.1.1	CipS	0	0	0	MDR	-	0	0	0	0	0	0	0	0	0	1	1	0	0	0	0	1	1	0	0	0	0	0	0	1	0	1
B24497	21052_3#158	ERR1788894	SAMEA4384614	-	2013	India	Not Provided	-	India	Targeted [AMR investigation]	Blood	-	CMC	-	32003431	Exclude	4.3.1.1	CipNS	1	0	0	-	-	0	0	0	0	0	0	0	0	0	0	0	0	0	0	0	0	0	0	0	0	0	0	0	0	0	0
311189_286103	ERR2663574	ERR2663574	SAMEA4759161	-	2000	Bangladesh	local	-	Bangladesh	Targeted [AMR investigation]	Blood	Symptomatic	CHR	Senjuti Saha	30425150	Exclude	4.3.1.1	CipNS	1	0	0	MDR	-	0	0	0	0	0	0	0	0	0	1	1	0	0	0	0	1	1	0	0	0	0	0	0	1	0	0
10562_2_48_FijMDUST324_1992	10562_2#48	ERR357803	SAMEA2154938	MDUST324	1992	Fiji	travel	Fiji	Australia	Non Targeted [Reference lab]	Stool	-	MDU	Mary Valcanis	25961941	Include	4.3.1.1	CipS	0	0	0	MDR	-	0	0	0	0	0	0	0	0	0	1	1	0	0	0	0	1	1	0	0	0	0	0	0	1	0	0
10540_1_40_Viedn176_1996	10540_1#40	ERR352637	SAMEA2150675	dn176	1996	Viet Nam	local	-	Viet Nam	Non Targeted [Surveillance Study]	Blood	-	OCR	-	25961941	Include	4.3.1.1	CipS	0	0	0	-	-	1	0	0	0	0	0	0	0	0	0	0	0	0	0	0	0	0	0	0	0	0	0	0	0	0	0
343077_226181	ERR2663783	ERR2663783	SAMEA4759371	-	2010	Bangladesh	local	-	Bangladesh	Targeted [AMR investigation]	Blood	Symptomatic	CHR	Senjuti Saha	30425150	Exclude	4.3.1.1	CipNS	1	0	0	MDR	-	0	0	0	0	0	0	0	0	0	1	1	0	0	0	0	1	1	0	0	0	0	0	0	1	0	0
ERS1810720	24351_6#3	ERR2933257	SAMEA104151702	-	2009	Bangladesh	local	-	Bangladesh	Non Targeted [Routine diagnostics]	Blood	-	ICD	-	32106221	Include	4.3.1.1	CipNS	1	0	0	MDR	-	0	0	0	0	0	0	0	0	0	1	1	0	0	0	0	1	1	0	0	0	0	0	0	1	0	0
10349_1_24_Ind063423_2006	10349_1#24	ERR343272	SAMEA2072803	ERL063423	2006	India	travel	India	New Zealand	Non Targeted [Reference lab]	Blood	-	ESR	Joep de Ligt (originally Muriel Dufour)	25961941	Include	4.3.1.1	CipNS	1	0	0	-	-	0	0	0	0	0	0	0	0	0	0	0	0	0	0	0	0	0	0	0	0	0	0	0	0	0	0
10060_5_2_Cam003680_2012	10060_5#2	ERR331205	SAMEA2055783	KHTY106	2012	Cambodia	local	-	Cambodia	Non Targeted [Surveillance Study]	Blood	Symptomatic	AHC	Paul Turner	25961941	Include	4.3.1.1	CipNS	1	0	0	MDR	-	0	0	0	0	0	0	0	0	0	1	1	0	0	0	0	1	1	0	0	0	0	0	0	1	0	1
10592_2_20_Pak1041_2003	10592_2#20	ERR360468	SAMEA1929434	1041	2003	Pakistan	local	-	Pakistan	Non Targeted [Surveillance Study]	Blood	-	PAH	-	25961941	Include	4.3.1.1	CipS	0	0	0	MDR	-	0	0	0	0	0	0	0	0	0	1	1	0	0	0	0	1	1	0	0	0	0	0	0	1	0	0
343077_264105	ERR2663825	ERR2663825	SAMEA4759413	-	2010	Bangladesh	local	-	Bangladesh	Targeted [AMR investigation]	Blood	Symptomatic	CHR	Senjuti Saha	30425150	Exclude	4.3.1.1	CipNS	1	0	0	MDR	-	0	0	0	0	0	0	0	0	0	1	1	0	0	0	0	1	1	0	0	0	0	0	0	1	0	0
343078_225104	ERR2663888	ERR2663888	SAMEA4759476	-	2009	Bangladesh	local	-	Bangladesh	Targeted [AMR investigation]	Blood	Symptomatic	CHR	Senjuti Saha	30425150	Exclude	4.3.1.1	CipNS	1	0	0	MDR	-	0	0	0	0	0	0	0	0	0	1	1	0	0	0	0	1	1	0	0	0	0	0	0	1	0	0
343078_283162	ERR2663984	ERR2663984	SAMEA4759572	-	2008	Bangladesh	local	-	Bangladesh	Targeted [AMR investigation]	Blood	Symptomatic	CHR	Senjuti Saha	30425150	Exclude	4.3.1.1	CipNS	1	0	0	-	-	0	0	0	0	0	0	0	0	0	0	1	0	0	0	0	1	0	0	0	0	0	0	0	1	0	0
10562_2_27_BanMDUST230_2010	10562_2#27	ERR357782	SAMEA2154117	MDUST230	2010	Bangladesh	travel	Bangladesh	Australia	Non Targeted [Reference lab]	Blood	-	MDU	Mary Valcanis	25961941	Include	4.3.1.1	CipNS	1	0	0	MDR	-	0	0	0	0	0	0	0	0	0	1	1	0	0	0	0	1	1	0	0	0	0	0	0	1	0	0
ERS1867197	23733_3#24	ERR3804526	ERS1867197	-	2016	India	local	-	India	Non Targeted [Surveillance Study]	Blood	Symptomatic	SJB	Carl Britto	31665304	Include	4.3.1.1	CipNS	1	0	0	-	-	0	0	0	0	0	0	0	0	0	0	0	0	0	0	0	0	0	0	0	0	0	0	0	0	0	0
343077_202184	ERR2663735	ERR2663735	SAMEA4759323	-	2013	Bangladesh	local	-	Bangladesh	Targeted [AMR investigation]	Blood	Symptomatic	CHR	Senjuti Saha	30425150	Exclude	4.3.1.1	CipNS	1	0	0	-	-	0	0	0	0	0	0	0	0	0	0	1	0	0	0	0	1	0	0	0	0	0	0	0	1	0	0
343077_232109	ERR2663792	ERR2663792	SAMEA4759380	-	2011	Bangladesh	local	-	Bangladesh	Targeted [AMR investigation]	Blood	Symptomatic	CHR	Senjuti Saha	30425150	Exclude	4.3.1.1	CipNS	1	0	0	MDR	-	0	0	0	0	0	0	0	0	0	1	1	0	0	0	0	1	1	0	0	0	0	0	0	1	0	0
STY1_AL513382	ERR1079230	ERR1079230	ERS866101	-	2011	Nepal	local	-	Nepal	Non Targeted [Other]	Blood	-	PAH	-	26974227	Include	4.3.1.1	CipS	0	0	0	-	-	0	0	0	0	0	0	0	0	0	1	0	0	0	0	0	0	1	0	0	0	0	0	0	0	0	0
ERS1810737	24351_6#18	ERR2933272	SAMEA104151719	-	2009	Bangladesh	local	-	Bangladesh	Non Targeted [Routine diagnostics]	Blood	-	ICD	-	32106221	Include	4.3.1.1	CipNS	1	0	0	MDR	-	0	0	0	0	0	0	0	0	0	1	1	0	0	0	0	1	1	0	0	0	0	0	0	1	0	0
10426_1_25_Viedn12_1995	10426_1#25	ERR349547	SAMEA2159363	dn12	1995	Viet Nam	local	-	Viet Nam	Non Targeted [Surveillance Study]	Blood	-	OCR	-	25961941	Include	4.3.1.1	CipS	0	0	0	MDR	-	0	0	0	0	0	0	0	0	0	1	1	0	0	0	0	1	1	0	0	0	0	0	0	1	0	1
ERS3369926	24351_6#66	ERR3290614	SAMEA5567902	-	2008	Bangladesh	local	-	Bangladesh	Non Targeted [Routine diagnostics]	Blood	-	ICD	-	32106221	Include	4.3.1.1	CipNS	1	0	0	-	-	0	0	0	0	0	0	0	0	0	0	1	0	0	0	0	1	0	0	0	0	0	0	0	1	0	0
ERS3369938	24351_6#74	ERR3290622	SAMEA5567914	-	2010	Bangladesh	local	-	Bangladesh	Non Targeted [Routine diagnostics]	Blood	-	ICD	-	32106221	Include	4.3.1.1	CipNS	1	0	0	-	-	0	0	0	0	0	0	0	0	0	0	1	0	0	0	0	1	0	0	0	0	0	0	0	1	0	0
10425_1_16_Viedn14_1995	10425_1#16	ERR349346	SAMEA2145317	dn14	1995	Viet Nam	local	-	Viet Nam	Non Targeted [Surveillance Study]	Blood	-	OCR	-	25961941	Include	4.3.1.1	CipS	0	0	0	MDR	-	0	0	0	0	0	0	0	0	0	1	1	0	0	0	0	1	1	0	0	0	0	0	0	1	0	1
287766	SRR5194121	SRR5194121	SRS1933769	-	2016	India	travel	India	United Kingdom	Non Targeted [Reference lab]	-	-	PHE	Marie Chattaway	27069781	Include	4.3.1.1	CipS	0	0	0	MDR	-	0	0	0	0	0	0	0	0	0	1	1	0	0	0	0	1	1	0	0	0	0	0	0	1	0	0
8490_6_55_FijMDUST55_1995	8490_6#55	ERR213273	SAMEA1572812	MDUST55	1995	Fiji	travel	Fiji	Australia	Non Targeted [Reference lab]	Blood	-	MDU	Mary Valcanis	25961941	Include	4.3.1.1	CipS	0	0	0	-	-	1	0	0	0	0	0	0	0	0	0	0	0	0	0	0	0	0	0	0	0	0	0	0	0	0	0
10209_5_58_LaoUI3275_2003	10209_5#58	ERR340812	SAMEA2064552	UI3275	2003	Laos	local	-	Laos	Non Targeted [Surveillance Study]	Blood	-	LOM	Elizabeth Ashley	25961941	Include	4.3.1.1	CipS	0	0	0	-	-	0	0	0	0	0	0	0	0	0	0	0	0	0	0	0	0	0	0	0	0	0	0	0	0	0	1
10493_1_45_ThaMDUST236_2010	10493_1#45	ERR352470	SAMEA2153945	MDUST236	2010	Thailand	travel	Thailand	Australia	Non Targeted [Reference lab]	Blood	-	MDU	Mary Valcanis	25961941	Include	4.3.1.1	CipNS	1	0	0	-	-	0	0	0	0	0	0	0	0	0	0	0	0	0	0	0	0	0	0	0	0	0	0	0	0	0	0
ERS1867209	23733_3#37	ERR3804502	ERS1867209	-	2017	India	local	-	India	Non Targeted [Surveillance Study]	Blood	Symptomatic	SJB	Carl Britto	31665304	Include	4.3.1.1	CipNS	1	0	0	-	-	0	0	0	0	0	0	0	0	0	0	0	0	0	0	0	0	0	0	0	0	0	0	0	0	0	0
100030TY	DRR071033	DRR071033	SAMD00061272	-	2010	India	travel	India	Japan	Targeted [Other]	Blood	Symptomatic	NDJ	-	29255729	Exclude	4.3.1.1	CipNS	1	0	0	-	-	0	0	0	0	0	0	0	0	0	1	0	0	0	0	0	0	1	0	0	0	0	0	0	0	0	0
10209_5_2_Cam001619_2007	10209_5#2	ERR340758	SAMEA2066351	KHTY3	2007	Cambodia	local	-	Cambodia	Non Targeted [Surveillance Study]	Blood	Symptomatic	AHC	Paul Turner	25961941	Include	4.3.1.1	CipS	0	0	0	MDR	-	0	0	0	0	0	0	0	0	0	1	1	0	0	0	0	1	1	0	0	0	0	0	0	1	0	1
10209_5_43_LaoUI2155_2002	10209_5#43	ERR340799	SAMEA2064548	UI2155	2002	Laos	local	-	Laos	Non Targeted [Surveillance Study]	Blood	-	LOM	Elizabeth Ashley	25961941	Include	4.3.1.1	CipS	0	0	0	-	-	1	0	0	0	0	0	0	0	0	0	0	0	0	0	0	0	0	0	0	0	0	0	0	0	0	0
ERS1545209	22027_3#48	ERR2213865	ERS1545209	-	2016	Nepal	local	-	Nepal	Non Targeted [Surveillance Study]	Blood	Symptomatic	PAH	Carl Britto	29684021	Include	4.3.1.1	CipNS	1	0	0	-	-	0	0	0	0	0	0	0	0	0	0	0	0	0	0	0	0	0	0	0	0	0	0	0	0	0	0
10209_5_14_Cam015823_2007	10209_5#14	ERR340770	SAMEA2066520	KHTY177	2007	Cambodia	local	-	Cambodia	Non Targeted [Surveillance Study]	Blood	Symptomatic	AHC	Paul Turner	25961941	Include	4.3.1.1	CipNS	1	0	0	MDR	-	0	0	0	0	0	0	0	0	0	1	1	0	0	0	0	1	1	0	0	0	0	0	0	1	0	1
ERS1810791	23584_3#2	ERR2789236	SAMEA104151773	-	2010	Bangladesh	local	-	Bangladesh	Non Targeted [Routine diagnostics]	Blood	-	ICD	-	32106221	Include	4.3.1.1	CipNS	1	0	0	MDR	-	0	0	0	0	0	0	0	0	0	1	1	0	0	0	0	1	1	0	0	0	0	0	0	1	0	0
343078_272193	ERR2663962	ERR2663962	SAMEA4759550	-	2012	Bangladesh	local	-	Bangladesh	Targeted [AMR investigation]	Blood	Symptomatic	CHR	Senjuti Saha	30425150	Exclude	4.3.1.1	CipNS	1	0	0	MDR	-	0	0	0	0	0	0	0	0	0	1	1	0	0	0	0	1	1	0	0	0	0	0	0	1	0	0
343078_294125	ERR2663999	ERR2663999	SAMEA4759587	-	2008	Bangladesh	local	-	Bangladesh	Targeted [AMR investigation]	Blood	Symptomatic	CHR	Senjuti Saha	30425150	Exclude	4.3.1.1	CipNS	1	0	0	MDR	-	0	0	0	0	0	0	0	0	0	1	1	0	0	0	0	1	1	0	0	0	0	0	0	1	0	0
343078_286126	ERR2663989	ERR2663989	SAMEA4759577	-	2008	Bangladesh	local	-	Bangladesh	Targeted [AMR investigation]	Blood	Symptomatic	CHR	Senjuti Saha	30425150	Exclude	4.3.1.1	CipNS	1	0	0	MDR	-	0	0	0	0	0	0	0	0	0	1	1	0	0	0	0	1	1	0	0	0	0	0	0	1	0	0
ERS1545533	20621_8#45	ERR1837257	ERS1545533	-	2011	Nepal	local	-	Nepal	Non Targeted [Surveillance Study]	Blood	Symptomatic	PAH	Carl Britto	29684021	Include	4.3.1.1	CipS	0	0	0	-	-	1	0	0	0	0	0	0	0	0	0	0	0	0	0	0	0	0	0	0	0	0	0	0	0	0	0
343076_233105	ERR2663658	ERR2663658	SAMEA4759246	-	2008	Bangladesh	local	-	Bangladesh	Targeted [AMR investigation]	Blood	Symptomatic	CHR	Senjuti Saha	30425150	Exclude	4.3.1.1	CipNS	1	0	0	MDR	-	0	0	0	0	0	0	0	0	0	1	1	0	0	0	0	1	1	0	0	0	0	0	0	1	0	0
343077_296196	ERR2663864	ERR2663864	SAMEA4759452	-	2013	Bangladesh	local	-	Bangladesh	Targeted [AMR investigation]	Blood	Symptomatic	CHR	Senjuti Saha	30425150	Exclude	4.3.1.1	CipNS	1	0	0	MDR	-	0	0	0	0	0	0	0	0	0	1	1	0	0	0	0	1	1	0	0	0	0	0	0	1	0	0
56974	SRR3049053	SRR3049053	SRS1219665	-	2014	Pakistan	travel	Pakistan	United Kingdom	Non Targeted [Reference lab]	-	-	PHE	Marie Chattaway	27069781	Include	4.3.1.1	CipNS	1	0	0	MDR	-	0	0	0	0	0	0	0	0	0	1	1	0	0	0	0	1	1	0	0	0	0	0	0	1	0	0
9870_8_36_Cam010162_2010	9870_8#36	ERR319437	SAMEA2055644	KHTY123	2010	Cambodia	local	-	Cambodia	Non Targeted [Surveillance Study]	Blood	Symptomatic	AHC	Paul Turner	25961941	Include	4.3.1.1	CipNS	1	0	0	MDR	-	0	0	0	0	0	0	0	0	0	1	1	0	0	0	0	1	1	0	0	0	0	0	0	1	0	1
311189_246103	ERR2663508	ERR2663508	SAMEA4759095	-	1999	Bangladesh	local	-	Bangladesh	Targeted [AMR investigation]	Blood	Symptomatic	CHR	Senjuti Saha	30425150	Exclude	4.3.1.1	CipNS	1	0	0	MDR	-	0	0	0	0	0	0	0	0	0	1	1	0	0	0	0	1	1	0	0	0	0	0	0	1	0	0
ERS1545418	20087_8#9	ERR1837142	ERS1545418	-	2015	Nepal	local	-	Nepal	Non Targeted [Surveillance Study]	Blood	Symptomatic	PAH	Carl Britto	29684021	Include	4.3.1.1	CipS	0	0	0	-	-	0	0	0	0	0	0	0	0	0	1	0	0	0	0	0	0	1	0	0	0	0	0	0	0	0	0
ERS1810835	23584_3#45	ERR2789279	SAMEA104151817	-	2016	Bangladesh	local	-	Bangladesh	Non Targeted [Routine diagnostics]	Blood	-	ICD	-	32106221	Include	4.3.1.1	CipNS	1	0	0	-	-	0	0	0	0	0	0	0	0	0	0	0	0	0	0	0	0	0	0	0	0	0	0	0	0	0	0
ERS1810754	24351_6#32	ERR2933286	SAMEA104151736	-	2010	Bangladesh	local	-	Bangladesh	Non Targeted [Routine diagnostics]	Blood	-	ICD	-	32106221	Include	4.3.1.1	CipNS	1	0	0	MDR	-	0	0	0	0	0	0	0	0	0	1	1	0	0	0	0	1	1	0	0	0	0	0	0	1	0	0
10209_5_4_Cam003270_2007	10209_5#4	ERR340760	SAMEA2064355	KHTY13	2007	Cambodia	local	-	Cambodia	Non Targeted [Surveillance Study]	Blood	Symptomatic	AHC	Paul Turner	25961941	Include	4.3.1.1	CipNS	1	0	0	MDR	-	0	0	0	0	0	0	0	0	0	1	1	0	0	0	0	1	1	0	0	0	0	0	0	1	0	1
3158	ERR3477457	ERR3477457	SAMEA5861541	-	2014	Bangladesh	local	-	Bangladesh	Targeted [AMR investigation]	Blood	Symptomatic	CHR	Senjuti Saha	31730615	Exclude	4.3.1.1	CipNS	1	0	0	MDR	-	0	0	0	0	0	0	0	0	0	1	1	0	0	0	0	1	1	0	0	0	0	0	0	1	0	0
4305	ERR3477458	ERR3477458	SAMEA5861542	-	2014	Bangladesh	local	-	Bangladesh	Targeted [AMR investigation]	Blood	Symptomatic	CHR	Senjuti Saha	31730615	Exclude	4.3.1.1	CipNS	1	0	0	MDR	-	0	0	0	0	0	0	0	0	0	1	1	0	0	0	0	1	1	0	0	0	0	0	0	1	0	0
5330	ERR3477459	ERR3477459	SAMEA5861543	-	2014	Bangladesh	local	-	Bangladesh	Targeted [AMR investigation]	Blood	Symptomatic	CHR	Senjuti Saha	31730615	Exclude	4.3.1.1	CipNS	1	0	0	MDR	-	0	0	0	0	0	0	0	0	0	1	1	0	0	0	0	1	1	0	0	0	0	0	0	1	0	0
236189	SRR5887803	SRR5887803	SRS2399994	-	2016	Pakistan	travel	Pakistan	United Kingdom	Non Targeted [Reference lab]	-	-	PHE	Marie Chattaway	27069781	Include	4.3.1.1	CipNS	1	0	0	-	-	0	0	0	0	0	0	0	0	0	0	0	0	0	0	0	0	0	0	0	0	0	0	0	0	0	0
343076_225193	ERR2663644	ERR2663644	SAMEA4759232	-	2006	Bangladesh	local	-	Bangladesh	Targeted [AMR investigation]	Blood	Symptomatic	CHR	Senjuti Saha	30425150	Exclude	4.3.1.1	CipNS	1	0	0	-	-	0	0	0	0	0	0	0	0	0	0	1	0	0	0	0	1	0	0	0	0	0	0	0	1	0	0
ERS1810773	23584_2#68	ERR2789219	SAMEA104151755	-	2005	Bangladesh	local	-	Bangladesh	Non Targeted [Routine diagnostics]	Blood	-	ICD	-	32106221	Include	4.3.1.1	CipNS	1	0	0	MDR	-	0	0	0	0	0	0	0	0	0	1	1	0	0	0	0	1	1	0	0	0	0	0	0	1	0	0
311189_254186	ERR2663522	ERR2663522	SAMEA4759109	-	2006	Bangladesh	local	-	Bangladesh	Targeted [AMR investigation]	Blood	Symptomatic	CHR	Senjuti Saha	30425150	Exclude	4.3.1.1	CipNS	1	0	0	MDR	-	0	0	0	0	0	0	0	0	0	1	1	0	0	0	0	1	1	0	0	0	0	0	0	1	0	0
10592_2_78_Ban07-5320_2007	10592_2#78	ERR360526	SAMEA1930222	Jul-20	2007	Bangladesh	travel	Bangladesh	France	Non Targeted [Reference lab]	Blood	-	IPA	Francois-Xavier Weill	25961941	Include	4.3.1.1	CipNS	1	0	0	MDR	-	0	0	0	0	0	0	0	0	0	1	1	0	0	0	0	1	1	0	0	0	0	0	0	1	0	0
291713	SRR5974897	SRR5974897	SRS2465061	-	2016	Pakistan	travel	Pakistan	United Kingdom	Non Targeted [Reference lab]	-	-	PHE	Marie Chattaway	27069781	Include	4.3.1.1	CipR	1	1	0	MDR	-	0	0	0	0	0	0	0	0	0	1	1	0	1	0	0	1	1	0	0	0	0	0	0	1	0	0
343078_270128	ERR2663957	ERR2663957	SAMEA4759545	-	2007	Bangladesh	local	-	Bangladesh	Targeted [AMR investigation]	Blood	Symptomatic	CHR	Senjuti Saha	30425150	Exclude	4.3.1.1	CipNS	1	0	0	MDR	-	0	0	0	0	0	0	0	0	0	1	1	0	0	0	0	1	1	0	0	0	0	0	0	1	0	0
ERS1545628	22027_3#7	ERR2213824	ERS1545628	-	2016	Nepal	local	-	Nepal	Non Targeted [Surveillance Study]	Blood	Symptomatic	PAH	Carl Britto	29684021	Include	4.3.1.1	CipS	0	0	0	-	-	1	0	0	0	0	0	0	0	0	0	0	0	0	0	0	0	0	0	0	0	0	0	0	0	0	0
343076_212138	ERR2663618	ERR2663618	SAMEA4759206	-	2007	Bangladesh	local	-	Bangladesh	Targeted [AMR investigation]	Blood	Symptomatic	CHR	Senjuti Saha	30425150	Exclude	4.3.1.1	CipNS	1	0	0	-	-	0	0	0	0	0	0	0	0	0	0	1	0	0	0	0	1	0	0	0	0	0	0	0	1	0	0
343077_249190	ERR2663810	ERR2663810	SAMEA4759398	-	2009	Bangladesh	local	-	Bangladesh	Targeted [AMR investigation]	Blood	Symptomatic	CHR	Senjuti Saha	30425150	Exclude	4.3.1.1	CipNS	1	0	0	MDR	-	0	0	0	0	0	0	0	0	0	1	1	0	0	0	0	1	1	0	0	0	0	0	0	1	0	0
345419	SRR5633129	SRR5633129	SRS2243102	-	2014	United Kingdom	Not Provided	-	United Kingdom	Non Targeted [Reference lab]	-	-	PHE	Marie Chattaway	27069781	Include	4.3.1.1	CipNS	1	0	0	-	-	0	0	0	0	0	0	0	0	0	0	0	0	0	0	0	0	0	0	0	0	0	0	0	0	0	0
ERS1867232	23733_3#60	ERR3804518	ERS1867232	-	2016	India	local	-	India	Non Targeted [Surveillance Study]	Blood	Symptomatic	SJB	Carl Britto	31665304	Include	4.3.1.1	CipNS	1	0	0	-	-	0	0	0	0	0	0	0	0	0	0	0	0	0	0	0	0	0	0	0	0	0	0	0	0	0	0
ERS1810735	24351_6#16	ERR2933270	SAMEA104151717	-	2008	Bangladesh	local	-	Bangladesh	Non Targeted [Routine diagnostics]	Blood	-	ICD	-	32106221	Include	4.3.1.1	CipNS	1	0	0	MDR	-	0	0	0	0	0	0	0	0	0	1	1	0	0	0	0	1	1	0	0	0	0	0	0	1	0	0
ERS3369931	23584_2#5	ERR3290538	SAMEA5567907	-	2012	Bangladesh	local	-	Bangladesh	Non Targeted [Routine diagnostics]	Blood	-	ICD	-	32106221	Include	4.3.1.1	CipNS	1	0	0	-	-	0	0	0	0	0	0	0	0	0	0	1	0	0	0	0	1	0	0	0	0	0	0	0	1	0	0
ERS1545464	20087_8#55	ERR1837188	ERS1545464	-	2010	Nepal	local	-	Nepal	Non Targeted [Surveillance Study]	Blood	Symptomatic	PAH	Carl Britto	29684021	Include	4.3.1.1	CipNS	1	0	0	MDR	-	0	0	0	0	0	0	0	0	0	1	1	0	0	0	0	1	1	0	0	0	0	0	0	1	0	0
ERS1867193	23733_3#22	ERR3804552	ERS1867193	-	2016	India	local	-	India	Non Targeted [Surveillance Study]	Blood	Symptomatic	SJB	Carl Britto	31665304	Include	4.3.1.1	CipNS	1	0	0	-	-	0	0	0	0	0	0	0	0	0	0	0	0	0	0	0	0	0	0	0	0	0	0	0	0	0	0
STY57_AL513382	ERR1079250	ERR1079250	ERS866127	-	2012	Nepal	local	-	Nepal	Non Targeted [Other]	Blood	-	PAH	-	26974227	Include	4.3.1.1	CipNS	1	0	0	MDR	-	0	0	0	0	0	0	0	0	0	1	1	0	0	0	0	1	1	0	0	0	0	0	0	1	0	0
340241	SRR5585112	SRR5585112	SRS2216344	-	2017	India	travel	India	United Kingdom	Non Targeted [Reference lab]	-	-	PHE	Marie Chattaway	27069781	Include	4.3.1.1	CipNS	1	0	0	-	-	0	0	0	0	0	0	0	0	0	0	0	0	0	0	0	0	0	0	0	0	0	0	0	0	0	0
10349_1_54_Ind102156_2010	10349_1#54	ERR343302	SAMEA2072813	ERL102156	2010	India	travel	India	New Zealand	Non Targeted [Reference lab]	Blood	-	ESR	Joep de Ligt (originally Muriel Dufour)	25961941	Include	4.3.1.1	CipNS	1	0	0	-	-	0	0	0	0	0	0	0	0	0	0	0	0	0	0	0	0	0	0	0	0	0	0	0	0	0	0
10425_1_43_Viedty1-73_1997	10425_1#43	ERR349373	SAMEA2151919	dty1-73	1997	Viet Nam	local	-	Viet Nam	Non Targeted [Surveillance Study]	Blood	-	OCR	-	25961941	Include	4.3.1.1	CipNS	1	0	0	MDR	-	0	0	0	0	0	0	0	0	0	1	1	0	0	0	0	1	1	0	0	0	0	0	0	1	0	1
10540_1_73_Viety3-196_1997	10540_1#73	ERR352679	SAMEA2162900	ty3-196	1997	Viet Nam	local	-	Viet Nam	Non Targeted [Surveillance Study]	Blood	-	OCR	-	25961941	Include	4.3.1.1	CipS	0	0	0	MDR	-	0	0	0	0	0	0	0	0	0	1	1	0	0	0	0	1	1	0	0	0	0	0	0	1	0	1
10349_1_22_SEAsia061748_2006	10349_1#22	ERR343270	SAMEA2072500	ERL061748	2006	Malaysia	travel	Malaysia	New Zealand	Non Targeted [Reference lab]	Blood	-	ESR	Joep de Ligt (originally Muriel Dufour)	25961941	Include	4.3.1.1	CipNS	1	0	0	-	-	0	0	0	0	0	0	0	0	0	0	0	0	0	0	0	0	0	0	0	0	0	0	0	0	0	0
10540_1_50_Viety3-226_1997	10540_1#50	ERR352647	SAMEA2148086	ty3-226	1997	Viet Nam	local	-	Viet Nam	Non Targeted [Surveillance Study]	Blood	-	OCR	-	25961941	Include	4.3.1.1	CipNS	1	0	0	MDR	-	0	0	0	0	0	0	0	0	0	1	1	0	0	0	0	1	1	0	0	0	0	0	0	1	0	1
10540_1_79_Vieipt16_1995	10540_1#79	ERR352691	SAMEA2155517	ipt16	1995	Viet Nam	local	-	Viet Nam	Non Targeted [Surveillance Study]	Blood	-	OCR	-	25961941	Include	4.3.1.1	CipNS	1	0	0	MDR	-	0	0	0	0	0	0	0	0	0	1	1	0	0	0	0	1	1	0	0	0	0	0	0	1	0	1
10540_1_53_Viety3-243_1998	10540_1#53	ERR352650	SAMEA2149950	ty3-243	1998	Viet Nam	local	-	Viet Nam	Non Targeted [Surveillance Study]	Blood	-	OCR	-	25961941	Include	4.3.1.1	CipNS	1	0	0	-	-	0	0	0	0	0	0	0	0	0	0	0	0	0	0	0	0	0	0	0	0	0	0	0	0	0	0
10426_1_55_Viedty1-89_1997	10426_1#55	ERR349576	SAMEA2142524	dty1-89	1997	Viet Nam	local	-	Viet Nam	Non Targeted [Surveillance Study]	Blood	-	OCR	-	25961941	Include	4.3.1.1	CipNS	1	0	0	-	-	0	0	0	0	0	0	0	0	0	0	0	0	0	0	0	0	0	0	0	0	0	0	0	0	0	0
10492_1_62_FijMDUST335_1993	10492_1#62	ERR352315	SAMEA2161308	MDUST335	1993	Fiji	travel	Fiji	Australia	Non Targeted [Reference lab]	Stool	-	MDU	Mary Valcanis	25961941	Include	4.3.1.1	CipS	0	0	0	MDR	-	0	0	0	0	0	0	0	0	0	1	1	0	0	0	0	1	1	0	0	0	0	0	0	1	0	0
367315	SRR5583205	SRR5583205	SRS2214465	-	2017	Pakistan	travel	Pakistan	United Kingdom	Non Targeted [Reference lab]	-	-	PHE	Marie Chattaway	27069781	Include	4.3.1.1	CipNS	1	0	0	MDR	-	0	0	0	0	0	0	0	0	0	1	1	0	0	0	0	1	1	0	0	0	0	0	0	1	0	0
10426_1_81_Viety2-71_1994	10426_1#81	ERR349602	SAMEA2163229	ty2-71	1994	Viet Nam	local	-	Viet Nam	Non Targeted [Surveillance Study]	Blood	-	OCR	-	25961941	Include	4.3.1.1	CipS	0	0	0	MDR	-	0	0	0	0	0	0	0	0	0	1	1	0	0	0	0	1	1	0	0	0	0	0	0	1	0	1
10493_1_73_FijMDUST336_1993	10493_1#73	ERR352498	SAMEA2154829	MDUST336	1993	Fiji	travel	Fiji	Australia	Non Targeted [Reference lab]	Stool	-	MDU	Mary Valcanis	25961941	Include	4.3.1.1	CipS	0	0	0	MDR	-	0	0	0	0	0	0	0	0	0	1	1	0	0	0	0	1	1	0	0	0	0	0	0	1	0	0
B686	21052_3#59	ERR1788795	SAMEA4384708	-	2001	India	Not Provided	-	India	Targeted [AMR investigation]	Blood	-	CMC	-	32003431	Exclude	4.3.1.1	CipNS	1	0	0	-	-	0	0	0	0	0	0	0	0	0	0	0	0	0	0	0	0	0	0	0	0	0	0	0	0	0	0
01TY426	ERR4133984	ERR4133984	ERS4552258	-	2010	Nepal	local	-	Nepal	Targeted [Other]	Blood	-	PAH	-	33085725	Exclude	4.3.1.1	CipNS	1	0	0	-	-	0	0	0	0	0	0	0	0	0	0	0	0	0	0	0	0	0	0	0	0	0	0	0	0	0	0
10540_1_14_Viedtc81_1994	10540_1#14	ERR352611	SAMEA2163346	dtc81	1994	Viet Nam	local	-	Viet Nam	Non Targeted [Surveillance Study]	Blood	-	OCR	-	25961941	Include	4.3.1.1	CipS	0	0	0	MDR	-	0	0	0	0	0	0	0	0	0	1	1	0	0	0	0	1	1	0	0	0	0	0	0	1	0	1
343076_231176	ERR2663655	ERR2663655	SAMEA4759243	-	2008	Bangladesh	local	-	Bangladesh	Targeted [AMR investigation]	Blood	Symptomatic	CHR	Senjuti Saha	30425150	Exclude	4.3.1.1	CipNS	1	0	0	-	-	0	0	0	0	0	0	0	0	0	0	0	0	0	0	0	0	0	0	0	0	0	0	0	0	0	0
ERS1810783	23584_2#77	ERR2789228	SAMEA104151765	-	2005	Bangladesh	local	-	Bangladesh	Non Targeted [Routine diagnostics]	Blood	-	ICD	-	32106221	Include	4.3.1.1	CipNS	1	0	0	MDR	-	0	0	0	0	0	0	0	0	0	1	1	0	0	0	0	1	1	0	0	0	0	0	0	1	0	0
343077_241191	ERR2663802	ERR2663802	SAMEA4759390	-	2012	Bangladesh	local	-	Bangladesh	Targeted [AMR investigation]	Blood	Symptomatic	CHR	Senjuti Saha	30425150	Exclude	4.3.1.1	CipNS	1	0	0	MDR	-	0	0	0	0	0	0	0	0	0	1	1	0	0	0	0	1	1	0	0	0	0	0	0	1	0	0
10540_1_32_Viedn137_1996	10540_1#32	ERR352629	SAMEA2156043	dn137	1996	Viet Nam	local	-	Viet Nam	Non Targeted [Surveillance Study]	Blood	-	OCR	-	25961941	Include	4.3.1.1	CipS	0	0	0	-	-	1	0	0	0	0	0	0	0	0	0	0	0	0	0	0	0	0	0	0	0	0	0	0	0	0	0
10540_1_68_Viect1-70_1994	10540_1#68	ERR352669	SAMEA2155435	ct1-70	1994	Viet Nam	local	-	Viet Nam	Non Targeted [Surveillance Study]	Blood	-	OCR	-	25961941	Include	4.3.1.1	CipS	0	0	0	MDR	-	0	0	0	0	0	0	0	0	0	1	1	0	0	0	0	1	0	0	0	0	0	0	0	1	0	1
10426_1_63_Viedty1-67_1995	10426_1#63	ERR349584	SAMEA2156082	dty1-67	1995	Viet Nam	local	-	Viet Nam	Non Targeted [Surveillance Study]	Blood	-	OCR	-	25961941	Include	4.3.1.1	CipS	0	0	0	MDR	-	0	0	0	0	0	0	0	0	0	1	1	0	0	0	0	1	1	0	0	0	0	0	0	1	0	1
10540_1_93_Viety2-133_1994	10540_1#93	ERR352719	SAMEA2150434	ty2-133	1994	Viet Nam	local	-	Viet Nam	Non Targeted [Surveillance Study]	Blood	-	OCR	-	25961941	Include	4.3.1.1	CipS	0	0	0	MDR	-	0	0	0	0	0	0	0	0	0	1	1	0	0	0	0	1	1	0	0	0	0	0	0	1	0	1
10425_1_48_Viety3-193_1997	10425_1#48	ERR349378	SAMEA2155565	ty3-193	1997	Viet Nam	local	-	Viet Nam	Non Targeted [Surveillance Study]	Blood	-	OCR	-	25961941	Include	4.3.1.1	CipS	0	0	0	MDR	-	0	0	0	0	0	0	0	0	0	1	1	0	0	0	0	1	1	0	0	0	0	0	0	1	0	1
10540_1_61_Viect1-66_1994	10540_1#61	ERR352658	SAMEA2154250	ct1-66	1994	Viet Nam	local	-	Viet Nam	Non Targeted [Surveillance Study]	Blood	-	OCR	-	25961941	Include	4.3.1.1	CipS	0	0	0	-	-	1	0	0	0	0	0	0	0	0	0	0	0	0	0	0	0	0	0	0	0	0	0	0	0	0	0
10349_1_79_Ind12960_2012	10349_1#79	ERR343327	SAMEA2072792	ERL12960	2012	India	travel	India	New Zealand	Non Targeted [Reference lab]	-	-	ESR	Joep de Ligt (originally Muriel Dufour)	25961941	Include	4.3.1.1	CipNS	1	0	0	MDR	-	0	0	0	0	0	0	0	0	0	1	1	0	0	0	0	1	1	0	0	0	0	0	0	1	0	0
10425_1_4_Viedtc86_1994	10425_1#4	ERR349334	SAMEA2159075	dtc86	1994	Viet Nam	local	-	Viet Nam	Non Targeted [Surveillance Study]	Blood	-	OCR	-	25961941	Include	4.3.1.1	CipS	0	0	0	-	-	1	0	0	0	0	0	0	0	0	0	0	0	0	0	0	0	0	0	0	0	0	0	0	0	0	0
ERS1810816	23584_3#26	ERR2789260	SAMEA104151798	-	2015	Bangladesh	local	-	Bangladesh	Non Targeted [Routine diagnostics]	Blood	-	ICD	-	32106221	Include	4.3.1.1	CipNS	1	0	0	MDR	-	0	0	0	0	0	0	0	0	0	1	1	0	0	0	0	1	1	0	0	0	0	0	0	1	0	0
10541_2_44_FijMDUST327_1992	10541_2#44	ERR357469	SAMEA2157394	MDUST327	1992	Fiji	travel	Fiji	Australia	Non Targeted [Reference lab]	Blood	-	MDU	Mary Valcanis	25961941	Include	4.3.1.1	CipS	0	0	0	MDR	-	0	0	0	0	0	0	0	0	0	1	1	0	0	0	0	1	1	0	0	0	0	0	0	1	0	0
10426_1_71_Viety2-139_1994	10426_1#71	ERR349592	SAMEA2162885	ty2-139	1994	Viet Nam	local	-	Viet Nam	Non Targeted [Surveillance Study]	Blood	-	OCR	-	25961941	Include	4.3.1.1	CipS	0	0	0	MDR	-	0	0	0	0	0	0	0	0	0	1	1	0	0	0	0	1	1	0	0	0	0	0	0	1	0	1
10540_1_91_Viety2-113_1994	10540_1#91	ERR352715	SAMEA2161134	ty2-113	1994	Viet Nam	local	-	Viet Nam	Non Targeted [Surveillance Study]	Blood	-	OCR	-	25961941	Include	4.3.1.1	CipS	0	0	0	MDR	-	0	0	0	0	0	0	0	0	0	1	1	0	0	0	0	1	1	0	0	0	0	0	0	1	0	1
10426_1_67_Viety2-76_1994	10426_1#67	ERR349588	SAMEA2161583	ty2-76	1994	Viet Nam	local	-	Viet Nam	Non Targeted [Surveillance Study]	Blood	-	OCR	-	25961941	Include	4.3.1.1	CipS	0	0	0	MDR	-	0	0	0	0	0	0	0	0	0	1	1	0	0	0	0	1	1	0	0	0	0	0	0	1	0	1
10425_1_29_Viedtc103_1994	10425_1#29	ERR349359	SAMEA2154457	dtc103	1994	Viet Nam	local	-	Viet Nam	Non Targeted [Surveillance Study]	Blood	-	OCR	-	25961941	Include	4.3.1.1	CipS	0	0	0	-	-	0	0	0	0	0	0	0	0	0	0	1	0	0	0	0	1	0	0	0	0	0	0	0	1	0	1
10540_1_30_Viedn113_1996	10540_1#30	ERR352627	SAMEA2162690	dn113	1996	Viet Nam	local	-	Viet Nam	Non Targeted [Surveillance Study]	Blood	-	OCR	-	25961941	Include	4.3.1.1	CipS	0	0	0	-	-	1	0	0	0	0	0	0	0	0	0	0	0	0	0	0	0	0	0	0	0	0	0	0	0	0	0
10540_1_15_Viedn192_1996	10540_1#15	ERR352612	SAMEA2153752	dn192	1996	Viet Nam	local	-	Viet Nam	Non Targeted [Surveillance Study]	Blood	-	OCR	-	25961941	Include	4.3.1.1	CipS	0	0	0	MDR	-	0	0	0	0	0	0	0	0	0	1	1	0	0	0	0	1	1	0	0	0	0	0	0	1	0	1
10540_1_8_Viedn51_1995	10540_1#8	ERR352605	SAMEA2148278	dn51	1995	Viet Nam	local	-	Viet Nam	Non Targeted [Surveillance Study]	Blood	-	OCR	-	25961941	Include	4.3.1.1	CipS	0	0	0	MDR	-	0	0	0	0	0	0	0	0	0	1	1	0	0	0	0	1	1	0	0	0	0	0	0	1	0	1
10540_1_9_Viedn17_1995	10540_1#9	ERR352606	SAMEA1968120	dn17	1995	Viet Nam	local	-	Viet Nam	Non Targeted [Surveillance Study]	Blood	-	OCR	-	25961941	Include	4.3.1.1	CipS	0	0	0	MDR	-	0	0	0	0	0	0	0	0	0	1	1	0	0	0	0	1	1	0	0	0	0	0	0	1	0	1
ERS1810785	23584_2#80	ERR2789231	SAMEA104151767	-	2010	Bangladesh	local	-	Bangladesh	Non Targeted [Routine diagnostics]	Blood	-	ICD	-	32106221	Include	4.3.1.1	CipNS	1	0	0	MDR	-	0	0	0	0	0	0	0	0	0	1	1	0	0	0	0	1	1	0	0	0	0	0	0	1	0	0
ERS1810748	24351_6#27	ERR2933281	SAMEA104151730	-	2010	Bangladesh	local	-	Bangladesh	Non Targeted [Routine diagnostics]	Blood	-	ICD	-	32106221	Include	4.3.1.1	CipNS	1	0	0	MDR	-	0	0	0	0	0	0	0	0	0	1	1	0	0	0	0	1	1	0	0	0	0	0	0	1	0	0
10060_6_49_LaoUI4389_2003	10060_6#49	ERR331346	SAMEA2059537	UI4389	2003	Laos	local	-	Laos	Non Targeted [Surveillance Study]	Blood	-	LOM	Elizabeth Ashley	25961941	Include	4.3.1.1	CipS	0	0	0	MDR	-	0	0	0	0	0	0	0	0	0	1	1	0	0	0	0	1	1	0	0	0	0	0	0	1	0	1
10540_1_10_Viedn40_1995	10540_1#10	ERR352607	SAMEA2142723	dn40	1995	Viet Nam	local	-	Viet Nam	Non Targeted [Surveillance Study]	Blood	-	OCR	-	25961941	Include	4.3.1.1	CipS	0	0	0	MDR	-	0	0	0	0	0	0	0	0	0	1	1	0	0	0	0	1	1	0	0	0	0	0	0	1	0	1
10540_1_94_Viety2-154_1994	10540_1#94	ERR352721	SAMEA2146319	ty2-154	1994	Viet Nam	local	-	Viet Nam	Non Targeted [Surveillance Study]	Blood	-	OCR	-	25961941	Include	4.3.1.1	CipS	0	0	0	MDR	-	0	0	0	0	0	0	0	0	0	1	1	0	0	0	0	1	1	0	0	0	0	0	0	1	0	1
10426_1_60_Viedty1-58_1995	10426_1#60	ERR349581	SAMEA2144943	dty1-58	1995	Viet Nam	local	-	Viet Nam	Non Targeted [Surveillance Study]	Blood	-	OCR	-	25961941	Include	4.3.1.1	CipNS	1	0	0	-	-	0	0	0	0	0	0	0	0	0	0	0	0	0	0	0	0	0	0	0	0	0	0	0	0	0	0
10540_1_29_Viedtc115_1995	10540_1#29	ERR352626	SAMEA2145144	dtc115	1995	Viet Nam	local	-	Viet Nam	Non Targeted [Surveillance Study]	Blood	-	OCR	-	25961941	Include	4.3.1.1	CipS	0	0	0	MDR	-	0	0	0	0	0	0	0	0	0	1	1	0	0	0	0	1	1	0	0	0	0	0	0	1	0	1
10425_1_51_Viect1-3_1993	10425_1#51	ERR349381	SAMEA2142982	ct1-3	1993	Viet Nam	local	-	Viet Nam	Non Targeted [Surveillance Study]	Blood	-	OCR	-	25961941	Include	4.3.1.1	CipS	0	0	0	MDR	-	0	0	0	0	0	0	0	0	0	1	1	0	0	0	0	1	1	0	0	0	0	0	0	1	0	1
Iso63-06_07_2016	SRR8117608	SRR8117608	SAMN10134666	-	2016	Myanmar	local	-	Myanmar	Non Targeted [Routine diagnostics]	Blood	Symptomatic	OTG	-	31225619	Include	4.3.1.1	CipNS	1	0	0	-	-	0	0	0	0	0	0	0	0	0	0	0	0	0	0	0	0	0	0	0	0	0	0	0	0	0	0
8490_6_67_FijMDUST67_1994	8490_6#67	ERR213285	SAMEA1572785	MDUST67	1994	Fiji	travel	Fiji	Australia	Non Targeted [Reference lab]	Stool	-	MDU	Mary Valcanis	25961941	Include	4.3.1.1	CipS	0	0	0	MDR	-	0	0	0	0	0	0	0	0	0	1	1	0	0	0	0	1	1	0	0	0	0	0	0	1	0	0
10209_5_61_LaoUI473_2000	10209_5#61	ERR340815	SAMEA2064553	UI473	2000	Laos	local	-	Laos	Non Targeted [Surveillance Study]	Blood	-	LOM	Elizabeth Ashley	25961941	Include	4.3.1.1	CipS	0	0	0	MDR	-	0	0	0	0	0	0	0	0	0	1	1	0	0	0	0	1	1	0	0	0	0	0	0	1	0	1
10561_2_70_Viedtc20_1994	10561_2#70	ERR357645	SAMEA2154371	dtc20	1994	Viet Nam	local	-	Viet Nam	Non Targeted [Surveillance Study]	Blood	-	OCR	-	25961941	Include	4.3.1.1	CipS	0	0	0	MDR	-	0	0	0	0	0	0	0	0	0	1	1	0	0	0	0	1	1	0	0	0	0	0	0	1	0	1
Iso32-23_10_2015	SRR8117561	SRR8117561	SAMN10134666	-	2015	Myanmar	local	-	Myanmar	Non Targeted [Routine diagnostics]	Blood	Symptomatic	OTG	-	31225619	Include	4.3.1.1	CipNS	1	0	0	-	-	0	0	0	0	0	0	0	0	0	0	0	0	0	0	0	0	0	0	0	0	0	0	0	0	0	0
343078_221151	ERR2663884	ERR2663884	SAMEA4759472	-	2009	Bangladesh	local	-	Bangladesh	Targeted [AMR investigation]	Blood	Symptomatic	CHR	Senjuti Saha	30425150	Exclude	4.3.1.1	CipNS	1	0	0	MDR	-	0	0	0	0	0	0	0	0	0	1	1	0	0	0	0	1	1	0	0	0	0	0	0	1	0	0
10426_1_79_Viety2-114_1994	10426_1#79	ERR349600	SAMEA2153915	ty2-114	1994	Viet Nam	local	-	Viet Nam	Non Targeted [Surveillance Study]	Blood	-	OCR	-	25961941	Include	4.3.1.1	CipS	0	0	0	MDR	-	0	0	0	0	0	0	0	0	0	1	1	0	0	0	0	1	1	0	0	0	0	0	0	1	0	1
10592_2_56_LaoE02-1963_2002	10592_2#56	ERR360504	SAMEA1930197	E02-1963	2002	Laos	travel	Laos	France	Non Targeted [Reference lab]	-	-	IPA	Francois-Xavier Weill	25961941	Include	4.3.1.1	CipS	0	0	0	-	-	1	0	0	0	0	0	0	0	0	0	0	0	0	0	0	0	0	0	0	0	0	0	0	0	0	0
Iso51-22_03_2016	SRR8117598	SRR8117598	SAMN10134666	-	2016	Myanmar	local	-	Myanmar	Non Targeted [Routine diagnostics]	Blood	Symptomatic	OTG	-	31225619	Include	4.3.1.1	CipNS	1	0	0	-	-	0	0	0	0	0	0	0	0	0	0	0	0	0	0	0	0	0	0	0	0	0	0	0	0	0	0
343077_224110	ERR2663778	ERR2663778	SAMEA4759366	-	2010	Bangladesh	local	-	Bangladesh	Targeted [AMR investigation]	Blood	Symptomatic	CHR	Senjuti Saha	30425150	Exclude	4.3.1.1	CipNS	1	0	0	MDR	-	0	0	0	0	0	0	0	0	0	1	1	0	0	0	0	1	1	0	0	0	0	0	0	1	0	0
10209_5_34_LaoUI1998_2002	10209_5#34	ERR340790	SAMEA2064545	UI1998	2002	Laos	local	-	Laos	Non Targeted [Surveillance Study]	Blood	-	LOM	Elizabeth Ashley	25961941	Include	4.3.1.1	CipS	0	0	0	-	-	1	0	0	0	0	0	0	0	0	0	0	0	0	0	0	0	0	0	0	0	0	0	0	0	0	0
10209_5_46_LaoUI247_2000	10209_5#46	ERR340802	SAMEA2064549	UI247	2000	Laos	local	-	Laos	Non Targeted [Surveillance Study]	Blood	-	LOM	Elizabeth Ashley	25961941	Include	4.3.1.1	CipS	0	0	0	MDR	-	0	0	0	0	0	0	0	0	0	1	1	0	0	0	0	1	1	0	0	0	0	0	0	1	0	1
10209_5_51_LaoUI286_2000	10209_5#51	ERR340807	SAMEA2067826	UI286	2000	Laos	local	-	Laos	Non Targeted [Surveillance Study]	Blood	-	LOM	Elizabeth Ashley	25961941	Include	4.3.1.1	CipS	0	0	0	MDR	-	0	0	0	0	0	0	0	0	0	1	1	0	0	0	0	1	1	0	0	0	0	0	0	1	0	1
Iso53-10_05_2016	SRR8117600	SRR8117600	SAMN10134666	-	2016	Myanmar	local	-	Myanmar	Non Targeted [Routine diagnostics]	Blood	Symptomatic	OTG	-	31225619	Include	4.3.1.1	CipNS	1	0	0	-	-	0	0	0	0	0	0	0	0	0	0	0	0	0	0	0	0	0	0	0	0	0	0	0	0	0	0
10592_2_28_Pak2176_2003	10592_2#28	ERR360476	SAMEA1929439	2176	2003	Pakistan	local	-	Pakistan	Non Targeted [Surveillance Study]	Blood	-	PAH	-	25961941	Include	4.3.1.1	CipS	0	0	0	-	-	1	0	0	0	0	0	0	0	0	0	0	0	0	0	0	0	0	0	0	0	0	0	0	0	0	0
10607_1_43_Cam006720_2008	10607_1#43	ERR360739	SAMEA2155896	KHTY44	2008	Cambodia	local	-	Cambodia	Non Targeted [Surveillance Study]	Blood	Symptomatic	AHC	Paul Turner	25961941	Include	4.3.1.1	CipNS	1	0	0	MDR	-	0	0	0	0	0	0	0	0	0	1	1	0	0	0	0	1	1	0	0	0	0	0	0	1	0	1
343076_210114	ERR2663614	ERR2663614	SAMEA4759202	-	2007	Bangladesh	local	-	Bangladesh	Targeted [AMR investigation]	Blood	Symptomatic	CHR	Senjuti Saha	30425150	Exclude	4.3.1.1	CipNS	1	0	0	MDR	-	0	0	0	0	0	0	0	0	0	1	1	0	0	0	0	1	1	0	0	0	0	0	0	1	0	0
343077_222134	ERR2663774	ERR2663774	SAMEA4759362	-	2010	Bangladesh	local	-	Bangladesh	Targeted [AMR investigation]	Blood	Symptomatic	CHR	Senjuti Saha	30425150	Exclude	4.3.1.1	CipNS	1	0	0	MDR	-	0	0	0	0	0	0	0	0	0	1	1	0	0	0	0	1	1	0	0	0	0	0	0	1	0	0
10071_3_19_BanTY585_2012	10071_3#19	ERR337995	SAMEA2059020	TY585	2012	Bangladesh	local	-	Bangladesh	Non Targeted [Surveillance Study]	Blood	-	CMH	Chris Parry; Md Abul Faiz	25961941	Include	4.3.1.1	CipNS	1	0	0	MDR	-	0	0	0	0	0	0	0	0	0	1	1	0	0	0	0	1	1	0	0	0	0	0	0	1	0	0
Iso37-23_11_2015	SRR8117556	SRR8117556	SAMN10134666	-	2015	Myanmar	local	-	Myanmar	Non Targeted [Routine diagnostics]	Blood	Symptomatic	OTG	-	31225619	Include	4.3.1.1	CipNS	1	0	0	-	-	0	0	0	0	0	0	0	0	0	0	0	0	0	0	0	0	0	0	0	0	0	0	0	0	0	0
Iso27-12_07_2016	SRR8117589	SRR8117589	SAMN10134666	-	2016	Myanmar	local	-	Myanmar	Non Targeted [Routine diagnostics]	Blood	Symptomatic	OTG	-	31225619	Include	4.3.1.1	CipNS	1	0	0	-	-	0	0	0	0	0	0	0	0	0	0	0	0	0	0	0	0	0	0	0	0	0	0	0	0	0	0
9870_8_83_Cam009618_2012	9870_8#83	ERR319484	SAMEA2056664	KHTY97	2012	Cambodia	local	-	Cambodia	Non Targeted [Surveillance Study]	Blood	Symptomatic	AHC	Paul Turner	25961941	Include	4.3.1.1	CipNS	1	0	0	MDR	-	0	0	0	0	0	0	0	0	0	1	1	0	0	0	0	1	1	0	0	0	0	0	0	1	0	1
ERS3348176	29791_4#166	ERR4244330	4735STDY6880843	-	2016	Chile	Not Provided	-	Chile	Non Targeted [Reference lab]	Blood	-	ISC	Juan Carlos Hormazabal	33079054	Include	4.3.1.1	CipNS	1	0	0	-	-	0	0	0	0	0	0	0	0	0	0	0	0	0	0	0	0	0	0	0	0	0	0	0	0	0	0
10209_5_10_Cam007506_2007	10209_5#10	ERR340766	SAMEA1969385	KHTY35	2007	Cambodia	local	-	Cambodia	Non Targeted [Surveillance Study]	Blood	Symptomatic	AHC	Paul Turner	25961941	Include	4.3.1.1	CipNS	1	0	0	MDR	-	0	0	0	0	0	0	0	0	0	1	1	0	0	0	0	1	1	0	0	0	0	0	0	1	0	1
10209_5_15_Cam023117_2007	10209_5#15	ERR340771	SAMEA2067737	KHTY195	2007	Cambodia	local	-	Cambodia	Non Targeted [Surveillance Study]	Blood	Symptomatic	AHC	Paul Turner	25961941	Include	4.3.1.1	CipNS	1	0	0	MDR	-	0	0	0	0	0	0	0	0	0	1	1	0	0	0	0	1	1	0	0	0	0	0	0	1	0	1
10608_2_16_Cam020905_2010	10608_2#16	ERR360959	SAMEA2152977	KHTY200	2010	Cambodia	local	-	Cambodia	Non Targeted [Surveillance Study]	Blood	Symptomatic	AHC	Paul Turner	25961941	Include	4.3.1.1	CipNS	1	0	0	MDR	-	0	0	0	0	0	0	0	0	0	1	1	0	0	0	0	1	1	0	0	0	0	0	0	1	0	1
9870_8_63_Cam1307_2011	9870_8#63	ERR319464	SAMEA2055772	KHTY82	2011	Cambodia	local	-	Cambodia	Non Targeted [Surveillance Study]	Blood	Symptomatic	AHC	Paul Turner	25961941	Include	4.3.1.1	CipNS	1	0	0	MDR	-	0	0	0	0	0	0	0	0	0	1	1	0	0	0	0	1	1	0	0	0	0	0	0	1	0	1
10608_2_21_Cam010535_2012	10608_2#21	ERR360963	SAMEA2155798	KHTY114	2012	Cambodia	local	-	Cambodia	Non Targeted [Surveillance Study]	Blood	Symptomatic	AHC	Paul Turner	25961941	Include	4.3.1.1	CipNS	1	0	0	MDR	-	0	0	0	0	0	0	0	0	0	1	1	0	0	0	0	1	1	0	0	0	0	0	0	1	0	1
10608_2_39_Cam010759_2012	10608_2#39	ERR360979	SAMEA2151542	KHTY118	2012	Cambodia	local	-	Cambodia	Non Targeted [Surveillance Study]	Blood	Symptomatic	AHC	Paul Turner	25961941	Include	4.3.1.1	CipNS	1	0	0	MDR	-	0	0	0	0	0	0	0	0	0	1	1	0	0	0	0	1	1	0	0	0	0	0	0	1	0	1
ERS1810792	23584_3#3	ERR2789237	SAMEA104151774	-	2010	Bangladesh	local	-	Bangladesh	Non Targeted [Routine diagnostics]	Blood	-	ICD	-	32106221	Include	4.3.1.1	CipNS	1	0	0	MDR	-	0	0	0	0	0	0	0	0	0	1	1	0	0	0	0	1	1	0	0	0	0	0	0	1	0	0
ERS1810734	24351_6#15	ERR2933269	SAMEA104151716	-	2008	Bangladesh	local	-	Bangladesh	Non Targeted [Routine diagnostics]	Blood	-	ICD	-	32106221	Include	4.3.1.1	CipNS	1	0	0	MDR	-	0	0	0	0	0	0	0	0	0	1	1	0	0	0	0	1	1	0	0	0	0	0	0	1	0	0
9870_8_12_Cam000892_2009	9870_8#12	ERR319413	SAMEA2055636	KHTY5	2009	Cambodia	local	-	Cambodia	Non Targeted [Surveillance Study]	Blood	Symptomatic	AHC	Paul Turner	25961941	Include	4.3.1.1	CipNS	1	0	0	MDR	-	0	0	0	0	0	0	0	0	0	1	1	0	0	0	0	1	1	0	0	0	0	0	0	1	0	1
9870_8_88_Cam006045_2012	9870_8#88	ERR319489	SAMEA2058615	KHTY103	2012	Cambodia	local	-	Cambodia	Non Targeted [Surveillance Study]	Blood	Symptomatic	AHC	Paul Turner	25961941	Include	4.3.1.1	CipNS	1	0	0	MDR	-	0	0	0	0	0	0	0	0	0	1	1	0	0	0	0	1	1	0	0	0	0	0	0	1	0	1
343078_255179	ERR2663928	ERR2663928	SAMEA4759516	-	2011	Bangladesh	local	-	Bangladesh	Targeted [AMR investigation]	Blood	Symptomatic	CHR	Senjuti Saha	30425150	Exclude	4.3.1.1	CipNS	1	0	0	MDR	-	0	0	0	0	0	0	0	0	0	1	1	0	0	0	0	1	1	0	0	0	0	0	0	1	0	0
9870_8_71_Cam018938_2012	9870_8#71	ERR319472	SAMEA2056660	KHTY11	2012	Cambodia	local	-	Cambodia	Non Targeted [Surveillance Study]	Blood	Symptomatic	AHC	Paul Turner	25961941	Include	4.3.1.1	CipNS	1	0	0	MDR	-	0	0	0	0	0	0	0	0	0	1	1	0	0	0	0	1	1	0	0	0	0	0	0	1	0	1
146180	SRR5990036	SRR5990036	SRS2477731	-	2015	India	travel	India	United Kingdom	Non Targeted [Reference lab]	-	-	PHE	Marie Chattaway	27069781	Include	4.3.1.1	CipNS	1	0	0	-	-	0	0	0	0	0	0	0	0	0	0	0	0	0	0	0	0	0	0	0	0	0	0	0	0	0	0
10540_1_60_Viety3-254_1998	10540_1#60	ERR352657	SAMEA2146504	ty3-254	1998	Viet Nam	local	-	Viet Nam	Non Targeted [Surveillance Study]	Blood	-	OCR	-	25961941	Include	4.3.1.1	CipNS	1	0	0	MDR	-	0	0	0	0	0	0	0	0	0	1	1	0	0	0	0	1	1	0	0	0	0	0	0	1	0	1
10492_1_26_BurMDUST198_2010	10492_1#26	ERR352279	SAMEA2159482	MDUST198	2010	Myanmar	travel	Myanmar	Australia	Non Targeted [Reference lab]	Blood	-	MDU	Mary Valcanis	25961941	Include	4.3.1.1	CipNS	1	0	0	-	-	0	0	0	0	0	0	0	0	0	0	0	0	0	0	0	0	0	0	0	0	0	0	0	0	0	0
11800_1_57_BanH07336301_2007	11800_1#57	ERR1017071	SAMEA2228066	H07336301	2007	Bangladesh	travel	Bangladesh	United Kingdom	Non Targeted [Reference lab]	Blood	-	PHE	Marie Chattaway (orignially Elizabeth De Pinna)	27703135	Include	4.3.1.1	CipNS	1	0	0	MDR	-	0	0	0	0	0	0	0	0	0	1	1	0	0	0	0	1	1	0	0	0	0	0	0	1	0	0
Iso67-28_07_2016	SRR8117605	SRR8117605	SAMN10134666	-	2016	Myanmar	local	-	Myanmar	Non Targeted [Routine diagnostics]	Blood	Symptomatic	OTG	-	31225619	Include	4.3.1.1	CipNS	1	0	0	-	-	0	0	0	0	0	0	0	0	0	0	0	0	0	0	0	0	0	0	0	0	0	0	0	0	0	0
ERS1867271	23733_4#32	ERR3804503	ERS1867271	-	2016	India	local	-	India	Non Targeted [Surveillance Study]	Blood	Symptomatic	SJB	Carl Britto	31665304	Include	4.3.1.1	CipNS	1	0	0	-	-	0	0	0	0	0	0	0	0	0	0	0	0	0	0	0	0	0	0	0	0	0	0	0	0	0	0
ERS1867245	23733_4#7	ERR3804585	ERS1867245	-	2016	India	local	-	India	Non Targeted [Surveillance Study]	Blood	Symptomatic	SJB	Carl Britto	31665304	Include	4.3.1.1	CipNS	1	0	0	-	-	0	0	0	0	0	0	0	0	0	0	0	0	0	0	0	0	0	0	0	0	0	0	0	0	0	0
10209_5_12_Cam011815_2007	10209_5#12	ERR340768	SAMEA2067736	KHTY119	2007	Cambodia	local	-	Cambodia	Non Targeted [Surveillance Study]	Blood	Symptomatic	AHC	Paul Turner	25961941	Include	4.3.1.1	CipNS	1	0	0	MDR	-	0	0	0	0	0	0	0	0	0	1	1	0	0	0	0	1	1	0	0	0	0	0	0	1	0	1
9870_8_35_Cam009987_2010	9870_8#35	ERR319436	SAMEA2056504	KHTY122	2010	Cambodia	local	-	Cambodia	Non Targeted [Surveillance Study]	Blood	Symptomatic	AHC	Paul Turner	25961941	Include	4.3.1.1	CipNS	1	0	0	MDR	-	0	0	0	0	0	0	0	0	0	1	1	0	0	0	0	1	1	0	0	0	0	0	0	1	0	1
311189_256186	ERR2663525	ERR2663525	SAMEA4759112	-	2006	Bangladesh	local	-	Bangladesh	Targeted [AMR investigation]	Blood	Symptomatic	CHR	Senjuti Saha	30425150	Exclude	4.3.1.1	CipNS	1	0	0	-	-	0	0	0	0	0	0	0	0	0	0	1	0	0	0	0	1	0	0	0	0	0	0	0	1	0	0
311189_271186	ERR2663551	ERR2663551	SAMEA4759138	-	2006	Bangladesh	local	-	Bangladesh	Targeted [AMR investigation]	Blood	Symptomatic	CHR	Senjuti Saha	30425150	Exclude	4.3.1.1	CipNS	1	0	0	-	-	0	0	0	0	0	0	0	0	0	0	1	0	0	0	0	1	0	0	0	0	0	0	0	1	0	0
10060_5_4_Cam019648_2012	10060_5#4	ERR331207	SAMEA2056669	KHTY109	2012	Cambodia	local	-	Cambodia	Non Targeted [Surveillance Study]	Blood	Symptomatic	AHC	Paul Turner	25961941	Include	4.3.1.1	CipNS	1	0	0	MDR	-	0	0	0	0	0	0	0	0	0	1	1	0	0	0	0	1	1	0	0	0	0	0	0	1	0	1
10071_3_14_BanTY132_2012	10071_3#14	ERR337990	SAMEA2056956	TY132	2012	Bangladesh	local	-	Bangladesh	Non Targeted [Surveillance Study]	Blood	-	CMH	Chris Parry; Md Abul Faiz	25961941	Include	4.3.1.1	CipNS	1	0	0	MDR	-	0	0	0	0	0	0	0	0	0	1	1	0	0	0	0	1	1	0	0	0	0	0	0	1	0	0
10071_3_8_BanTY053_2012	10071_3#8	ERR337984	SAMEA2056955	TY053	2012	Bangladesh	local	-	Bangladesh	Non Targeted [Surveillance Study]	Blood	-	CMH	Chris Parry; Md Abul Faiz	25961941	Include	4.3.1.1	CipNS	1	0	0	MDR	-	0	0	0	0	0	0	0	0	0	1	1	0	0	0	0	1	1	0	0	0	0	0	0	1	0	0
10607_1_80_Cam011302_2012	10607_1#80	ERR360776	SAMEA2157620	KHTY157	2012	Cambodia	local	-	Cambodia	Non Targeted [Surveillance Study]	Stool	-	AHC	Paul Turner	25961941	Include	4.3.1.1	CipNS	1	0	0	MDR	-	0	0	0	0	0	0	0	0	0	1	1	0	0	0	0	1	1	0	0	0	0	0	0	1	0	1
ERS3369978	23584_2#36	ERR3290569	SAMEA5567954	-	2011	Bangladesh	local	-	Bangladesh	Non Targeted [Routine diagnostics]	Blood	-	ICD	-	32106221	Include	4.3.1.1	CipNS	1	0	0	MDR	-	0	0	0	0	0	0	0	0	0	1	1	0	0	0	0	1	1	0	0	0	0	0	0	1	0	0
9870_8_80_Cam005183_2012	9870_8#80	ERR319481	SAMEA2056663	KHTY94	2012	Cambodia	local	-	Cambodia	Non Targeted [Surveillance Study]	Blood	Symptomatic	AHC	Paul Turner	25961941	Include	4.3.1.1	CipNS	1	0	0	MDR	-	0	0	0	0	0	0	0	0	0	1	1	0	0	0	0	1	1	0	0	0	0	0	0	1	0	1
311189_292103	ERR2663584	ERR2663584	SAMEA4759172	-	2001	Bangladesh	local	-	Bangladesh	Targeted [AMR investigation]	Blood	Symptomatic	CHR	Senjuti Saha	30425150	Exclude	4.3.1.1	CipNS	1	0	0	MDR	-	0	0	0	0	0	0	0	0	0	1	1	0	0	0	0	1	1	0	0	0	0	0	0	1	0	0
10608_2_23_Cam009188_2012	10608_2#23	ERR360965	SAMEA2160371	KHTY134	2012	Cambodia	local	-	Cambodia	Non Targeted [Surveillance Study]	Blood	Symptomatic	AHC	Paul Turner	25961941	Include	4.3.1.1	CipNS	1	0	0	MDR	-	0	0	0	0	0	0	0	0	0	1	1	0	0	0	0	1	1	0	0	0	0	0	0	1	0	1
9870_8_82_Cam014301_2012	9870_8#82	ERR319483	SAMEA2058435	KHTY96	2012	Cambodia	local	-	Cambodia	Non Targeted [Surveillance Study]	Blood	Symptomatic	AHC	Paul Turner	25961941	Include	4.3.1.1	CipNS	1	0	0	MDR	-	0	0	0	0	0	0	0	0	0	1	1	0	0	0	0	1	1	0	0	0	0	0	0	1	0	1
10060_6_28_LaoUI13823_2009	10060_6#28	ERR331325	SAMEA2059533	UI13823	2009	Laos	local	-	Laos	Non Targeted [Surveillance Study]	Blood	-	LOM	Elizabeth Ashley	25961941	Include	4.3.1.1	CipS	0	0	0	-	-	1	0	0	0	0	0	0	0	0	0	0	0	0	0	0	0	0	0	0	0	0	0	0	0	0	0
9870_8_23_Cam005872_2010	9870_8#23	ERR319424	SAMEA2056501	KHTY30	2010	Cambodia	local	-	Cambodia	Non Targeted [Surveillance Study]	Blood	Symptomatic	AHC	Paul Turner	25961941	Include	4.3.1.1	CipNS	1	0	0	MDR	-	0	0	0	0	0	0	0	0	0	1	1	0	0	0	0	1	1	0	0	0	0	0	0	1	0	1
ERS1545468	20087_8#59	ERR1837192	ERS1545468	-	2010	Nepal	local	-	Nepal	Non Targeted [Surveillance Study]	Blood	Symptomatic	PAH	Carl Britto	29684021	Include	4.3.1.1	CipNS	1	0	0	-	-	0	0	0	0	0	0	0	0	0	0	0	0	0	0	0	0	0	0	0	0	0	0	0	0	0	0
ERS1545495	20621_8#7	ERR1837219	ERS1545495	-	2009	Nepal	local	-	Nepal	Non Targeted [Surveillance Study]	Blood	Symptomatic	PAH	Carl Britto	29684021	Include	4.3.1.1	CipS	0	0	0	-	-	1	0	0	0	0	0	0	0	0	0	0	0	0	0	0	0	0	0	0	0	0	0	0	0	0	0
343077_285138	ERR2663846	ERR2663846	SAMEA4759434	-	2013	Bangladesh	local	-	Bangladesh	Targeted [AMR investigation]	Blood	Symptomatic	CHR	Senjuti Saha	30425150	Exclude	4.3.1.1	CipNS	1	0	0	-	-	0	0	0	0	0	0	0	0	0	0	1	0	0	0	0	1	0	0	0	0	0	0	0	1	0	0
ERS1810790	23584_3#1	ERR2789235	SAMEA104151772	-	2010	Bangladesh	local	-	Bangladesh	Non Targeted [Routine diagnostics]	Blood	-	ICD	-	32106221	Include	4.3.1.1	CipNS	1	0	0	MDR	-	0	0	0	0	0	0	0	0	0	1	1	0	0	0	0	1	1	0	0	0	0	0	0	1	0	0
ERS3369925	24351_6#65	ERR3290613	SAMEA5567901	-	2008	Bangladesh	local	-	Bangladesh	Non Targeted [Routine diagnostics]	Blood	-	ICD	-	32106221	Include	4.3.1.1	CipNS	1	0	0	MDR	-	0	0	0	0	0	0	0	0	0	1	1	0	0	0	0	1	1	0	0	0	0	0	0	1	0	0
ERS3369933	24351_6#69	ERR3290617	SAMEA5567909	-	2009	Bangladesh	local	-	Bangladesh	Non Targeted [Routine diagnostics]	Blood	-	ICD	-	32106221	Include	4.3.1.1	CipNS	1	0	0	MDR	-	0	0	0	0	0	0	0	0	0	1	1	0	0	0	0	1	1	0	0	0	0	0	0	1	0	0
311189_244103	ERR2663504	ERR2663504	SAMEA4759091	-	1999	Bangladesh	local	-	Bangladesh	Targeted [AMR investigation]	Blood	Symptomatic	CHR	Senjuti Saha	30425150	Exclude	4.3.1.1	CipNS	1	0	0	MDR	-	0	0	0	0	0	0	0	0	0	1	1	0	0	0	0	1	1	0	0	0	0	0	0	1	0	0
343076_292148	ERR2663727	ERR2663727	SAMEA4759315	-	2007	Bangladesh	local	-	Bangladesh	Targeted [AMR investigation]	Blood	Symptomatic	CHR	Senjuti Saha	30425150	Exclude	4.3.1.1	CipNS	1	0	0	MDR	-	0	0	0	0	0	0	0	0	0	1	1	0	0	0	0	1	1	0	0	0	0	0	0	1	0	0
10209_5_28_LaoUI1151_2001	10209_5#28	ERR340784	SAMEA2064362	UI1151	2001	Laos	local	-	Laos	Non Targeted [Surveillance Study]	Blood	-	LOM	Elizabeth Ashley	25961941	Include	4.3.1.1	CipS	0	0	0	-	-	0	0	0	0	0	0	0	0	0	1	0	0	0	0	0	1	0	0	0	0	0	0	0	1	0	0
10492_1_19_IndMDUST166_2011	10492_1#19	ERR352272	SAMEA2159461	MDUST166	2011	India	travel	India	Australia	Non Targeted [Reference lab]	Blood	-	MDU	Mary Valcanis	25961941	Include	4.3.1.1	CipNS	1	0	0	-	-	0	0	0	0	0	0	0	0	0	0	0	0	0	0	0	0	0	0	0	0	0	0	0	0	0	0
9870_8_22_Cam011361_2010	9870_8#22	ERR319423	SAMEA2058233	KHTY29	2010	Cambodia	local	-	Cambodia	Non Targeted [Surveillance Study]	Blood	Symptomatic	AHC	Paul Turner	25961941	Include	4.3.1.1	CipNS	1	0	0	-	-	0	0	0	0	0	0	0	0	0	0	0	0	0	0	0	0	0	0	0	0	0	0	0	0	0	0
ERS1867196	23733_3#25	ERR3804583	ERS1867196	-	2016	India	local	-	India	Non Targeted [Surveillance Study]	Blood	Symptomatic	SJB	Carl Britto	31665304	Include	4.3.1.1	CipNS	1	0	0	-	-	0	0	0	0	0	0	0	0	0	0	0	0	0	0	0	0	0	0	0	0	0	0	0	0	0	0
9870_8_48_Cam004103_2011	9870_8#48	ERR319449	SAMEA2055648	KHTY32	2011	Cambodia	local	-	Cambodia	Non Targeted [Surveillance Study]	Blood	Symptomatic	AHC	Paul Turner	25961941	Include	4.3.1.1	CipNS	1	0	0	MDR	-	0	0	0	0	0	0	0	0	0	1	1	0	0	0	0	1	1	0	0	0	0	0	0	1	0	1
9870_8_57_Cam007792_2011	9870_8#57	ERR319458	SAMEA2055650	KHTY66	2011	Cambodia	local	-	Cambodia	Non Targeted [Surveillance Study]	Blood	Symptomatic	AHC	Paul Turner	25961941	Include	4.3.1.1	CipNS	1	0	0	MDR	-	0	0	0	0	0	0	0	0	0	1	1	0	0	0	0	1	1	0	0	0	0	0	0	1	0	1
9870_8_65_Cam1457_2011	9870_8#65	ERR319466	SAMEA1966660	KHTY128	2011	Cambodia	local	-	Cambodia	Non Targeted [Surveillance Study]	Blood	Symptomatic	AHC	Paul Turner	25961941	Include	4.3.1.1	CipNS	1	0	0	MDR	-	0	0	0	0	0	0	0	0	0	1	1	0	0	0	0	1	1	0	0	0	0	0	0	1	0	1
ERS1810831	23584_3#41	ERR2789275	SAMEA104151813	-	2015	Bangladesh	local	-	Bangladesh	Non Targeted [Routine diagnostics]	Blood	-	ICD	-	32106221	Include	4.3.1.1	CipNS	1	0	0	-	-	0	0	0	0	0	0	0	0	0	0	0	0	0	0	0	0	0	0	0	0	0	0	0	0	0	0
ERS1810836	23584_3#46	ERR2789280	SAMEA104151818	-	2016	Bangladesh	local	-	Bangladesh	Non Targeted [Routine diagnostics]	Blood	-	ICD	-	32106221	Include	4.3.1.1	CipNS	1	0	0	-	-	0	0	0	0	0	0	0	0	0	0	0	0	0	0	0	0	0	0	0	0	0	0	0	0	0	0
4946	ERR3477453	ERR3477453	SAMEA5861537	-	2013	Bangladesh	local	-	Bangladesh	Targeted [AMR investigation]	Blood	Symptomatic	CHR	Senjuti Saha	31730615	Exclude	4.3.1.1	CipNS	1	0	0	MDR	-	0	0	0	0	0	0	0	0	0	1	1	0	0	0	0	1	1	0	0	0	0	0	0	1	0	0
6149	ERR3477455	ERR3477455	SAMEA5861539	-	2014	Bangladesh	local	-	Bangladesh	Targeted [AMR investigation]	Blood	Symptomatic	CHR	Senjuti Saha	31730615	Exclude	4.3.1.1	CipNS	1	0	0	MDR	-	0	0	0	0	0	0	0	0	0	1	1	0	0	0	0	1	1	0	0	0	0	0	0	1	0	0
353877	SRR5974908	SRR5974908	SRS2465072	-	2017	Bangladesh	travel	Bangladesh	United Kingdom	Non Targeted [Reference lab]	-	-	PHE	Marie Chattaway	27069781	Include	4.3.1.1	CipNS	1	0	0	MDR	-	0	0	0	0	0	0	0	0	0	1	1	0	0	0	0	1	1	0	0	0	0	0	0	1	0	0
343077_236156	ERR2663797	ERR2663797	SAMEA4759385	-	2012	Bangladesh	local	-	Bangladesh	Targeted [AMR investigation]	Blood	Symptomatic	CHR	Senjuti Saha	30425150	Exclude	4.3.1.1	CipNS	1	0	0	MDR	-	0	0	0	0	0	0	0	0	0	1	1	0	0	0	0	1	1	0	0	0	0	0	0	1	0	0
10060_6_55_LaoUI5154_2004	10060_6#55	ERR331352	SAMEA2059684	UI5154	2004	Laos	local	-	Laos	Non Targeted [Surveillance Study]	Blood	-	LOM	Elizabeth Ashley	25961941	Include	4.3.1.1	CipS	0	0	0	MDR	-	0	0	0	0	0	0	0	0	0	1	1	0	0	0	0	1	1	0	0	0	0	0	0	1	0	1
10492_1_41_IndMDUST242_2011	10492_1#41	ERR352294	SAMEA2162496	MDUST242	2011	India	travel	India	Australia	Non Targeted [Reference lab]	Blood	-	MDU	Mary Valcanis	25961941	Include	4.3.1.1	CipNS	1	0	0	-	-	0	0	0	0	0	0	0	0	0	0	0	0	0	0	0	0	0	0	0	0	0	0	0	0	0	0
10561_2_79_Viedty1-71_1997	10561_2#79	ERR357654	SAMEA2154690	dty1-71	1997	Viet Nam	local	-	Viet Nam	Non Targeted [Surveillance Study]	Blood	-	OCR	-	25961941	Include	4.3.1.1	CipS	0	0	0	MDR	-	0	0	0	0	0	0	0	0	0	1	1	0	0	0	0	1	1	0	0	0	0	0	0	1	0	1
ERS1867246	23733_4#8	ERR3804515	ERS1867246	-	2017	India	local	-	India	Non Targeted [Surveillance Study]	Blood	Symptomatic	SJB	Carl Britto	31665304	Include	4.3.1.1	CipNS	1	0	0	-	-	0	0	0	0	0	0	0	0	0	0	0	0	0	0	0	0	0	0	0	0	0	0	0	0	0	0
10608_2_67_Cam008969_2012	10608_2#67	ERR360999	SAMEA2144545	KHTY193	2012	Cambodia	local	-	Cambodia	Non Targeted [Surveillance Study]	Blood	Symptomatic	AHC	Paul Turner	25961941	Include	4.3.1.1	CipNS	1	0	0	MDR	-	0	0	0	0	0	0	0	0	0	1	1	0	0	0	0	1	1	0	0	0	0	0	0	1	0	1
9870_8_72_Cam002759_2012	9870_8#72	ERR319473	SAMEA2055775	KHTY23	2012	Cambodia	local	-	Cambodia	Non Targeted [Surveillance Study]	Stool	-	AHC	Paul Turner	25961941	Include	4.3.1.1	CipNS	1	0	0	MDR	-	0	0	0	0	0	0	0	0	0	1	1	0	0	0	0	1	1	0	0	0	0	0	0	1	0	1
311189_262186	ERR2663534	ERR2663534	SAMEA4759121	-	2006	Bangladesh	local	-	Bangladesh	Targeted [AMR investigation]	Blood	Symptomatic	CHR	Senjuti Saha	30425150	Exclude	4.3.1.1	CipNS	1	0	0	-	-	0	0	0	0	0	0	0	0	0	0	1	0	0	0	0	1	0	0	0	0	0	0	0	1	0	0
15604	ERR3477464	ERR3477464	SAMEA5861548	-	2016	Bangladesh	local	-	Bangladesh	Targeted [AMR investigation]	Blood	Symptomatic	CHR	Senjuti Saha	31730615	Exclude	4.3.1.1	CipNS	1	0	0	MDR	-	0	0	0	0	0	0	0	0	0	1	1	0	0	0	0	1	1	0	0	0	0	0	0	1	0	0
ERS3400250	ERR4362390	ERR4362390	SAMEA5596040	-	2017	Bangladesh	local	-	Bangladesh	Non Targeted [Surveillance Study]	Blood	-	CHR	Senjuti Saha	33593966	Include	4.3.1.1	CipNS	1	0	0	MDR	-	0	0	0	0	0	0	0	0	0	1	1	0	0	0	0	1	1	0	0	0	0	0	0	1	0	0
343077_218182	ERR2663767	ERR2663767	SAMEA4759355	-	2010	Bangladesh	local	-	Bangladesh	Targeted [AMR investigation]	Blood	Symptomatic	CHR	Senjuti Saha	30425150	Exclude	4.3.1.1	CipNS	1	0	0	MDR	-	0	0	0	0	0	0	0	0	0	1	1	0	0	0	0	1	1	0	0	0	0	0	0	1	0	0
69930	SRR1967035	SRR1967035	SRS903708	-	2014	Pakistan	travel	Pakistan	United Kingdom	Non Targeted [Reference lab]	-	-	PHE	Marie Chattaway	27069781	Include	4.3.1.1	CipNS	1	0	0	MDR	-	0	0	0	0	0	0	0	0	0	1	1	0	0	0	0	1	1	0	0	0	0	0	0	1	0	0
040017TY	DRR071007	DRR071007	SAMD00061246	-	2004	Bangladesh	travel	Bangladesh	Japan	Targeted [Other]	Blood	Symptomatic	NDJ	-	29255729	Exclude	4.3.1.1	CipNS	1	0	0	MDR	-	0	0	0	0	0	0	0	0	0	1	1	0	0	0	0	1	1	0	0	0	0	0	0	1	0	0
343078_266176	ERR2663950	ERR2663950	SAMEA4759538	-	2006	Bangladesh	local	-	Bangladesh	Targeted [AMR investigation]	Blood	Symptomatic	CHR	Senjuti Saha	30425150	Exclude	4.3.1.1	CipNS	1	0	0	MDR	-	0	0	0	0	0	0	0	0	0	1	1	0	0	0	0	1	1	0	0	0	0	0	0	1	0	0
343078_265188	ERR2663948	ERR2663948	SAMEA4759536	-	2006	Bangladesh	local	-	Bangladesh	Targeted [AMR investigation]	Blood	Symptomatic	CHR	Senjuti Saha	30425150	Exclude	4.3.1.1	CipNS	1	0	0	MDR	-	0	0	0	0	0	0	0	0	0	1	1	0	0	0	0	1	1	0	0	0	0	0	0	1	0	0
ERS1867192	23733_3#20	ERR3804522	ERS1867192	-	2016	India	local	-	India	Non Targeted [Surveillance Study]	Blood	Symptomatic	SJB	Carl Britto	31665304	Include	4.3.1.1	CipNS	1	0	0	-	-	0	0	0	0	0	0	0	0	0	0	0	0	0	0	0	0	0	0	0	0	0	0	0	0	0	0
343076_238165	ERR2663668	ERR2663668	SAMEA4759256	-	2008	Bangladesh	local	-	Bangladesh	Targeted [AMR investigation]	Blood	Symptomatic	CHR	Senjuti Saha	30425150	Exclude	4.3.1.1	CipNS	1	0	0	MDR	-	0	0	0	0	0	0	0	0	0	1	1	0	0	0	0	1	0	0	0	0	0	0	0	1	0	0
ERS1810731	24351_6#12	ERR2933266	SAMEA104151713	-	2008	Bangladesh	local	-	Bangladesh	Non Targeted [Routine diagnostics]	Blood	-	ICD	-	32106221	Include	4.3.1.1	CipNS	1	0	0	-	-	0	0	0	0	0	0	0	0	0	0	1	0	0	0	0	1	0	0	0	0	0	0	0	1	0	0
311189_237186	ERR2663496	ERR2663496	SAMEA4759083	-	2005	Bangladesh	local	-	Bangladesh	Targeted [AMR investigation]	Blood	Symptomatic	CHR	Senjuti Saha	30425150	Exclude	4.3.1.1	CipNS	1	0	0	-	-	0	0	0	0	0	0	0	0	0	0	1	0	0	0	0	1	0	0	0	0	0	0	0	1	0	0
343076_202113	ERR2663599	ERR2663599	SAMEA4759187	-	2007	Bangladesh	local	-	Bangladesh	Targeted [AMR investigation]	Blood	Symptomatic	CHR	Senjuti Saha	30425150	Exclude	4.3.1.1	CipNS	1	0	0	-	-	0	0	0	0	0	0	0	0	0	0	1	0	0	0	0	1	0	0	0	0	0	0	0	1	0	0
343077_201196	ERR2663733	ERR2663733	SAMEA4759321	-	2013	Bangladesh	local	-	Bangladesh	Targeted [AMR investigation]	Blood	Symptomatic	CHR	Senjuti Saha	30425150	Exclude	4.3.1.1	CipNS	1	0	0	-	-	0	0	0	0	0	0	0	0	0	0	1	0	0	0	0	1	0	0	0	0	0	0	0	1	0	0
343077_273187	ERR2663834	ERR2663834	SAMEA4759422	-	2011	Bangladesh	local	-	Bangladesh	Targeted [AMR investigation]	Blood	Symptomatic	CHR	Senjuti Saha	30425150	Exclude	4.3.1.1	CipNS	1	0	0	-	-	0	0	0	0	0	0	0	0	0	0	1	0	0	0	0	1	0	0	0	0	0	0	0	1	0	0
10593_2_80_Pal08-7802_2008	10593_2#80	ERR360693	SAMEA1930226	Aug-02	2008	State of Palestine	travel	State of Palestine	France	Non Targeted [Reference lab]	Stool	-	IPA	Francois-Xavier Weill	25961941	Include	4.3.1.1	CipNS	1	0	0	MDR	-	0	0	0	0	0	0	0	0	0	1	1	0	0	0	0	1	1	0	0	0	0	0	0	1	0	0
ERS1810766	23584_2#61	ERR2789212	SAMEA104151748	-	2004	Bangladesh	local	-	Bangladesh	Non Targeted [Routine diagnostics]	Blood	-	ICD	-	32106221	Include	4.3.1.1	CipNS	1	0	0	MDR	-	0	0	0	0	0	0	0	0	0	1	1	0	0	0	0	1	1	0	0	0	0	0	0	1	0	0
311189_238186	ERR2663497	ERR2663497	SAMEA4759084	-	2005	Bangladesh	local	-	Bangladesh	Targeted [AMR investigation]	Blood	Symptomatic	CHR	Senjuti Saha	30425150	Exclude	4.3.1.1	CipNS	1	0	0	MDR	-	0	0	0	0	0	0	0	0	0	1	1	0	0	0	0	1	1	0	0	0	0	0	0	1	0	0
311189_273186	ERR2663555	ERR2663555	SAMEA4759142	-	2006	Bangladesh	local	-	Bangladesh	Targeted [AMR investigation]	Blood	Symptomatic	CHR	Senjuti Saha	30425150	Exclude	4.3.1.1	CipNS	1	0	0	MDR	-	0	0	0	0	0	0	0	0	0	1	1	0	0	0	0	1	1	0	0	0	0	0	0	1	0	0
7246	ERR3477460	ERR3477460	SAMEA5861544	-	2015	Bangladesh	local	-	Bangladesh	Targeted [AMR investigation]	Blood	Symptomatic	CHR	Senjuti Saha	31730615	Exclude	4.3.1.1	CipNS	1	0	0	MDR	-	0	0	0	0	0	0	0	0	0	1	1	0	0	0	0	1	1	0	0	0	0	0	0	1	0	0
11783	ERR3477463	ERR3477463	SAMEA5861547	-	2016	Bangladesh	local	-	Bangladesh	Targeted [AMR investigation]	Blood	Symptomatic	CHR	Senjuti Saha	31730615	Exclude	4.3.1.1	CipNS	1	0	0	MDR	-	0	0	0	0	0	0	0	0	0	1	1	0	0	0	0	1	1	0	0	0	0	0	0	1	0	0
343076_286171	ERR2663721	ERR2663721	SAMEA4759309	-	2006	Bangladesh	local	-	Bangladesh	Targeted [AMR investigation]	Blood	Symptomatic	CHR	Senjuti Saha	30425150	Exclude	4.3.1.1	CipNS	1	0	0	MDR	-	0	0	0	0	0	0	0	0	0	1	1	0	0	0	0	1	1	0	0	0	0	0	0	1	0	0
10562_2_64_PakMDUST374_2011	10562_2#64	ERR357819	SAMEA2148294	MDUST374	2011	Pakistan	travel	Pakistan	Australia	Non Targeted [Reference lab]	Stool	-	MDU	Mary Valcanis	25961941	Include	4.3.1.1	CipS	0	0	0	-	-	1	0	0	0	0	0	0	0	0	0	0	0	0	0	0	0	0	0	0	0	0	0	0	0	0	0
11642_2_27_BanH1015074_2010	11642_2#27	ERR422776	SAMEA2228126	H1015074	2010	Bangladesh	travel	Bangladesh	United Kingdom	Non Targeted [Reference lab]	Blood	-	PHE	Marie Chattaway (orignially Elizabeth De Pinna)	27703135	Include	4.3.1.1	CipNS	1	0	0	MDR	-	0	0	0	0	0	0	0	0	0	1	1	0	0	0	0	1	1	0	0	0	0	0	0	1	0	0
11642_2_65_BanH11254619_2011	11642_2#65	ERR422812	SAMEA2228162	H11254619	2011	Bangladesh	travel	Bangladesh	United Kingdom	Non Targeted [Reference lab]	Blood	-	PHE	Marie Chattaway (orignially Elizabeth De Pinna)	27703135	Include	4.3.1.1	CipNS	1	0	0	MDR	-	0	0	0	0	0	0	0	0	0	1	1	0	0	0	0	1	1	0	0	0	0	0	0	1	0	0
343076_221146	ERR2663635	ERR2663635	SAMEA4759223	-	2006	Bangladesh	local	-	Bangladesh	Targeted [AMR investigation]	Blood	Symptomatic	CHR	Senjuti Saha	30425150	Exclude	4.3.1.1	CipR	1	1	0	MDR	-	0	0	0	0	0	0	0	0	0	1	1	0	0	0	0	1	1	0	0	0	0	0	0	1	0	0
343076_232109	ERR2663656	ERR2663656	SAMEA4759244	-	2008	Bangladesh	local	-	Bangladesh	Targeted [AMR investigation]	Blood	Symptomatic	CHR	Senjuti Saha	30425150	Exclude	4.3.1.1	CipNS	1	0	0	MDR	-	0	0	0	0	0	0	0	0	0	1	1	0	0	0	0	1	1	0	0	0	0	0	0	1	0	0
10492_1_79_CamMDUST403_2012	10492_1#79	ERR352332	SAMEA2158735	MDUST403	2012	Cambodia	travel	Cambodia	Australia	Non Targeted [Reference lab]	Blood	-	MDU	Mary Valcanis	25961941	Include	4.3.1.1	CipNS	1	0	0	MDR	-	0	0	0	0	0	0	0	0	0	1	1	0	0	0	0	1	1	0	0	0	0	0	0	1	0	1
ERS1545481	20087_8#72	ERR1837205	ERS1545481	-	2009	Nepal	local	-	Nepal	Non Targeted [Surveillance Study]	Blood	Symptomatic	PAH	Carl Britto	29684021	Include	4.3.1.1	CipS	0	0	0	-	-	1	0	0	0	0	0	0	0	0	0	0	0	0	0	0	0	0	0	0	0	0	0	0	0	0	0
ERS3348167	29791_4#152	ERR4244320	4735STDY6880834	-	2015	Chile	Not Provided	-	Chile	Non Targeted [Reference lab]	Blood	-	ISC	Juan Carlos Hormazabal	33079054	Include	4.3.1.1	CipNS	1	0	0	-	-	0	0	0	0	0	0	0	0	0	0	0	0	0	0	0	0	0	0	0	0	0	0	0	0	0	0
10071_3_13_BanTY121_2012	10071_3#13	ERR337989	SAMEA2059018	TY121	2012	Bangladesh	local	-	Bangladesh	Non Targeted [Surveillance Study]	Blood	-	CMH	Chris Parry; Md Abul Faiz	25961941	Include	4.3.1.1	CipNS	1	0	0	MDR	-	0	0	0	0	0	0	0	0	0	1	1	0	0	0	0	1	0	0	0	0	0	0	0	1	0	0
311189_279186	ERR2663565	ERR2663565	SAMEA4759152	-	2006	Bangladesh	local	-	Bangladesh	Targeted [AMR investigation]	Blood	Symptomatic	CHR	Senjuti Saha	30425150	Exclude	4.3.1.1	CipNS	1	0	0	-	-	0	0	0	0	0	0	0	0	0	0	1	0	0	0	0	1	0	0	0	0	0	0	0	1	0	0
ERS1545422	20087_8#13	ERR1837146	ERS1545422	-	2015	Nepal	local	-	Nepal	Non Targeted [Surveillance Study]	Blood	Symptomatic	PAH	Carl Britto	29684021	Include	4.3.1.1	CipNS	1	0	0	MDR	-	0	0	0	0	0	0	0	0	0	1	1	0	0	0	0	1	1	0	0	0	0	0	0	1	0	0
ERS1810769	23584_2#64	ERR2789215	SAMEA104151751	-	2004	Bangladesh	local	-	Bangladesh	Non Targeted [Routine diagnostics]	Blood	-	ICD	-	32106221	Include	4.3.1.1	CipNS	1	0	0	MDR	-	0	0	0	0	0	0	0	0	0	1	1	0	0	0	0	1	1	0	0	0	0	0	0	1	0	0
ERS1810779	23584_2#73	ERR2789224	SAMEA104151761	-	2005	Bangladesh	local	-	Bangladesh	Non Targeted [Routine diagnostics]	Blood	-	ICD	-	32106221	Include	4.3.1.1	CipNS	1	0	0	MDR	-	0	0	0	0	0	0	0	0	0	1	1	0	0	0	0	1	1	0	0	0	0	0	0	1	0	0
ERS3369932	24351_6#68	ERR3290616	SAMEA5567908	-	2009	Bangladesh	local	-	Bangladesh	Non Targeted [Routine diagnostics]	Blood	-	ICD	-	32106221	Include	4.3.1.1	CipNS	1	0	0	MDR	-	0	0	0	0	0	0	0	0	0	1	1	0	0	0	0	1	1	0	0	0	0	0	0	1	0	0
311189_241186	ERR2663501	ERR2663501	SAMEA4759088	-	2005	Bangladesh	local	-	Bangladesh	Targeted [AMR investigation]	Blood	Symptomatic	CHR	Senjuti Saha	30425150	Exclude	4.3.1.1	CipR	1	1	0	MDR	-	0	0	0	0	0	0	0	0	0	1	1	0	0	0	0	1	1	0	0	0	0	0	0	1	0	0
343076_221151	ERR2663636	ERR2663636	SAMEA4759224	-	2008	Bangladesh	local	-	Bangladesh	Targeted [AMR investigation]	Blood	Symptomatic	CHR	Senjuti Saha	30425150	Exclude	4.3.1.1	CipNS	1	0	0	MDR	-	0	0	0	0	0	0	0	0	0	1	1	0	0	0	0	1	1	0	0	0	0	0	0	1	0	0
343076_284147	ERR2663719	ERR2663719	SAMEA4759307	-	2006	Bangladesh	local	-	Bangladesh	Targeted [AMR investigation]	Blood	Symptomatic	CHR	Senjuti Saha	30425150	Exclude	4.3.1.1	CipNS	1	0	0	MDR	-	0	0	0	0	0	0	0	0	0	1	1	0	0	0	0	1	1	0	0	0	0	0	0	1	0	0
343076_294172	ERR2663729	ERR2663729	SAMEA4759317	-	2007	Bangladesh	local	-	Bangladesh	Targeted [AMR investigation]	Blood	Symptomatic	CHR	Senjuti Saha	30425150	Exclude	4.3.1.1	CipNS	1	0	0	MDR	-	0	0	0	0	0	0	0	0	0	1	1	0	0	0	0	1	1	0	0	0	0	0	0	1	0	0
10873	ERR3477461	ERR3477461	SAMEA5861545	-	2016	Bangladesh	local	-	Bangladesh	Targeted [AMR investigation]	Blood	Symptomatic	CHR	Senjuti Saha	31730615	Exclude	4.3.1.1	CipNS	1	0	0	MDR	-	0	0	0	0	0	0	0	0	0	1	1	0	0	0	0	1	1	0	0	0	0	0	0	1	0	0
11780	ERR3477462	ERR3477462	SAMEA5861546	-	2016	Bangladesh	local	-	Bangladesh	Targeted [AMR investigation]	Blood	Symptomatic	CHR	Senjuti Saha	31730615	Exclude	4.3.1.1	CipNS	1	0	0	MDR	-	0	0	0	0	0	0	0	0	0	1	1	0	0	0	0	1	1	0	0	0	0	0	0	1	0	0
128205	SRR5500471	SRR5500471	SRS2163079	-	2015	Pakistan	travel	Pakistan	United Kingdom	Non Targeted [Reference lab]	-	-	PHE	Marie Chattaway	27069781	Include	4.3.1.1	CipNS	1	0	0	MDR	-	0	0	0	0	0	0	0	0	0	1	1	0	0	0	0	1	1	0	0	0	0	0	0	1	0	0
351324	SRR5874461	SRR5874461	SRS2389554	-	2017	Pakistan	travel	Pakistan	United Kingdom	Non Targeted [Reference lab]	-	-	PHE	Marie Chattaway	27069781	Include	4.3.1.1	CipNS	1	0	0	MDR	-	0	0	0	0	0	0	0	0	0	1	1	0	0	0	0	1	1	0	0	0	0	0	0	1	0	0
343717	SRR5583116	SRR5583116	SRS2214376	-	2017	Pakistan	travel	Pakistan	United Kingdom	Non Targeted [Reference lab]	-	-	PHE	Marie Chattaway	27069781	Include	4.3.1.1	CipNS	1	0	0	MDR	-	0	0	0	0	0	0	0	0	0	1	1	0	0	0	0	1	1	0	0	0	0	0	0	1	0	0
12045_3_81_BanH06414500_2006	12045_3#81	ERR485138	SAMEA2228046	H06414500	2006	Bangladesh	travel	Bangladesh	United Kingdom	Non Targeted [Reference lab]	Blood	-	PHE	Marie Chattaway (orignially Elizabeth De Pinna)	27703135	Include	4.3.1.1	CipNS	1	0	0	MDR	-	0	0	0	0	0	0	0	0	0	1	1	0	0	0	0	1	1	0	0	0	0	0	0	1	0	0
90486	SRR1968655	SRR1968655	SRS905287	-	2015	United Kingdom	local	-	United Kingdom	Non Targeted [Reference lab]	-	-	PHE	Marie Chattaway	27069781	Include	4.3.1.1	CipS	0	0	0	-	-	1	0	0	0	0	0	0	0	0	0	0	0	0	0	0	0	0	0	0	0	0	0	0	0	0	0
11800_1_55_PakH07324312_2007	11800_1#55	ERR1017069	SAMEA2228064	H07324312	2007	Pakistan	travel	Pakistan	United Kingdom	Non Targeted [Reference lab]	Blood	-	PHE	Marie Chattaway (orignially Elizabeth De Pinna)	27703135	Include	4.3.1.1	CipNS	1	0	0	MDR	-	0	0	0	0	0	0	0	0	0	1	1	0	0	0	0	1	1	0	0	0	0	0	0	1	0	0
11800_1_15_UnkH05406403_2005	11800_1#15	ERR1017042	SAMEA2228026	H05406403	2005	-	travel	-	United Kingdom	Non Targeted [Reference lab]	Blood	-	PHE	Marie Chattaway (orignially Elizabeth De Pinna)	27703135	Exclude	4.3.1.1	CipNS	1	0	0	MDR	-	0	0	0	0	0	0	0	0	0	1	1	0	0	0	0	1	1	0	0	0	0	0	0	1	0	0
ERS1867252	23733_4#14	ERR3804564	ERS1867252	-	2017	India	local	-	India	Non Targeted [Surveillance Study]	Blood	Symptomatic	SJB	Carl Britto	31665304	Include	4.3.1.1	CipNS	1	0	0	-	-	0	0	0	0	0	0	0	0	0	0	0	0	0	0	0	0	0	0	0	0	0	0	0	0	0	0
[truncated: 12,438 more rows]
[truncated: 18 more columns]
